# Supplementary material for: Cannabidiol Promotes Neuronal Differentiation Using Akt and Erk Pathways Triggered by Cb1 Signaling
Source: Molecules. 2022 Sep 1;27(17):5644. doi: 10.3390/molecules27175644 (PMC9457834; doi:10.3390/molecules27175644)
Supplement: Supplementary file 1 [file molecules-27-05644-s001.zip]

Archive with 6 entries (4 files):
- molecules-1858246-supplementary-resubmit/
- molecules-1858246-supplementary-resubmit/Table S1.tsv
- molecules-1858246-supplementary-resubmit/Table S2.tsv
- Supplementary/
- Supplementary/Table S1.tsv
- Supplementary/Table S2.tsv
