# Supplementary material for: Cannabidiol Promotes Neuronal Differentiation Using Akt and Erk Pathways Triggered by Cb1 Signaling
Source: Molecules. 2022 Sep 1;27(17):5644. doi: 10.3390/molecules27175644 (PMC9457834; doi:10.3390/molecules27175644)
Supplement: Supplementary file 1 [file molecules-27-05644-s001.zip › molecules-1858246-supplementary-resubmit/Table S1.tsv]

ONTOLOGY	ID	Description	GeneRatio	BgRatio	pvalue	p.adjust	qvalue	geneID	Count	BG	CountBGRatio
BP	GO:0061620	glycolytic process through glucose-6-phosphate	11/4445	13/29008	6.24220379835443e-08	6.01192737774441e-07	2.93780226902656e-07	Eno1/Eno1b/Eno2/Foxk2/Gale/Galk1/Galt/Gpi1/Pfkl/Pfkm/Pfkp	11	13	0.846153846153846
BP	GO:0006335	DNA replication-dependent nucleosome assembly	10/4445	12/29008	3.46272543233902e-07	2.85980382764941e-06	1.39747832033717e-06	Asf1a/Asf1b/Chaf1a/H3c8/H4c17/H4f16/Hat1/Ipo4/Nasp/Rbbp4	10	12	0.833333333333333
BP	GO:0034723	DNA replication-dependent nucleosome organization	10/4445	12/29008	3.46272543233902e-07	2.85980382764941e-06	1.39747832033717e-06	Asf1a/Asf1b/Chaf1a/H3c8/H4c17/H4f16/Hat1/Ipo4/Nasp/Rbbp4	10	12	0.833333333333333
BP	GO:1904667	negative regulation of ubiquitin protein ligase activity	9/4445	11/29008	1.89243448534379e-06	1.31678425973591e-05	6.4346282697813e-06	Bag2/Cdkn2a/Mad2l1/Mad2l2/Rpl11/Rpl23/Rpl37rt/Rpl5/Usp44	9	11	0.818181818181818
BP	GO:0000338	protein deneddylation	8/4445	10/29008	1.01598248293159e-05	5.93251139294063e-05	2.89899467111425e-05	Cops2/Cops3/Cops5/Cops6/Cops7a/Cops7b/Gps1/Tor1a	8	10	0.8
BP	GO:0006735	NADH regeneration	8/4445	10/29008	1.01598248293159e-05	5.93251139294063e-05	2.89899467111425e-05	Eno1/Eno1b/Eno2/Foxk2/Gpi1/Pfkl/Pfkm/Pfkp	8	10	0.8
BP	GO:0061621	canonical glycolysis	8/4445	10/29008	1.01598248293159e-05	5.93251139294063e-05	2.89899467111425e-05	Eno1/Eno1b/Eno2/Foxk2/Gpi1/Pfkl/Pfkm/Pfkp	8	10	0.8
BP	GO:0061718	glucose catabolic process to pyruvate	8/4445	10/29008	1.01598248293159e-05	5.93251139294063e-05	2.89899467111425e-05	Eno1/Eno1b/Eno2/Foxk2/Gpi1/Pfkl/Pfkm/Pfkp	8	10	0.8
BP	GO:0051571	positive regulation of histone H3-K4 methylation	15/4445	19/29008	1.23508139309736e-09	1.67811704120196e-08	8.20032535586769e-09	Auts2/Brca1/Ctnnb1/Ctr9/Dnmt1/Kmt2a/Kmt2e/Nelfa/Nelfe/Paxip1/Rtf1/Smad4/Snw1/Wdr5/Wdr61	15	19	0.789473684210526
BP	GO:0060213	positive regulation of nuclear-transcribed mRNA poly(A) tail shortening	10/4445	13/29008	1.29244089406843e-06	9.36704144978482e-06	4.57732003335814e-06	Ago2/Btg2/Cnot1/Cnot7/Cpeb3/Pabpc1/Polr2g/Tnrc6a/Tnrc6c/Tob1	10	13	0.769230769230769
BP	GO:0061615	glycolytic process through fructose-6-phosphate	13/4445	17/29008	3.26703826058157e-08	3.38379470989415e-07	1.65353291083447e-07	Aldoa/Eno1/Eno1b/Eno2/Foxk2/Gale/Galk1/Galt/Gpi1/Mpi/Pfkl/Pfkm/Pfkp	13	17	0.764705882352941
BP	GO:0032469	endoplasmic reticulum calcium ion homeostasis	21/4445	28/29008	2.9528396288597e-12	6.21868025837853e-11	3.03883460752474e-11	App/Atp2a1/Atp2a2/Bax/Bbc3/Bcap31/Camk2d/Ccdc47/Grina/Herpud1/Itpr1/Kctd17/Pacs2/Psen1/Psen2/Rap1gds1/Selenok/Thada/Tmbim6/Tmtc4/Wfs1	21	28	0.75
BP	GO:0003183	mitral valve morphogenesis	9/4445	12/29008	6.53092031167348e-06	4.01384771684368e-05	1.96141606329493e-05	Acvr1/Bmpr1a/Bmpr2/Dchs1/Gata4/Smad6/Sox4/Zfpm1/Zfpm2	9	12	0.75
BP	GO:1904666	regulation of ubiquitin protein ligase activity	17/4445	23/29008	5.47607680589858e-10	7.95352948498098e-09	3.88659002340001e-09	Bag2/Cdc20/Cdkn2a/Dnm1l/Epm2a/Fzr1/Mad2l1/Mad2l2/Mastl/Plk1/Pten/Rpl11/Rpl23/Rpl37rt/Rpl5/Skp1/Usp44	17	23	0.739130434782609
BP	GO:0060211	regulation of nuclear-transcribed mRNA poly(A) tail shortening	11/4445	15/29008	8.08352311832903e-07	6.19395903387325e-06	3.0267542770614e-06	Ago2/Btg2/Cnot1/Cnot7/Cpeb3/Pabpc1/Polr2g/Tent4a/Tnrc6a/Tnrc6c/Tob1	11	15	0.733333333333333
BP	GO:0018401	peptidyl-proline hydroxylation to 4-hydroxy-L-proline	8/4445	11/29008	3.22061990799081e-05	0.00016556449616506	8.09051277473088e-05	Egln1/Egln3/Ero1a/P4ha1/P4ha2/P4ha3/P4hb/Prdx4	8	11	0.727272727272727
BP	GO:0031442	positive regulation of mRNA 3'-end processing	8/4445	11/29008	3.22061990799081e-05	0.00016556449616506	8.09051277473088e-05	Ccnb1/Cpeb1/Cpeb3/Dhx36/Hsf1/Leo1/Nudt21/Paf1	8	11	0.727272727272727
BP	GO:0060052	neurofilament cytoskeleton organization	8/4445	11/29008	3.22061990799081e-05	0.00016556449616506	8.09051277473088e-05	Arhgef28/Atf2/Ina/Ndel1/Nefh/Nefm/Sod1/Vps54	8	11	0.727272727272727
BP	GO:1902959	regulation of aspartic-type endopeptidase activity involved in amyloid precursor protein catabolic process	8/4445	11/29008	3.22061990799081e-05	0.00016556449616506	8.09051277473088e-05	App/Bin1/Efna3/Lyn/Picalm/Rock2/Sorl1/Tmed10	8	11	0.727272727272727
BP	GO:2000434	regulation of protein neddylation	8/4445	11/29008	3.22061990799081e-05	0.00016556449616506	8.09051277473088e-05	Cdkn2a/Cops9/Dcun1d1/Dcun1d4/Dcun1d5/Epas1/Rpl11/Rpl5	8	11	0.727272727272727
BP	GO:2000786	positive regulation of autophagosome assembly	8/4445	11/29008	3.22061990799081e-05	0.00016556449616506	8.09051277473088e-05	Becn1/Elapor1/Lrsam1/Pip4k2b/Pip4k2c/Rab3gap1/Rab3gap2/Sh3glb1	8	11	0.727272727272727
BP	GO:1901836	regulation of transcription of nucleolar large rRNA by RNA polymerase I	10/4445	14/29008	3.89713679900418e-06	2.55681311486069e-05	1.24941818128428e-05	Dedd/Ippk/Macroh2a1/Mars1/Ncl/Nol11/Pwp1/Sirt7/Smarca4/Smarcb1	10	14	0.714285714285714
BP	GO:0042790	nucleolar large rRNA transcription by RNA polymerase I	12/4445	17/29008	4.79376414092404e-07	3.84841192406075e-06	1.88057382803855e-06	Dedd/Ippk/Macroh2a1/Mars1/Ncl/Nol11/Polr1e/Pwp1/Sirt7/Smarca4/Smarcb1/Tcof1	12	17	0.705882352941177
BP	GO:0070262	peptidyl-serine dephosphorylation	12/4445	17/29008	4.79376414092404e-07	3.84841192406075e-06	1.88057382803855e-06	Dusp1/Ppp1r15b/Ppp1r16b/Ppp2r1a/Ppp2r2a/Ppp2r2b/Ppp2r2c/Ppp2r2d/Ppp3ca/Ppp5c/Pptc7/Ywhae	12	17	0.705882352941177
BP	GO:0098974	postsynaptic actin cytoskeleton organization	12/4445	17/29008	4.79376414092404e-07	3.84841192406075e-06	1.88057382803855e-06	Abi2/Actb/Adgrb1/Arf1/Dbn1/Dbnl/Farp1/Myh10/Rock2/Sipa1l1/Wasf2/Wasl	12	17	0.705882352941177
BP	GO:0099188	postsynaptic cytoskeleton organization	12/4445	17/29008	4.79376414092404e-07	3.84841192406075e-06	1.88057382803855e-06	Abi2/Actb/Adgrb1/Arf1/Dbn1/Dbnl/Farp1/Myh10/Rock2/Sipa1l1/Wasf2/Wasl	12	17	0.705882352941177
BP	GO:0006607	NLS-bearing protein import into nucleus	7/4445	10/29008	0.000154211370687512	0.000663697166215054	0.000324323784760126	Ipo5/Kpna1/Kpna2/Kpna6/Nup35/Nup54/Ranbp2	7	10	0.7
BP	GO:0070142	synaptic vesicle budding	7/4445	10/29008	0.000154211370687512	0.000663697166215054	0.000324323784760126	Ap3b1/Ap3d1/Arf1/Btbd8/Dnm3/Picalm/Slc2a4	7	10	0.7
BP	GO:0003174	mitral valve development	9/4445	13/29008	1.83174990012848e-05	0.000100460033585171	4.90910312232897e-05	Acvr1/Bmpr1a/Bmpr2/Dchs1/Gata4/Smad6/Sox4/Zfpm1/Zfpm2	9	13	0.692307692307692
BP	GO:0010635	regulation of mitochondrial fusion	9/4445	13/29008	1.83174990012848e-05	0.000100460033585171	4.90910312232897e-05	Adck1/Bnip3/Dnm1l/Huwe1/Oma1/Opa1/Tfrc/Vat1/Zdhhc6	9	13	0.692307692307692
BP	GO:0046831	regulation of RNA export from nucleus	9/4445	13/29008	1.83174990012848e-05	0.000100460033585171	4.90910312232897e-05	Akap8l/Dhx9/Khdrbs1/Nrde2/Nup153/Setd2/Supt6/Thoc2/Tpr	9	13	0.692307692307692
BP	GO:0099532	synaptic vesicle endosomal processing	9/4445	13/29008	1.83174990012848e-05	0.000100460033585171	4.90910312232897e-05	Ap3b1/Ap3d1/Btbd8/Dnm1l/Gripap1/Itsn1/Itsn2/Vamp4/Vti1a	9	13	0.692307692307692
BP	GO:0046112	nucleobase biosynthetic process	11/4445	16/29008	2.22580747693531e-06	1.53187926353783e-05	7.48571646583104e-06	Aprt/Cad/Cmpk1/Ctps/Ctps2/Dhodh/Gart/Prps1/Shmt1/Shmt2/Umps	11	16	0.6875
BP	GO:0006376	mRNA splice site selection	18/4445	27/29008	2.42647440820047e-09	3.12866639000216e-08	1.52886131885112e-08	Celf1/Celf3/Celf4/Celf5/Celf6/Khdc4/Luc7l/Mbnl1/Psip1/Ptbp2/Puf60/Rbmx/Slu7/Snrpc/Srsf1/Srsf10/Srsf6/Ythdc1	18	27	0.666666666666667
BP	GO:0043984	histone H4-K16 acetylation	14/4445	21/29008	1.53529373495983e-07	1.3837354946471e-06	6.76179371519959e-07	Atg5/Auts2/Brca1/Hcfc1/Kansl2/Kansl3/Kmt2a/Mcrs1/Msl1/Ogt/Phf20/Sirt1/Wdr5/Zmpste24	14	21	0.666666666666667
BP	GO:0043923	positive regulation by host of viral transcription	10/4445	15/29008	1.00747057733467e-05	5.90463739109505e-05	2.8853736972196e-05	Chd1/Ctdp1/Ep300/Jun/Lef1/Nucks1/Smarca4/Smarcb1/Snw1/Sp1	10	15	0.666666666666667
BP	GO:0048308	organelle inheritance	10/4445	15/29008	1.00747057733467e-05	5.90463739109505e-05	2.8853736972196e-05	Cdk1/Golga2/Map2k1/Map2k2/Mapk1/Mapk3/Plk3/Stx5a/Vcpip1/Ywhaz	10	15	0.666666666666667
BP	GO:0048313	Golgi inheritance	10/4445	15/29008	1.00747057733467e-05	5.90463739109505e-05	2.8853736972196e-05	Cdk1/Golga2/Map2k1/Map2k2/Mapk1/Mapk3/Plk3/Stx5a/Vcpip1/Ywhaz	10	15	0.666666666666667
BP	GO:2000765	regulation of cytoplasmic translation	10/4445	15/29008	1.00747057733467e-05	5.90463739109505e-05	2.8853736972196e-05	Cnbp/Cpeb1/Cpeb2/Cpeb3/Cpeb4/Dhx36/Dhx9/Eef2/Pkm/Zfp385a	10	15	0.666666666666667
BP	GO:0031453	positive regulation of heterochromatin assembly	8/4445	12/29008	8.35567566163774e-05	0.000384494965988545	0.000187888195005815	Atf7ip/Dnmt1/Mphosph8/Pphln1/Setdb1/Tasor/Tpr/Trim28	8	12	0.666666666666667
BP	GO:0044090	positive regulation of vacuole organization	8/4445	12/29008	8.35567566163774e-05	0.000384494965988545	0.000187888195005815	Becn1/Elapor1/Lrsam1/Pip4k2b/Pip4k2c/Rab3gap1/Rab3gap2/Sh3glb1	8	12	0.666666666666667
BP	GO:0048934	peripheral nervous system neuron differentiation	8/4445	12/29008	8.35567566163774e-05	0.000384494965988545	0.000187888195005815	Etv1/Hand2/Hoxd10/Hoxd9/Nefh/Pmp22/Pou4f1/Tbce	8	12	0.666666666666667
BP	GO:0048935	peripheral nervous system neuron development	8/4445	12/29008	8.35567566163774e-05	0.000384494965988545	0.000187888195005815	Etv1/Hand2/Hoxd10/Hoxd9/Nefh/Pmp22/Pou4f1/Tbce	8	12	0.666666666666667
BP	GO:0070863	positive regulation of protein exit from endoplasmic reticulum	8/4445	12/29008	8.35567566163774e-05	0.000384494965988545	0.000187888195005815	Bcap31/Cd81/Edem1/Edem2/Sar1a/Sar1b/Sorl1/Tmem30a	8	12	0.666666666666667
BP	GO:0090161	Golgi ribbon formation	8/4445	12/29008	8.35567566163774e-05	0.000384494965988545	0.000187888195005815	Gcc2/Golph3/Myo18a/Prmt5/Stx16/Trip11/Vamp4/Vti1a	8	12	0.666666666666667
BP	GO:0097201	negative regulation of transcription from RNA polymerase II promoter in response to stress	8/4445	12/29008	8.35567566163774e-05	0.000384494965988545	0.000187888195005815	Cited2/Dnajb1/Hif1an/Impact/Jun/Nck2/Nfe2l1/Tmbim6	8	12	0.666666666666667
BP	GO:0120263	positive regulation of heterochromatin organization	8/4445	12/29008	8.35567566163774e-05	0.000384494965988545	0.000187888195005815	Atf7ip/Dnmt1/Mphosph8/Pphln1/Setdb1/Tasor/Tpr/Trim28	8	12	0.666666666666667
BP	GO:1905245	regulation of aspartic-type peptidase activity	8/4445	12/29008	8.35567566163774e-05	0.000384494965988545	0.000187888195005815	App/Bin1/Efna3/Lyn/Picalm/Rock2/Sorl1/Tmed10	8	12	0.666666666666667
BP	GO:0007000	nucleolus organization	11/4445	17/29008	5.42759775881394e-06	3.42231164073717e-05	1.672354682908e-05	Baz2a/Nolc1/Phf2/Phf8/Rps19/Rrn3/Rrp8/Sirt1/Smarca5/Suv39h1/Usp36	11	17	0.647058823529412
BP	GO:0031498	chromatin disassembly	11/4445	17/29008	5.42759775881394e-06	3.42231164073717e-05	1.672354682908e-05	Arid1a/Arid2/Map1s/Padi2/Smarca4/Smarcb1/Smarcc1/Smarcc2/Smarcd1/Smarcd2/Smarce1	11	17	0.647058823529412
BP	GO:0098760	response to interleukin-7	11/4445	17/29008	5.42759775881394e-06	3.42231164073717e-05	1.672354682908e-05	Atic/Atp5b/Crkl/Eno1/Hdgf/Hnrnph1/Hspd1/P4hb/Pdia3/Stip1/Ybx1	11	17	0.647058823529412
BP	GO:0098761	cellular response to interleukin-7	11/4445	17/29008	5.42759775881394e-06	3.42231164073717e-05	1.672354682908e-05	Atic/Atp5b/Crkl/Eno1/Hdgf/Hnrnph1/Hspd1/P4hb/Pdia3/Stip1/Ybx1	11	17	0.647058823529412
BP	GO:0000381	regulation of alternative mRNA splicing, via spliceosome	38/4445	59/29008	1.73180518818348e-17	7.15133671826354e-16	3.49458865974692e-16	Celf1/Celf3/Celf4/Celf5/Celf6/Ddx17/Ddx5/Dyrk1a/Fam172a/Fxr1/Fxr2/Hnrnpl/Hnrnpu/Khdrbs1/Khdrbs3/Magoh/Malat1/Mbnl1/Nova1/Nova2/Ptbp1/Puf60/Rbfox2/Rbm10/Rbm15b/Rbm25/Rbm5/Rbm7/Rbm8a/Rbmx/Rnps1/Srrm4/Srsf2/Srsf6/Tra2b/Wtap/Ythdc1/Zc3h10	38	59	0.644067796610169
BP	GO:0006999	nuclear pore organization	9/4445	14/29008	4.42741509653901e-05	0.000219908872483754	0.000107461175754294	Ahctf1/Nup153/Nup205/Nup35/Nup54/Nup98/Pom121/Rtn4/Seh1l	9	14	0.642857142857143
BP	GO:0019511	peptidyl-proline hydroxylation	9/4445	14/29008	4.42741509653901e-05	0.000219908872483754	0.000107461175754294	Crtap/Egln1/Egln3/Ero1a/P4ha1/P4ha2/P4ha3/P4hb/Prdx4	9	14	0.642857142857143
BP	GO:0033127	regulation of histone phosphorylation	9/4445	14/29008	4.42741509653901e-05	0.000219908872483754	0.000107461175754294	Akap8/Akap8l/Atm/Ccnb1/Cdk9/Daxx/Macroh2a1/Mapk3/Ube2b	9	14	0.642857142857143
BP	GO:0031507	heterochromatin assembly	28/4445	44/29008	4.7199035752852e-13	1.08833397038876e-11	5.31827782801056e-12	Atf7ip/Bahd1/Baz2a/Dnmt1/Fam172a/H3f3a/H3f3b/Hat1/Hdac1/Hells/Mbd2/Mbd3/Mphosph8/Nrde2/Phf2/Phf8/Pole3/Pphln1/Rif1/Rrp8/Setdb1/Sirt1/Smarca4/Smarca5/Suv39h1/Tasor/Tpr/Trim28	28	44	0.636363636363636
BP	GO:0006521	regulation of cellular amino acid metabolic process	7/4445	11/29008	0.000367720421000817	0.00143322493515309	0.000700362995418941	Apc/Atcay/Atp2b4/Comt/Fh1/Park7/Slc7a11	7	11	0.636363636363636
BP	GO:0018026	peptidyl-lysine monomethylation	7/4445	11/29008	0.000367720421000817	0.00143322493515309	0.000700362995418941	Eef1akmt2/Ehmt1/Kmt2a/Kmt5a/Setd2/Setd3/Setd7	7	11	0.636363636363636
BP	GO:0034770	histone H4-K20 methylation	7/4445	11/29008	0.000367720421000817	0.00143322493515309	0.000700362995418941	Arid4b/Baz2a/Brca1/Kmt5b/Nsd2/Pwp1/Smyd5	7	11	0.636363636363636
BP	GO:0090309	positive regulation of DNA methylation-dependent heterochromatin assembly	7/4445	11/29008	0.000367720421000817	0.00143322493515309	0.000700362995418941	Atf7ip/Dnmt1/Mphosph8/Pphln1/Setdb1/Tasor/Trim28	7	11	0.636363636363636
BP	GO:1905288	vascular associated smooth muscle cell apoptotic process	7/4445	11/29008	0.000367720421000817	0.00143322493515309	0.000700362995418941	Cftr/Dnmt1/Gapdh/Mfn2/Pdcd4/Sod2/Stk4	7	11	0.636363636363636
BP	GO:1905459	regulation of vascular associated smooth muscle cell apoptotic process	7/4445	11/29008	0.000367720421000817	0.00143322493515309	0.000700362995418941	Cftr/Dnmt1/Gapdh/Mfn2/Pdcd4/Sod2/Stk4	7	11	0.636363636363636
BP	GO:1990144	intrinsic apoptotic signaling pathway in response to hypoxia	7/4445	11/29008	0.000367720421000817	0.00143322493515309	0.000700362995418941	Atf2/Bnip3/Eno1/Eno1b/Map2k1/Tmbim6/Trp53	7	11	0.636363636363636
BP	GO:0051444	negative regulation of ubiquitin-protein transferase activity	12/4445	19/29008	2.88465532315381e-06	1.94506428299742e-05	9.50479589149034e-06	Bag2/Cdkn2a/Mad2l1/Mad2l2/Park7/Psen1/Psen2/Rpl11/Rpl23/Rpl37rt/Rpl5/Usp44	12	19	0.631578947368421
BP	GO:0006891	intra-Golgi vesicle-mediated transport	17/4445	27/29008	2.46064846605821e-08	2.60845251821405e-07	1.27465241097646e-07	Cog1/Cog5/Cog8/Copa/Copb1/Copb2/Cope/Copg1/Copg2/Copz1/Copz2/Gabarapl2/Nsf/Rab6a/Trappc10/Trappc3/Vti1a	17	27	0.62962962962963
BP	GO:2000785	regulation of autophagosome assembly	22/4445	35/29008	2.18194684829203e-10	3.40383708333557e-09	1.66332686316843e-09	Becn1/C9orf72/Chmp4b/Elapor1/Fez2/Lrsam1/Nprl2/Nprl3/Nupr1/Phf23/Pikfyve/Pip4k2b/Pip4k2c/Rab3gap1/Rab3gap2/Scfd1/Sec22b/Sh3glb1/Smcr8/Tbc1d12/Tbc1d14/Ubqln2	22	35	0.628571428571429
BP	GO:0000380	alternative mRNA splicing, via spliceosome	47/4445	75/29008	1.45669854101469e-20	8.93536056517555e-19	4.36637385875942e-19	Cdk13/Celf1/Celf3/Celf4/Celf5/Celf6/Ddx17/Ddx5/Dhx9/Dyrk1a/Esrp1/Fam172a/Fxr1/Fxr2/Hnrnpa1/Hnrnpl/Hnrnpu/Khdrbs1/Khdrbs3/Magoh/Malat1/Mbnl1/Nova1/Nova2/Ptbp1/Puf60/Rbfox2/Rbm10/Rbm15b/Rbm17/Rbm25/Rbm5/Rbm7/Rbm8a/Rbmx/Rnps1/Sfpq/Slu7/Srrm4/Srsf1/Srsf2/Srsf6/Strap/Tra2b/Wtap/Ythdc1/Zc3h10	47	75	0.626666666666667
BP	GO:0003413	chondrocyte differentiation involved in endochondral bone morphogenesis	10/4445	16/29008	2.31562029340324e-05	0.000124936712328964	6.1051861391988e-05	Anxa6/Atf2/Axin2/Ihh/Poc1a/Scube2/Serpinh1/Smpd3/Sox9/Trip11	10	16	0.625
BP	GO:0072350	tricarboxylic acid metabolic process	10/4445	16/29008	2.31562029340324e-05	0.000124936712328964	6.1051861391988e-05	Acly/Aco1/Aco2/Ass1/Glud1/Idh1/Idh3a/Idh3b/Idh3g/Ireb2	10	16	0.625
BP	GO:0033119	negative regulation of RNA splicing	18/4445	29/29008	1.31238404638251e-08	1.45979619807125e-07	7.13347369911026e-08	Acin1/Akt2/Celf4/Dyrk1a/Hnrnpa2b1/Hnrnpk/Hnrnpl/Ptbp1/Ptbp2/Ptbp3/Rbm10/Rnps1/Rps13/Srsf10/Srsf6/Tmbim6/Tra2b/U2af2	18	29	0.620689655172414
BP	GO:0045116	protein neddylation	13/4445	21/29008	1.51897794123921e-06	1.08073227846276e-05	5.28113122528994e-06	Cdkn2a/Cops9/Dcun1d1/Dcun1d4/Dcun1d5/Epas1/Nae1/Nedd8/Rnf7/Rpl11/Rpl5/Ube2f/Ube2m	13	21	0.619047619047619
BP	GO:0080182	histone H3-K4 trimethylation	13/4445	21/29008	1.51897794123921e-06	1.08073227846276e-05	5.28113122528994e-06	Ctr9/H1f2/H1f3/H1f4/Kmt2a/Kmt2d/Kmt2e/Ncoa6/Ogt/Rtf1/Tet2/Wdr61/Wdr82	13	21	0.619047619047619
BP	GO:0090169	regulation of spindle assembly	16/4445	26/29008	1.02025168414579e-07	9.47933844181341e-07	4.63219533993748e-07	2610002M06Rik/Cep97/Chmp1b/Chmp2a/Chmp4b/Drg1/Dync1h1/Eml3/Hnrnpu/Hspa1b/Numa1/Plk1/Rnf4/Senp6/Spag5/Tpr	16	26	0.615384615384615
BP	GO:0006895	Golgi to endosome transport	8/4445	13/29008	0.000187939568800525	0.000791838822920003	0.000386941781647151	Ap1ar/Dop1a/Dop1b/Eps15/Klhl20/Slc30a6/Sort1/Sys1	8	13	0.615384615384615
BP	GO:0009950	dorsal/ventral axis specification	8/4445	13/29008	0.000187939568800525	0.000791838822920003	0.000386941781647151	Axin2/Bmpr1a/Ctnnb1/Pax6/Senp2/Smad2/Smad6/Wnt3	8	13	0.615384615384615
BP	GO:0033169	histone H3-K9 demethylation	8/4445	13/29008	0.000187939568800525	0.000791838822920003	0.000386941781647151	Jmjd1c/Kdm1a/Kdm3a/Kdm4a/Kdm4b/Kdm7a/Phf2/Phf8	8	13	0.615384615384615
BP	GO:0034086	maintenance of sister chromatid cohesion	8/4445	13/29008	0.000187939568800525	0.000791838822920003	0.000386941781647151	Atrx/Macroh2a1/Mau2/Naa10/Nipbl/Nsmce2/Sgo2a/Tnks	8	13	0.615384615384615
BP	GO:0034982	mitochondrial protein processing	8/4445	13/29008	0.000187939568800525	0.000791838822920003	0.000386941781647151	Afg3l1/Afg3l2/Immp2l/Oma1/Pmpca/Pmpcb/Spg7/Yme1l1	8	13	0.615384615384615
BP	GO:0051573	negative regulation of histone H3-K9 methylation	8/4445	13/29008	0.000187939568800525	0.000791838822920003	0.000386941781647151	Brca1/Dnmt1/Kdm1a/Kdm3a/Kdm4a/Kdm4b/Sirt1/Smarcb1	8	13	0.615384615384615
BP	GO:1901660	calcium ion export	8/4445	13/29008	0.000187939568800525	0.000791838822920003	0.000386941781647151	Atp2b1/Atp2b4/Calm2/Letm1/Rgs9/Slc8a3/Slc8b1/Ywhae	8	13	0.615384615384615
BP	GO:1904294	positive regulation of ERAD pathway	8/4445	13/29008	0.000187939568800525	0.000791838822920003	0.000386941781647151	Bag6/Bcap31/Herpud1/Rnf185/Rnft2/Tmem259/Ubqln1/Ubqln2	8	13	0.615384615384615
BP	GO:1904816	positive regulation of protein localization to chromosome, telomeric region	8/4445	13/29008	0.000187939568800525	0.000791838822920003	0.000386941781647151	Cct3/Cct4/Cct6a/Cct8/Dkc1/Gnl3/Gnl3l/Tcp1	8	13	0.615384615384615
BP	GO:1905269	positive regulation of chromatin organization	8/4445	13/29008	0.000187939568800525	0.000791838822920003	0.000386941781647151	Atf7ip/Dnmt1/Mphosph8/Pphln1/Setdb1/Tasor/Tpr/Trim28	8	13	0.615384615384615
BP	GO:1905668	positive regulation of protein localization to endosome	8/4445	13/29008	0.000187939568800525	0.000791838822920003	0.000386941781647151	Abhd17b/Abhd17c/Mgat3/Rdx/Rock2/Sorl1/Vegfa/Zdhhc1	8	13	0.615384615384615
BP	GO:0045956	positive regulation of calcium ion-dependent exocytosis	11/4445	18/29008	1.20141156790828e-05	6.90047116913137e-05	3.37200012313395e-05	Arf1/Cacna1g/Cacna1h/Cacna1i/Cdk5/Cdk5r2/Kcnb1/Stxbp1/Syt1/Syt7/Syt9	11	18	0.611111111111111
BP	GO:1900151	regulation of nuclear-transcribed mRNA catabolic process, deadenylation-dependent decay	11/4445	18/29008	1.20141156790828e-05	6.90047116913137e-05	3.37200012313395e-05	Ago2/Cnot1/Cnot7/Cpeb3/Dhx36/Pabpc1/Rc3h1/Tent4a/Tnrc6c/Tob1/Zfp36l2	11	18	0.611111111111111
BP	GO:0070861	regulation of protein exit from endoplasmic reticulum	14/4445	23/29008	7.94619499268171e-07	6.1001287926808e-06	2.98090297544739e-06	Bcap31/Cd81/Derl2/Edem1/Edem2/Erlec1/Gcc2/Insig1/Sar1a/Sar1b/Sorl1/Tmem30a/Ube2g2/Yod1	14	23	0.608695652173913
BP	GO:1901798	positive regulation of signal transduction by p53 class mediator	17/4445	28/29008	5.3647324770103e-08	5.23869857646848e-07	2.55995450338749e-07	Atm/Atr/Cdk5rap3/Cdkn2a/Ddx5/Eef1e1/Hexim1/Rpl11/Rpl23/Rpl37/Rpl37rt/Rps15/Rps20/Sh3glb1/Spred2/Trp73/Zfp385a	17	28	0.607142857142857
BP	GO:0031062	positive regulation of histone methylation	29/4445	48/29008	1.23346938594934e-12	2.73358974084577e-11	1.33580225419447e-11	Auts2/Brca1/Chtop/Ctnnb1/Ctr9/Dnmt1/H1f5/Jarid2/Kmt2a/Kmt2e/L3mbtl2/Lcor/Mecp2/Mtf2/Nelfa/Nelfe/Ogt/Paf1/Paxip1/Phf1/Phf19/Rif1/Rtf1/Sirt1/Smad4/Snw1/Suv39h1/Wdr5/Wdr61	29	48	0.604166666666667
BP	GO:0070828	heterochromatin organization	32/4445	53/29008	8.65693065203415e-14	2.23242807590007e-12	1.0909034415646e-12	Atf7ip/Bahd1/Baz2a/Cenpv/Dicer1/Dnmt1/Fam172a/H3f3a/H3f3b/Hat1/Hdac1/Hells/Hp1bp3/Mbd2/Mbd3/Mphosph8/Nrde2/Phf2/Phf8/Pole3/Pphln1/Rif1/Rrp8/Setd7/Setdb1/Sirt1/Smarca4/Smarca5/Suv39h1/Tasor/Tpr/Trim28	32	53	0.60377358490566
BP	GO:0090114	COPII-coated vesicle budding	15/4445	25/29008	4.13710987835779e-07	3.35536074601598e-06	1.6396383046042e-06	Cul3/Insig1/Mia3/Pdcd6/Preb/Rab1a/Sar1a/Sar1b/Sec13/Sec16a/Sec23b/Sec24b/Sec31a/Vapa/Vapb	15	25	0.6
BP	GO:0000028	ribosomal small subunit assembly	12/4445	20/29008	6.20108792321587e-06	3.85614896642499e-05	1.88435462896728e-05	Eral1/Mrps11/Rpl38/Rps15/Rps19/Rps25/Rps27/Rps27l/Rps28/Rpsa/Rrp7a/Xrcc5	12	20	0.6
BP	GO:0006336	DNA replication-independent nucleosome assembly	12/4445	20/29008	6.20108792321587e-06	3.85614896642499e-05	1.88435462896728e-05	Asf1a/Asf1b/Atrx/Cabin1/H3f3a/H3f3b/H4c17/H4f16/Hat1/Ipo4/Nasp/Rbbp4	12	20	0.6
BP	GO:0033599	regulation of mammary gland epithelial cell proliferation	12/4445	20/29008	6.20108792321587e-06	3.85614896642499e-05	1.88435462896728e-05	Agap2/Bax/Ccnd1/Cdkn2a/Deaf1/Etv4/Gata3/Gpx1/Kdm5b/Phb2/Rtn4/Zfp703	12	20	0.6
BP	GO:0036119	response to platelet-derived growth factor	12/4445	20/29008	6.20108792321587e-06	3.85614896642499e-05	1.88435462896728e-05	Arpc2/Coro1b/Fer/Fyn/Iqgap1/Mars1/Mtss2/Prkce/Rasa1/Src/Syap1/Yes1	12	20	0.6
BP	GO:1904263	positive regulation of TORC1 signaling	12/4445	20/29008	6.20108792321587e-06	3.85614896642499e-05	1.88435462896728e-05	Clec16a/Flcn/Gpr137/Lars/Otud5/Rragb/Rragd/Sec13/Seh1l/Sik3/Telo2/Wac	12	20	0.6
BP	GO:0006206	pyrimidine nucleobase metabolic process	9/4445	15/29008	9.5573318753455e-05	0.000431308734203092	0.000210764318724724	Aldh6a1/Cad/Cmpk1/Ctps/Ctps2/Dhodh/Mapk1/Tet2/Umps	9	15	0.6
BP	GO:0006337	nucleosome disassembly	9/4445	15/29008	9.5573318753455e-05	0.000431308734203092	0.000210764318724724	Arid1a/Arid2/Smarca4/Smarcb1/Smarcc1/Smarcc2/Smarcd1/Smarcd2/Smarce1	9	15	0.6
BP	GO:0015936	coenzyme A metabolic process	9/4445	15/29008	9.5573318753455e-05	0.000431308734203092	0.000210764318724724	Acat1/Acot7/Coasy/Crot/Dcakd/Hmgcr/Mccc2/Pank2/Pank3	9	15	0.6
BP	GO:0043981	histone H4-K5 acetylation	9/4445	15/29008	9.5573318753455e-05	0.000431308734203092	0.000210764318724724	Hcfc1/Jade2/Kansl2/Kansl3/Kat7/Mcrs1/Ogt/Phf20/Wdr5	9	15	0.6
BP	GO:0043982	histone H4-K8 acetylation	9/4445	15/29008	9.5573318753455e-05	0.000431308734203092	0.000210764318724724	Hcfc1/Jade2/Kansl2/Kansl3/Kat7/Mcrs1/Ogt/Phf20/Wdr5	9	15	0.6
BP	GO:0070932	histone H3 deacetylation	9/4445	15/29008	9.5573318753455e-05	0.000431308734203092	0.000210764318724724	Hdac1/Hdac4/Hdac9/Per1/Per2/Sfpq/Sirt1/Sirt7/Smarcad1	9	15	0.6
BP	GO:1900153	positive regulation of nuclear-transcribed mRNA catabolic process, deadenylation-dependent decay	9/4445	15/29008	9.5573318753455e-05	0.000431308734203092	0.000210764318724724	Ago2/Cnot1/Cnot7/Cpeb3/Dhx36/Pabpc1/Tnrc6c/Tob1/Zfp36l2	9	15	0.6
BP	GO:1904814	regulation of protein localization to chromosome, telomeric region	9/4445	15/29008	9.5573318753455e-05	0.000431308734203092	0.000210764318724724	Cct3/Cct4/Cct6a/Cct8/Dkc1/Gnl3/Gnl3l/Macroh2a1/Tcp1	9	15	0.6
BP	GO:1905906	regulation of amyloid fibril formation	9/4445	15/29008	9.5573318753455e-05	0.000431308734203092	0.000210764318724724	App/Chrna7/Hspg2/Ldlr/Pfdn2/Pfdn4/Pfdn5/Psen1/Vbp1	9	15	0.6
BP	GO:0003056	regulation of vascular associated smooth muscle contraction	6/4445	10/29008	0.00154897042475042	0.00493017387585549	0.00240919011310777	Atp2b1/Dock4/Dock5/Map2k1/Rhoa/Zdhhc21	6	10	0.6
BP	GO:0003357	noradrenergic neuron differentiation	6/4445	10/29008	0.00154897042475042	0.00493017387585549	0.00240919011310777	Insm1/Phox2a/Rnf220/Sox11/Sox4/Zc4h2	6	10	0.6
BP	GO:0006122	mitochondrial electron transport, ubiquinol to cytochrome c	6/4445	10/29008	0.00154897042475042	0.00493017387585549	0.00240919011310777	Cyc1/Cycs/CYTB/Uqcr10/Uqcrb/Uqcrq	6	10	0.6
BP	GO:0006995	cellular response to nitrogen starvation	6/4445	10/29008	0.00154897042475042	0.00493017387585549	0.00240919011310777	Atg5/Becn1/Gabarapl1/Gabarapl2/Map1lc3a/Nprl2	6	10	0.6
BP	GO:0010216	maintenance of DNA methylation	6/4445	10/29008	0.00154897042475042	0.00493017387585549	0.00240919011310777	Dnmt1/Hells/Uhrf1/Uhrf2/Usp7/Zfp445	6	10	0.6
BP	GO:0015937	coenzyme A biosynthetic process	6/4445	10/29008	0.00154897042475042	0.00493017387585549	0.00240919011310777	Acat1/Acot7/Coasy/Dcakd/Pank2/Pank3	6	10	0.6
BP	GO:0035562	negative regulation of chromatin binding	6/4445	10/29008	0.00154897042475042	0.00493017387585549	0.00240919011310777	Fbh1/Larp7/Mepce/Ppp3ca/Senp2/Wapl	6	10	0.6
BP	GO:0043562	cellular response to nitrogen levels	6/4445	10/29008	0.00154897042475042	0.00493017387585549	0.00240919011310777	Atg5/Becn1/Gabarapl1/Gabarapl2/Map1lc3a/Nprl2	6	10	0.6
BP	GO:0045199	maintenance of epithelial cell apical/basal polarity	6/4445	10/29008	0.00154897042475042	0.00493017387585549	0.00240919011310777	Lin7c/Pdcd6ip/Pdzd11/Slc9a3r1/Wdr1/Wnt11	6	10	0.6
BP	GO:0045542	positive regulation of cholesterol biosynthetic process	6/4445	10/29008	0.00154897042475042	0.00493017387585549	0.00240919011310777	Abcg1/Fdps/Scap/Scp2/Srebf1/Srebf2	6	10	0.6
BP	GO:0048207	vesicle targeting, rough ER to cis-Golgi	6/4445	10/29008	0.00154897042475042	0.00493017387585549	0.00240919011310777	Cul3/Pdcd6/Preb/Sar1a/Sar1b/Sec16a	6	10	0.6
BP	GO:0048208	COPII vesicle coating	6/4445	10/29008	0.00154897042475042	0.00493017387585549	0.00240919011310777	Cul3/Pdcd6/Preb/Sar1a/Sar1b/Sec16a	6	10	0.6
BP	GO:0060926	cardiac pacemaker cell development	6/4445	10/29008	0.00154897042475042	0.00493017387585549	0.00240919011310777	Bmpr1a/Bves/Maml1/Nkx2-5/Shox2/Tbx3	6	10	0.6
BP	GO:0060982	coronary artery morphogenesis	6/4445	10/29008	0.00154897042475042	0.00493017387585549	0.00240919011310777	Arid2/Ctnnb1/Hand2/Sec24b/Tbx1/Vegfa	6	10	0.6
BP	GO:0070601	centromeric sister chromatid cohesion	6/4445	10/29008	0.00154897042475042	0.00493017387585549	0.00240919011310777	Axin2/Ctnnb1/Naa10/Naa50/Ppp2r1a/Sgo2a	6	10	0.6
BP	GO:0071871	response to epinephrine	6/4445	10/29008	0.00154897042475042	0.00493017387585549	0.00240919011310777	Akap6/Atp2b4/Nos1/Pde4d/Ryr2/Slc9a1	6	10	0.6
BP	GO:0071872	cellular response to epinephrine stimulus	6/4445	10/29008	0.00154897042475042	0.00493017387585549	0.00240919011310777	Akap6/Atp2b4/Nos1/Pde4d/Ryr2/Slc9a1	6	10	0.6
BP	GO:0090129	positive regulation of synapse maturation	6/4445	10/29008	0.00154897042475042	0.00493017387585549	0.00240919011310777	Adgrl1/Anapc2/Cdc20/Dab2ip/Hnrnpk/Neurl1a	6	10	0.6
BP	GO:0090148	membrane fission	6/4445	10/29008	0.00154897042475042	0.00493017387585549	0.00240919011310777	Chmp4b/Coro1c/Dnm1l/Epn1/Sh3glb1/Spast	6	10	0.6
BP	GO:0106120	positive regulation of sterol biosynthetic process	6/4445	10/29008	0.00154897042475042	0.00493017387585549	0.00240919011310777	Abcg1/Fdps/Scap/Scp2/Srebf1/Srebf2	6	10	0.6
BP	GO:1901856	negative regulation of cellular respiration	6/4445	10/29008	0.00154897042475042	0.00493017387585549	0.00240919011310777	Dnajc15/Flcn/Mlxipl/Pde12/Rhoa/Trap1	6	10	0.6
BP	GO:1904851	positive regulation of establishment of protein localization to telomere	6/4445	10/29008	0.00154897042475042	0.00493017387585549	0.00240919011310777	Cct3/Cct4/Cct6a/Cct8/Dkc1/Tcp1	6	10	0.6
BP	GO:1990264	peptidyl-tyrosine dephosphorylation involved in inactivation of protein kinase activity	6/4445	10/29008	0.00154897042475042	0.00493017387585549	0.00240919011310777	Dusp10/Dusp3/Ptpn1/Ptprj/Ptpro/Ptprt	6	10	0.6
BP	GO:0045814	negative regulation of gene expression, epigenetic	31/4445	52/29008	3.44247010803712e-13	8.17651358743554e-12	3.99555394810957e-12	Atf7ip/Bahd1/Baz2a/Dnmt1/Fam172a/H3f3a/H3f3b/Hat1/Hdac1/Hells/Macroh2a1/Mbd2/Mbd3/Mphosph8/Nrde2/Phf2/Phf8/Pole3/Pphln1/Rif1/Rrp8/Setdb1/Sirt1/Smarca4/Smarca5/Smyd5/Suv39h1/Tasor/Tpr/Trim27/Trim28	31	52	0.596153846153846
BP	GO:0002181	cytoplasmic translation	57/4445	96/29008	6.03902937348223e-23	5.52965037415372e-21	2.70213167847801e-21	Aars/Cnbp/Cpeb1/Cpeb2/Cpeb3/Cpeb4/Dhx29/Dhx36/Dhx9/Dph1/Dph3/Dph5/Dph6/Drg1/Drg2/Eef2/Eif2b3/Eif2d/Eif2s2/Eif2s3x/Eif3a/Eif3d/Eif3m/Eif4a1/Eif4b/Eif4h/Etf1/Gspt1/Gspt2/Pkm/Rpl10a/Rpl11/Rpl15/Rpl17/Rpl18/Rpl18a/Rpl19/Rpl22/Rpl22l1/Rpl30/Rpl31/Rpl32/Rpl35a/Rpl36/Rpl36a/Rpl38/Rpl41/Rpl6/Rpl8/Rpl9/Rplp0/Rplp2/Rps23/Rps28/Rps29/Rpsa/Zfp385a	57	96	0.59375
BP	GO:0050686	negative regulation of mRNA processing	19/4445	32/29008	1.46558405212518e-08	1.60795186750388e-07	7.85745460320367e-08	Acin1/Cdk9/Celf4/Ctr9/Dyrk1a/Hnrnpa2b1/Hnrnpk/Hnrnpl/Nelfe/Ptbp1/Ptbp3/Rbm10/Rnps1/Srsf10/Srsf6/Supt5/Tra2b/U2af2/Zc3h14	19	32	0.59375
BP	GO:0006515	protein quality control for misfolded or incompletely synthesized proteins	16/4445	27/29008	2.14634162965848e-07	1.86016274570402e-06	9.08991408531994e-07	Aup1/Bag6/Cul3/Klhl15/Lonp1/Lonp2/Oma1/Rnf185/Sdf2l1/Stub1/Tor1a/Ube2w/Uggt1/Vcp/Yme1l1/Zer1	16	27	0.592592592592593
BP	GO:0031061	negative regulation of histone methylation	16/4445	27/29008	2.14634162965848e-07	1.86016274570402e-06	9.08991408531994e-07	Bcor/Brca1/Dnmt1/Fh1/Jarid2/Kdm1a/Kdm3a/Kdm4a/Kdm4b/Macroh2a1/Mtf2/Phf1/Sirt1/Smarcb1/Supt6/Wdr5	16	27	0.592592592592593
BP	GO:0051438	regulation of ubiquitin-protein transferase activity	30/4445	51/29008	1.3517423665059e-12	2.94493388675319e-11	1.43907817094802e-11	Arrdc3/Bag2/Cdc20/Cdkn2a/Dcun1d1/Dcun1d4/Dcun1d5/Dnm1l/Epm2a/Fem1b/Fzr1/Mad2l1/Mad2l2/Mastl/Park7/Plk1/Psen1/Psen2/Pten/Rpl11/Rpl23/Rpl37rt/Rpl5/Skp1/Stub1/Trib2/Trib3/Ube2l3/Ube2n/Usp44	30	51	0.588235294117647
BP	GO:0031445	regulation of heterochromatin assembly	10/4445	17/29008	4.84827817557728e-05	0.000238006383164703	0.000116304746975571	Atf7ip/Dnmt1/Mphosph8/Phf2/Phf8/Pphln1/Setdb1/Tasor/Tpr/Trim28	10	17	0.588235294117647
BP	GO:0031958	corticosteroid receptor signaling pathway	10/4445	17/29008	4.84827817557728e-05	0.000238006383164703	0.000116304746975571	Arid1a/Clock/Cry1/Cry2/Jak2/Lmo3/Nedd4/Per1/Ppp5c/Ywhah	10	17	0.588235294117647
BP	GO:0032986	protein-DNA complex disassembly	10/4445	17/29008	4.84827817557728e-05	0.000238006383164703	0.000116304746975571	Arid1a/Arid2/Rpl23/Smarca4/Smarcb1/Smarcc1/Smarcc2/Smarcd1/Smarcd2/Smarce1	10	17	0.588235294117647
BP	GO:0035459	vesicle cargo loading	10/4445	17/29008	4.84827817557728e-05	0.000238006383164703	0.000116304746975571	Insig1/Mia2/Mia3/Picalm/Rab1a/Sar1a/Sec13/Sec23b/Sec24b/Sec31a	10	17	0.588235294117647
BP	GO:0120261	regulation of heterochromatin organization	10/4445	17/29008	4.84827817557728e-05	0.000238006383164703	0.000116304746975571	Atf7ip/Dnmt1/Mphosph8/Phf2/Phf8/Pphln1/Setdb1/Tasor/Tpr/Trim28	10	17	0.588235294117647
BP	GO:0003181	atrioventricular valve morphogenesis	14/4445	24/29008	1.63694593763734e-06	1.15041428631732e-05	5.62164092862282e-06	Acvr1/Bmpr1a/Bmpr2/Ccn1/Dchs1/Gata4/Mdm2/Mdm4/Slit3/Smad4/Smad6/Sox4/Zfpm1/Zfpm2	14	24	0.583333333333333
BP	GO:0016578	histone deubiquitination	14/4445	24/29008	1.63694593763734e-06	1.15041428631732e-05	5.62164092862282e-06	Asxl1/Atxn7l3/Brcc3/Eny2/Gm5136/Kat2a/Sart3/Taf10/Trrap/Usp15/Usp16/Usp3/Usp36/Usp7	14	24	0.583333333333333
BP	GO:0048025	negative regulation of mRNA splicing, via spliceosome	14/4445	24/29008	1.63694593763734e-06	1.15041428631732e-05	5.62164092862282e-06	Acin1/Celf4/Dyrk1a/Hnrnpa2b1/Hnrnpk/Hnrnpl/Ptbp1/Ptbp3/Rbm10/Rnps1/Srsf10/Srsf6/Tra2b/U2af2	14	24	0.583333333333333
BP	GO:0015911	long-chain fatty acid import across plasma membrane	7/4445	12/29008	0.000765549551139034	0.00271879823726611	0.00132857420401218	Acsl1/Acsl5/Acsl6/Akt1/Akt2/Irs2/Slc2a1	7	12	0.583333333333333
BP	GO:0034088	maintenance of mitotic sister chromatid cohesion	7/4445	12/29008	0.000765549551139034	0.00271879823726611	0.00132857420401218	Atrx/Macroh2a1/Mau2/Naa10/Nipbl/Nsmce2/Tnks	7	12	0.583333333333333
BP	GO:0034333	adherens junction assembly	7/4445	12/29008	0.000765549551139034	0.00271879823726611	0.00132857420401218	Abi2/Actb/Ctnnb1/Hipk1/Jam3/Tbcd/Zfp703	7	12	0.583333333333333
BP	GO:0042762	regulation of sulfur metabolic process	7/4445	12/29008	0.000765549551139034	0.00271879823726611	0.00132857420401218	Abcb7/Cacna1a/Comt/Pdk1/Pdk2/Slc7a11/Sp1	7	12	0.583333333333333
BP	GO:0051574	positive regulation of histone H3-K9 methylation	7/4445	12/29008	0.000765549551139034	0.00271879823726611	0.00132857420401218	Brca1/H1f5/Jarid2/Mecp2/Rif1/Sirt1/Suv39h1	7	12	0.583333333333333
BP	GO:0071712	ER-associated misfolded protein catabolic process	7/4445	12/29008	0.000765549551139034	0.00271879823726611	0.00132857420401218	Aup1/Bag6/Rnf185/Sdf2l1/Tor1a/Uggt1/Vcp	7	12	0.583333333333333
BP	GO:0072697	protein localization to cell cortex	7/4445	12/29008	0.000765549551139034	0.00271879823726611	0.00132857420401218	Epb41/Epb41l2/Gnai1/Mex3b/Numa1/Plk1/Ppp1r9b	7	12	0.583333333333333
BP	GO:0075522	IRES-dependent viral translational initiation	7/4445	12/29008	0.000765549551139034	0.00271879823726611	0.00132857420401218	Csde1/Eif2d/Eif3a/Eif3d/Eif3f/Pcbp2/Ptbp1	7	12	0.583333333333333
BP	GO:1904152	regulation of retrograde protein transport, ER to cytosol	7/4445	12/29008	0.000765549551139034	0.00271879823726611	0.00132857420401218	Bcap31/Derl2/Edem1/Edem2/Erlec1/Ube2g2/Yod1	7	12	0.583333333333333
BP	GO:2000615	regulation of histone H3-K9 acetylation	7/4445	12/29008	0.000765549551139034	0.00271879823726611	0.00132857420401218	Brca1/Chek1/Gata3/Kmt2a/Smad4/Smarcb1/Sphk2	7	12	0.583333333333333
BP	GO:0006851	mitochondrial calcium ion transmembrane transport	11/4445	19/29008	2.45671236684851e-05	0.000131506912387269	6.42624704739774e-05	Afg3l2/Akt1/Letm1/Micu2/Micu3/Opa1/Psen2/Slc25a23/Slc8a3/Slc8b1/Smdt1	11	19	0.578947368421053
BP	GO:0036120	cellular response to platelet-derived growth factor stimulus	11/4445	19/29008	2.45671236684851e-05	0.000131506912387269	6.42624704739774e-05	Arpc2/Coro1b/Fyn/Iqgap1/Mars1/Mtss2/Prkce/Rasa1/Src/Syap1/Yes1	11	19	0.578947368421053
BP	GO:1901673	regulation of mitotic spindle assembly	11/4445	19/29008	2.45671236684851e-05	0.000131506912387269	6.42624704739774e-05	2610002M06Rik/Cep97/Chmp1b/Chmp2a/Chmp4b/Drg1/Eml3/Hnrnpu/Hspa1b/Plk1/Tpr	11	19	0.578947368421053
BP	GO:0008053	mitochondrial fusion	16/4445	28/29008	4.29283280560176e-07	3.46830149178925e-06	1.69482818937003e-06	Adck1/Afg3l1/Afg3l2/Bax/Bnip3/Dnm1l/Huwe1/Mff/Mfn2/Miga2/Oma1/Opa1/Parl/Tfrc/Vat1/Zdhhc6	16	28	0.571428571428571
BP	GO:0006346	DNA methylation-dependent heterochromatin assembly	12/4445	21/29008	1.24439012325181e-05	7.10855045090861e-05	3.47368062386747e-05	Atf7ip/Dnmt1/Hdac1/Hells/Mbd2/Mbd3/Mphosph8/Pphln1/Setdb1/Smarca4/Tasor/Trim28	12	21	0.571428571428571
BP	GO:0034724	DNA replication-independent nucleosome organization	12/4445	21/29008	1.24439012325181e-05	7.10855045090861e-05	3.47368062386747e-05	Asf1a/Asf1b/Atrx/Cabin1/H3f3a/H3f3b/H4c17/H4f16/Hat1/Ipo4/Nasp/Rbbp4	12	21	0.571428571428571
BP	GO:0032253	dense core granule localization	8/4445	14/29008	0.000379493459247372	0.0014610845067184	0.000713976917779621	Eipr1/Kif1a/Kif1b/Kif1c/Kif5a/Mapk8/Mecp2/Trim46	8	14	0.571428571428571
BP	GO:0034393	positive regulation of smooth muscle cell apoptotic process	8/4445	14/29008	0.000379493459247372	0.0014610845067184	0.000713976917779621	Arrb1/Cdkn2a/Map2k4/Mfn2/Pdcd4/Rbm10/Sod2/Stk4	8	14	0.571428571428571
BP	GO:0036444	calcium import into the mitochondrion	8/4445	14/29008	0.000379493459247372	0.0014610845067184	0.000713976917779621	Afg3l2/Akt1/Micu2/Micu3/Opa1/Psen2/Slc25a23/Smdt1	8	14	0.571428571428571
BP	GO:0043970	histone H3-K9 acetylation	8/4445	14/29008	0.000379493459247372	0.0014610845067184	0.000713976917779621	Brca1/Chek1/Crtc2/Gata3/Kmt2a/Smad4/Smarcb1/Sphk2	8	14	0.571428571428571
BP	GO:0061085	regulation of histone H3-K27 methylation	8/4445	14/29008	0.000379493459247372	0.0014610845067184	0.000713976917779621	Gata3/Lcor/Macroh2a1/Mtf2/Ogt/Phf1/Phf19/Supt6	8	14	0.571428571428571
BP	GO:0090110	COPII-coated vesicle cargo loading	8/4445	14/29008	0.000379493459247372	0.0014610845067184	0.000713976917779621	Insig1/Mia3/Rab1a/Sar1a/Sec13/Sec23b/Sec24b/Sec31a	8	14	0.571428571428571
BP	GO:1901950	dense core granule transport	8/4445	14/29008	0.000379493459247372	0.0014610845067184	0.000713976917779621	Eipr1/Kif1a/Kif1b/Kif1c/Kif5a/Mapk8/Mecp2/Trim46	8	14	0.571428571428571
BP	GO:1902170	cellular response to reactive nitrogen species	8/4445	14/29008	0.000379493459247372	0.0014610845067184	0.000713976917779621	Aqp1/Bcar1/Crk/Map3k5/Mapk8/Mtr/Stat6/Traf2	8	14	0.571428571428571
BP	GO:1902902	negative regulation of autophagosome assembly	8/4445	14/29008	0.000379493459247372	0.0014610845067184	0.000713976917779621	Becn1/Chmp4b/Fez2/Nupr1/Phf23/Scfd1/Sec22b/Smcr8	8	14	0.571428571428571
BP	GO:1905666	regulation of protein localization to endosome	8/4445	14/29008	0.000379493459247372	0.0014610845067184	0.000713976917779621	Abhd17b/Abhd17c/Mgat3/Rdx/Rock2/Sorl1/Vegfa/Zdhhc1	8	14	0.571428571428571
BP	GO:0016572	histone phosphorylation	21/4445	37/29008	7.83007053021291e-09	9.1781791484017e-08	4.48503014649242e-08	Akap8/Akap8l/Atm/Aurkb/Baz1b/Ccnb1/Cdk5/Cdk9/Daxx/Dcaf1/Jak2/Macroh2a1/Map3k12/Mapk3/Pim3/Pkn1/Prkca/Prkcb/Prkcd/Ube2b/Zmpste24	21	37	0.567567567567568
BP	GO:0071763	nuclear membrane organization	13/4445	23/29008	6.30338119063338e-06	3.9005643841745e-05	1.90605876922807e-05	Akap8l/Chmp2a/Chmp4b/Chmp7/Dctn1/Ndel1/Nemp1/Nsfl1c/Plk1/Spast/Tmem43/Tor1a/Tor1aip1	13	23	0.565217391304348
BP	GO:0044088	regulation of vacuole organization	22/4445	39/29008	4.02452088121189e-09	4.94687216488263e-08	2.41734993745535e-08	Becn1/C9orf72/Chmp4b/Elapor1/Fez2/Lrsam1/Nprl2/Nprl3/Nupr1/Phf23/Pikfyve/Pip4k2b/Pip4k2c/Rab3gap1/Rab3gap2/Scfd1/Sec22b/Sh3glb1/Smcr8/Tbc1d12/Tbc1d14/Ubqln2	22	39	0.564102564102564
BP	GO:0001921	positive regulation of receptor recycling	9/4445	16/29008	0.000188681039092713	0.000791838822920003	0.000386941781647151	Arap1/Bves/Ece1/Inpp5f/Nsf/Nsg1/Psen1/Psen2/Scrib	9	16	0.5625
BP	GO:0031115	negative regulation of microtubule polymerization	9/4445	16/29008	0.000188681039092713	0.000791838822920003	0.000386941781647151	Capzb/Dyrk1a/Eml2/Fkbp4/Inpp5j/Mapre1/Stmn1/Tbcd/Tubb4a	9	16	0.5625
BP	GO:0032239	regulation of nucleobase-containing compound transport	9/4445	16/29008	0.000188681039092713	0.000791838822920003	0.000386941781647151	Akap8l/Dhx9/Khdrbs1/Nrde2/Nup153/Setd2/Supt6/Thoc2/Tpr	9	16	0.5625
BP	GO:0042921	glucocorticoid receptor signaling pathway	9/4445	16/29008	0.000188681039092713	0.000791838822920003	0.000386941781647151	Arid1a/Clock/Cry1/Cry2/Lmo3/Nedd4/Per1/Ppp5c/Ywhah	9	16	0.5625
BP	GO:0055119	relaxation of cardiac muscle	9/4445	16/29008	0.000188681039092713	0.000791838822920003	0.000386941781647151	Akap6/Atp2a2/Camk2d/Camk2g/Chga/Gsn/Pde4d/Pde5a/Pik3ca	9	16	0.5625
BP	GO:0098885	modification of postsynaptic actin cytoskeleton	9/4445	16/29008	0.000188681039092713	0.000791838822920003	0.000386941781647151	Cabp1/Ctnna2/Cttn/Itsn1/Marcks/Myh10/Pfn2/Rhoa/Wasf3	9	16	0.5625
BP	GO:1902001	fatty acid transmembrane transport	9/4445	16/29008	0.000188681039092713	0.000791838822920003	0.000386941781647151	Abcd1/Abcd3/Acsl1/Acsl5/Acsl6/Akt1/Akt2/Irs2/Slc2a1	9	16	0.5625
BP	GO:0036010	protein localization to endosome	14/4445	25/29008	3.19379041920299e-06	2.12731354875326e-05	1.03953793480503e-05	Abhd17b/Abhd17c/Arf6/Mgat3/Pacsin2/Rab35/Rdx/Rock2/Scrib/Sorl1/Tmem30a/Vegfa/Washc2/Zdhhc1	14	25	0.56
BP	GO:0051569	regulation of histone H3-K4 methylation	19/4445	34/29008	5.73502848821519e-08	5.56588479086691e-07	2.71983807194359e-07	Auts2/Bcor/Brca1/Ctnnb1/Ctr9/Dnmt1/Gata3/Kdm1a/Kmt2a/Kmt2e/Macroh2a1/Nelfa/Nelfe/Paxip1/Rtf1/Smad4/Snw1/Wdr5/Wdr61	19	34	0.558823529411765
BP	GO:0000289	nuclear-transcribed mRNA poly(A) tail shortening	15/4445	27/29008	1.61886578305641e-06	1.14279262763692e-05	5.58439675590056e-06	Ago2/Btg2/Cnot1/Cnot2/Cnot6l/Cnot7/Cpeb3/Mlh1/Pabpc1/Polr2g/Samd4/Tent4a/Tnrc6a/Tnrc6c/Tob1	15	27	0.555555555555556
BP	GO:0051443	positive regulation of ubiquitin-protein transferase activity	15/4445	27/29008	1.61886578305641e-06	1.14279262763692e-05	5.58439675590056e-06	Arrdc3/Cdc20/Dcun1d1/Dcun1d4/Dcun1d5/Fzr1/Mastl/Plk1/Pten/Skp1/Stub1/Trib2/Trib3/Ube2l3/Ube2n	15	27	0.555555555555556
BP	GO:0048268	clathrin coat assembly	10/4445	18/29008	9.40686143516361e-05	0.000427572306096142	0.000208938467166489	Ap1b1/Clta/Cltb/Cltc/Epn1/Eps15/Hip1/Nsg1/Nsg2/Picalm	10	18	0.555555555555556
BP	GO:1900363	regulation of mRNA polyadenylation	10/4445	18/29008	9.40686143516361e-05	0.000427572306096142	0.000208938467166489	Cdk9/Cpeb1/Cpeb3/Ctr9/Hsf1/Nelfe/Nudt21/Supt5/Ythdc1/Zc3h14	10	18	0.555555555555556
BP	GO:2000641	regulation of early endosome to late endosome transport	10/4445	18/29008	9.40686143516361e-05	0.000427572306096142	0.000208938467166489	Dnajc13/Map2k1/Map2k2/Mapk1/Mapk3/Rdx/Sh3glb1/Snx3/Src/Vps11	10	18	0.555555555555556
BP	GO:0051560	mitochondrial calcium ion homeostasis	16/4445	29/29008	8.20948125306239e-07	6.24157672164238e-06	3.0500232459601e-06	Afg3l2/Anxa6/Atp2a1/Bcap31/Bnip3/Immt/Letm1/Mfn2/Micu2/Micu3/Prkce/Rap1gds1/Slc25a23/Slc8a3/Slc8b1/Smdt1	16	29	0.551724137931034
BP	GO:0099637	neurotransmitter receptor transport	16/4445	29/29008	8.20948125306239e-07	6.24157672164238e-06	3.0500232459601e-06	Ap3d1/Cacng2/Cacng3/Cacng5/Cacng7/Clstn1/Cplx1/Grip1/Gripap1/Mapk10/Nsg1/Rab11a/Scrib/Snap25/Snap47/Stx1b	16	29	0.551724137931034
BP	GO:1903649	regulation of cytoplasmic transport	16/4445	29/29008	8.20948125306239e-07	6.24157672164238e-06	3.0500232459601e-06	Dnajc13/Eipr1/Map2k1/Map2k2/Mapk1/Mapk3/Mapk8/Mecp2/Rdx/Sh3glb1/Snx3/Sorl1/Src/Trim46/Usp7/Vps11	16	29	0.551724137931034
BP	GO:0006333	chromatin assembly or disassembly	70/4445	127/29008	3.72767713832324e-25	4.90655503331796e-23	2.39764847515396e-23	Actl6b/Anp32b/Arid1a/Arid2/Asf1a/Asf1b/Atrx/Baz1b/Baz2a/Brd2/Cabin1/Cdan1/Cenpv/Chaf1a/Chd1/Chd3/Daxx/Dicer1/Dnajc9/H1f0/H1f10/H1f2/H1f3/H1f4/H1f5/H2bc12/H2bc21/H2bc22/H2bc3/H2bc4/H2bc7/H2bu2/H3c8/H3f3a/H3f3b/H4c17/H4f16/Hat1/Hells/Hp1bp3/Ipo4/Kat6b/Macroh2a1/Map1s/Nap1l1/Nap1l4/Nasp/Padi2/Paf1/Phf2/Phf8/Rbbp4/Rrp8/Sart3/Set/Sirt1/Smarca2/Smarca4/Smarca5/Smarcb1/Smarcc1/Smarcc2/Smarcd1/Smarcd2/Sm…	70	127	0.551181102362205
BP	GO:0007063	regulation of sister chromatid cohesion	11/4445	20/29008	4.70145006904807e-05	0.000231879481157266	0.000113310760939381	Atrx/Axin2/Ctnnb1/Macroh2a1/Naa10/Nsmce2/Rad21/Sfpq/Sgo2a/Tnks/Wapl	11	20	0.55
BP	GO:0009299	mRNA transcription	11/4445	20/29008	4.70145006904807e-05	0.000231879481157266	0.000113310760939381	Ap3b1/Atf2/Ddx5/Eef1d/Epas1/Flna/Hsf1/Sp1/Srebf1/Supt6/Trp53	11	20	0.55
BP	GO:0033962	P-body assembly	11/4445	20/29008	4.70145006904807e-05	0.000231879481157266	0.000113310760939381	Cnot1/Cnot2/Cnot6l/Cnot7/Ddx6/Dync1h1/Limd1/Lsm3/Lsm4/Noct/Rc3h1	11	20	0.55
BP	GO:0098969	neurotransmitter receptor transport to postsynaptic membrane	11/4445	20/29008	4.70145006904807e-05	0.000231879481157266	0.000113310760939381	Clstn1/Cplx1/Grip1/Gripap1/Mapk10/Nsg1/Rab11a/Scrib/Snap25/Snap47/Stx1b	11	20	0.55
BP	GO:0035066	positive regulation of histone acetylation	17/4445	31/29008	4.1651785558065e-07	3.37379463020326e-06	1.64864624887725e-06	App/Arrb1/Auts2/Brca1/Brd7/Gata3/Kat2a/Kat7/Lif/Mapk3/Nos1/Paxip1/Smad4/Smarcb1/Sphk2/Tada2a/Wbp2	17	31	0.548387096774194
BP	GO:0032527	protein exit from endoplasmic reticulum	23/4445	42/29008	3.90515461431187e-09	4.80950620920515e-08	2.35022437340243e-08	Aup1/Bcap31/Cd81/Derl2/Edem1/Edem2/Erlec1/Gcc2/Herpud1/Insig1/Nploc4/Preb/Sar1a/Sar1b/Sec13/Sec16a/Sel1l/Sorl1/Syvn1/Tmem30a/Ube2g2/Vcp/Yod1	23	42	0.547619047619048
BP	GO:0006888	endoplasmic reticulum to Golgi vesicle-mediated transport	64/4445	117/29008	7.01442423622337e-23	6.15515726728601e-21	3.00779331649754e-21	Arcn1/Arf1/Bcap31/Cnih4/Copa/Copb1/Copb2/Cope/Copg1/Copg2/Creb3l2/Cul3/Ergic2/Ergic3/Erp29/Golga2/Gosr1/Htt/Insig1/Kdelr1/Lman1/Lmf1/Mia2/Mia3/Nrbp1/Pdcd6/Preb/Rab1a/Rnf139/Sar1a/Sar1b/Scfd1/Sec13/Sec16a/Sec22a/Sec22b/Sec23b/Sec24b/Sec31a/Sorl1/Spast/Stx17/Stx18/Stx5a/Tfg/Tmed1/Tmed10/Tmed3/Tmed9/Trappc1/Trappc11/Trappc12/Trappc2/Trappc2l/Trappc3/Trappc4/Trappc5/Trip11/Uso1/Vapa/Vapb/Vcp/Vti1a/Yi…	64	117	0.547008547008547
BP	GO:0051028	mRNA transport	64/4445	117/29008	7.01442423622337e-23	6.15515726728601e-21	3.00779331649754e-21	Aaas/Ahctf1/Akap8l/Alkbh5/Bicd2/Chtop/Cpeb1/Ddx19a/Ddx19b/Ddx25/Ddx39b/Dhx9/Eif5a/Eny2/Fyttd1/G3bp2/Gle1/Hnrnpa1/Hnrnpa2b1/Hnrnpa3/Hsf1/Htt/Igf2bp2/Khsrp/Lrpprc/Magoh/Magohb/Mcm3ap/Myo1c/Ncbp3/Nup155/Nup160/Nup188/Nup214/Nup35/Nup54/Nup85/Nup98/Nupl2/Nxf3/Nxt1/Pcid2/Poldip3/Pom121/Rae1/Ranbp2/Rbm15b/Sarnp/Sec13/Seh1l/Sem1/Senp2/Setd2/Slbp/Srsf1/Supt6/Thoc2/Thoc3/Thoc6/Thoc7/Tnks/Tpr/Xpo1/Ythdc1	64	117	0.547008547008547
BP	GO:0048024	regulation of mRNA splicing, via spliceosome	60/4445	110/29008	1.86197278312951e-21	1.32179146559688e-19	6.45909659718374e-20	Acin1/Celf1/Celf3/Celf4/Celf5/Celf6/Dazap1/Ddx17/Ddx5/Dyrk1a/Fam172a/Fxr1/Fxr2/Hnrnpa2b1/Hnrnpk/Hnrnpl/Hnrnpu/Hspa8/Khdrbs1/Khdrbs3/Larp7/Magoh/Malat1/Mbnl1/Ncl/Nova1/Nova2/Nup98/Obi1/Prdx6/Ptbp1/Ptbp3/Puf60/Rbfox2/Rbm10/Rbm15b/Rbm25/Rbm3/Rbm39/Rbm5/Rbm7/Rbm8a/Rbmx/Rbmxl1/Rnps1/Sf1/Snrnp70/Snw1/Son/Srrm4/Srsf10/Srsf2/Srsf6/Tia1/Tra2b/U2af2/Wtap/Ythdc1/Zc3h10/Zfp64	60	110	0.545454545454545
BP	GO:0003266	regulation of secondary heart field cardioblast proliferation	6/4445	11/29008	0.00296647042924995	0.00865688691547398	0.0042302942841814	Ctnnb1/Gng5/Hand2/Hes1/Mks1/Tbx1	6	11	0.545454545454545
BP	GO:0005513	detection of calcium ion	6/4445	11/29008	0.00296647042924995	0.00865688691547398	0.0042302942841814	Calm1/Calm2/Calm3/Casr/Ryr2/Syt1	6	11	0.545454545454545
BP	GO:0009133	nucleoside diphosphate biosynthetic process	6/4445	11/29008	0.00296647042924995	0.00865688691547398	0.0042302942841814	Ak1/Ak2/Cad/Cmpk1/Dhodh/Umps	6	11	0.545454545454545
BP	GO:0016246	RNA interference	6/4445	11/29008	0.00296647042924995	0.00865688691547398	0.0042302942841814	Ago2/Clp1/Dhx9/Dicer1/Nrde2/Prkra	6	11	0.545454545454545
BP	GO:0030202	heparin metabolic process	6/4445	11/29008	0.00296647042924995	0.00865688691547398	0.0042302942841814	Angpt1/Ext2/Glce/Hs2st1/Idua/Xylt2	6	11	0.545454545454545
BP	GO:0031055	chromatin remodeling at centromere	6/4445	11/29008	0.00296647042924995	0.00865688691547398	0.0042302942841814	Cenpv/Dicer1/H3f3a/H3f3b/Hells/Nasp	6	11	0.545454545454545
BP	GO:0031630	regulation of synaptic vesicle fusion to presynaptic active zone membrane	6/4445	11/29008	0.00296647042924995	0.00865688691547398	0.0042302942841814	Cplx1/Syt1/Syt2/Syt7/Syt9/Vamp1	6	11	0.545454545454545
BP	GO:0033327	Leydig cell differentiation	6/4445	11/29008	0.00296647042924995	0.00865688691547398	0.0042302942841814	Ccnd1/Dhh/Plekha1/Sf1/Sgpl1/Tmf1	6	11	0.545454545454545
BP	GO:0035090	maintenance of apical/basal cell polarity	6/4445	11/29008	0.00296647042924995	0.00865688691547398	0.0042302942841814	Lin7c/Pdcd6ip/Pdzd11/Slc9a3r1/Wdr1/Wnt11	6	11	0.545454545454545
BP	GO:0044417	translocation of molecules into host	6/4445	11/29008	0.00296647042924995	0.00865688691547398	0.0042302942841814	Ddx39b/Tcp1/Thoc2/Thoc3/Thoc6/Thoc7	6	11	0.545454545454545
BP	GO:0051561	positive regulation of mitochondrial calcium ion concentration	6/4445	11/29008	0.00296647042924995	0.00865688691547398	0.0042302942841814	Atp2a1/Bcap31/Bnip3/Micu2/Rap1gds1/Slc25a23	6	11	0.545454545454545
BP	GO:0060020	Bergmann glial cell differentiation	6/4445	11/29008	0.00296647042924995	0.00865688691547398	0.0042302942841814	Abl2/Map2k1/Mapk1/Mapk3/Ttc21b/Vim	6	11	0.545454545454545
BP	GO:0060920	cardiac pacemaker cell differentiation	6/4445	11/29008	0.00296647042924995	0.00865688691547398	0.0042302942841814	Bmpr1a/Bves/Maml1/Nkx2-5/Shox2/Tbx3	6	11	0.545454545454545
BP	GO:0070203	regulation of establishment of protein localization to telomere	6/4445	11/29008	0.00296647042924995	0.00865688691547398	0.0042302942841814	Cct3/Cct4/Cct6a/Cct8/Dkc1/Tcp1	6	11	0.545454545454545
BP	GO:0071044	histone mRNA catabolic process	6/4445	11/29008	0.00296647042924995	0.00865688691547398	0.0042302942841814	Atm/Exosc4/Mtpap/Tent2/Upf1/Xrn1	6	11	0.545454545454545
BP	GO:0072584	caveolin-mediated endocytosis	6/4445	11/29008	0.00296647042924995	0.00865688691547398	0.0042302942841814	Itsn1/Mapk1/Mapk3/Pacsin2/Prom2/Src	6	11	0.545454545454545
BP	GO:0086100	endothelin receptor signaling pathway	6/4445	11/29008	0.00296647042924995	0.00865688691547398	0.0042302942841814	Bcar1/Cdc42/Crkl/Gna11/Gnaq/Ptk2b	6	11	0.545454545454545
BP	GO:0099171	presynaptic modulation of chemical synaptic transmission	6/4445	11/29008	0.00296647042924995	0.00865688691547398	0.0042302942841814	Fbxl20/Git2/Prkca/Prkcb/Prkcg/Rpl22	6	11	0.545454545454545
BP	GO:1901632	regulation of synaptic vesicle membrane organization	6/4445	11/29008	0.00296647042924995	0.00865688691547398	0.0042302942841814	Cplx1/Syt1/Syt2/Syt7/Syt9/Vamp1	6	11	0.545454545454545
BP	GO:1902513	regulation of organelle transport along microtubule	6/4445	11/29008	0.00296647042924995	0.00865688691547398	0.0042302942841814	Borcs5/Cnih2/Mecp2/Nefh/Stk11/Trim46	6	11	0.545454545454545
BP	GO:1902946	protein localization to early endosome	6/4445	11/29008	0.00296647042924995	0.00865688691547398	0.0042302942841814	Mgat3/Rdx/Rock2/Scrib/Sorl1/Vegfa	6	11	0.545454545454545
BP	GO:1903911	positive regulation of receptor clustering	6/4445	11/29008	0.00296647042924995	0.00865688691547398	0.0042302942841814	Cd81/Lrp4/Ptn/Snx27/Ssh1/Zdhhc2	6	11	0.545454545454545
BP	GO:1904779	regulation of protein localization to centrosome	6/4445	11/29008	0.00296647042924995	0.00865688691547398	0.0042302942841814	Apc/Cep250/Gsk3b/Mark4/Nsfl1c/Pard6a	6	11	0.545454545454545
BP	GO:0000245	spliceosomal complex assembly	25/4445	46/29008	1.01895531155905e-09	1.39647714933408e-08	6.8240573782457e-09	Celf1/Celf3/Celf4/Celf5/Celf6/Ddx39b/Gemin2/Khdc4/Luc7l/Mbnl1/Psip1/Ptbp2/Puf60/Rbm5/Rbmx/Sf3a2/Sf3a3/Slu7/Snrpc/Srpk1/Srpk2/Srsf1/Srsf10/Srsf6/Ythdc1	25	46	0.543478260869565
BP	GO:0003283	atrial septum development	13/4445	24/29008	1.18182592169014e-05	6.81275198288165e-05	3.32913506369302e-05	Acvr1/Ank2/Bmpr2/Ccn1/Gata4/Mdm2/Mdm4/Nkx2-5/Nphp3/Nsd2/Sox4/Wnt11/Zfpm1	13	24	0.541666666666667
BP	GO:0051123	RNA polymerase II preinitiation complex assembly	13/4445	24/29008	1.18182592169014e-05	6.81275198288165e-05	3.32913506369302e-05	Taf9/Atf7ip/Cand1/Creb1/Gtf2a2/Gtf2b/Gtf2f2/Psmc6/Taf1/Taf6/Taf6l/Tbp/Trp53	13	24	0.541666666666667
BP	GO:2000758	positive regulation of peptidyl-lysine acetylation	20/4445	37/29008	5.45588030819734e-08	5.31128687013725e-07	2.59542566603565e-07	App/Arrb1/Auts2/Brca1/Brd7/Dip2a/Dip2b/Gata3/Kat2a/Kat7/Lif/Mapk3/Nos1/Paxip1/Smad4/Smarcb1/Sox4/Sphk2/Tada2a/Wbp2	20	37	0.540540540540541
BP	GO:0021680	cerebellar Purkinje cell layer development	21/4445	39/29008	2.77340227134795e-08	2.90586327535263e-07	1.41998583605892e-07	Aars/Agtpbp1/Arcn1/Cacna1a/Cntnap2/Dll1/Gba/Herc1/Hspa5/Kif14/Ldb1/Myh10/Naglu/Nfix/Psap/Rere/Rora/Sez6l2/Sptbn2/Ttc21b/Uqcrq	21	39	0.538461538461538
BP	GO:0034390	smooth muscle cell apoptotic process	14/4445	26/29008	5.94135261884009e-06	3.72026420672266e-05	1.81795286954859e-05	Arrb1/Arrb2/Cdkn2a/Cftr/Dnmt1/Gapdh/Gsk3b/Map2k4/Mfn2/Pdcd4/Rbm10/Sirt1/Sod2/Stk4	14	26	0.538461538461538
BP	GO:0034391	regulation of smooth muscle cell apoptotic process	14/4445	26/29008	5.94135261884009e-06	3.72026420672266e-05	1.81795286954859e-05	Arrb1/Arrb2/Cdkn2a/Cftr/Dnmt1/Gapdh/Gsk3b/Map2k4/Mfn2/Pdcd4/Rbm10/Sirt1/Sod2/Stk4	14	26	0.538461538461538
BP	GO:0090151	establishment of protein localization to mitochondrial membrane	14/4445	26/29008	5.94135261884009e-06	3.72026420672266e-05	1.81795286954859e-05	Ap3b1/Bax/Bbc3/Bcs1l/Calm1/Calm3/Hspa4/Mtch2/Samm50/Sh3glb1/Timm13/Timm29/Timm9/Tomm22	14	26	0.538461538461538
BP	GO:0002328	pro-B cell differentiation	7/4445	13/29008	0.00143942786386729	0.00467814055756871	0.00228603093173206	Flcn/Fnip1/Hes1/Lig4/Nudt21/Sos1/Sox4	7	13	0.538461538461538
BP	GO:0006271	DNA strand elongation involved in DNA replication	7/4445	13/29008	0.00143942786386729	0.00467814055756871	0.00228603093173206	Lig1/Mcm3/Pcna/Pola1/Pold2/Pole/Pole3	7	13	0.538461538461538
BP	GO:0007076	mitotic chromosome condensation	7/4445	13/29008	0.00143942786386729	0.00467814055756871	0.00228603093173206	Akap8/Akap8l/Ncapd2/Ncapd3/Ncaph/Ncaph2/Phf13	7	13	0.538461538461538
BP	GO:0030953	astral microtubule organization	7/4445	13/29008	0.00143942786386729	0.00467814055756871	0.00228603093173206	Cep120/Clasp1/Kpnb1/Limk2/Numa1/Rab11a/Tacc2	7	13	0.538461538461538
BP	GO:0034497	protein localization to phagophore assembly site	7/4445	13/29008	0.00143942786386729	0.00467814055756871	0.00228603093173206	Atg13/Atg9a/Mfn2/Pacs2/Stx17/Wdr45/Wdr45b	7	13	0.538461538461538
BP	GO:0043517	positive regulation of DNA damage response, signal transduction by p53 class mediator	7/4445	13/29008	0.00143942786386729	0.00467814055756871	0.00228603093173206	Atm/Atr/Cdkn2a/Ddx5/Eef1e1/Spred2/Zfp385a	7	13	0.538461538461538
BP	GO:0048385	regulation of retinoic acid receptor signaling pathway	7/4445	13/29008	0.00143942786386729	0.00467814055756871	0.00228603093173206	Asxl1/Calr/Cnot1/Ctbp2/Nr2c1/Snw1/Tgif1	7	13	0.538461538461538
BP	GO:0099159	regulation of modification of postsynaptic structure	7/4445	13/29008	0.00143942786386729	0.00467814055756871	0.00228603093173206	Camkv/Cdc42/Gsk3b/Itsn1/Marcks/Myh10/Rhoa	7	13	0.538461538461538
BP	GO:1905214	regulation of RNA binding	7/4445	13/29008	0.00143942786386729	0.00467814055756871	0.00228603093173206	Cdk9/Eif3d/Eif3e/Eif4g1/Gemin2/Hnrnpl/Nucks1	7	13	0.538461538461538
BP	GO:2000774	positive regulation of cellular senescence	7/4445	13/29008	0.00143942786386729	0.00467814055756871	0.00228603093173206	Cdkn2a/Eef1e1/Hmga1/Kras/Pawr/Sirt1/Ypel3	7	13	0.538461538461538
BP	GO:0018023	peptidyl-lysine trimethylation	30/4445	56/29008	3.5475282129362e-11	6.14062554776189e-10	3.00069221298973e-10	Arid4b/Atrx/Ctr9/Etfbkmt/H1f2/H1f3/H1f4/Kdm4a/Kdm4b/Kmt2a/Kmt2d/Kmt2e/Kmt5b/Mecp2/Ncoa6/Ogt/Pwp1/Rtf1/Setd2/Setd3/Setd5/Setdb1/Sirt1/Smarcb1/Smyd5/Suv39h1/Tet2/Vcpkmt/Wdr61/Wdr82	30	56	0.535714285714286
BP	GO:0016577	histone demethylation	15/4445	28/29008	2.99146097824439e-06	2.01064366601575e-05	9.82525761387548e-06	Jmjd1c/Kdm1a/Kdm3a/Kdm4a/Kdm4b/Kdm5a/Kdm5b/Kdm5c/Kdm6a/Kdm6b/Kdm7a/Phf2/Phf8/Riox2/Ube2b	15	28	0.535714285714286
BP	GO:0070076	histone lysine demethylation	15/4445	28/29008	2.99146097824439e-06	2.01064366601575e-05	9.82525761387548e-06	Jmjd1c/Kdm1a/Kdm3a/Kdm4a/Kdm4b/Kdm5a/Kdm5b/Kdm5c/Kdm6a/Kdm6b/Kdm7a/Phf2/Phf8/Riox2/Ube2b	15	28	0.535714285714286
BP	GO:0006890	retrograde vesicle-mediated transport, Golgi to endoplasmic reticulum	24/4445	45/29008	3.65202079482626e-09	4.50653659799069e-08	2.20217454589339e-08	Arcn1/Arf5/Atp9b/Bicd2/Cog4/Copa/Copb2/Cope/Copz1/Copz2/Ergic2/Ergic3/Golph3/Htt/Kdelr1/Kif1c/Nbas/Pitpnb/Rab6a/Rer1/Scfd1/Scyl1/Sec22b/Stx18	24	45	0.533333333333333
BP	GO:0072583	clathrin-dependent endocytosis	24/4445	45/29008	3.65202079482626e-09	4.50653659799069e-08	2.20217454589339e-08	Aak1/Ap2a1/Ap2s1/Btbd8/Canx/Clta/Cltb/Cltc/Dll1/Dnajc6/Dnm2/Fnbp1l/Gak/Gpr107/Hip1/Inpp5f/Itsn1/Itsn2/Picalm/Scyl2/Smap1/Tnk2/Ubqln2/Wasl	24	45	0.533333333333333
BP	GO:0006167	AMP biosynthetic process	8/4445	15/29008	0.000703973619811848	0.00253719642325799	0.00123983224361735	Adsl/Adss/Adssl1/Aprt/Atic/Gart/Pfas/Ppat	8	15	0.533333333333333
BP	GO:0009130	pyrimidine nucleoside monophosphate biosynthetic process	8/4445	15/29008	0.000703973619811848	0.00253719642325799	0.00123983224361735	Cad/Dhodh/Nme2/Shmt1/Tyms/Uck2/Umps/Uprt	8	15	0.533333333333333
BP	GO:0016584	nucleosome positioning	8/4445	15/29008	0.000703973619811848	0.00253719642325799	0.00123983224361735	H1f0/H1f10/H1f2/H1f3/H1f4/H1f5/Paf1/Smarca5	8	15	0.533333333333333
BP	GO:0021548	pons development	8/4445	15/29008	0.000703973619811848	0.00253719642325799	0.00123983224361735	Atf2/Cacna1a/Cdk5r1/Cdk5r2/Phox2a/Scrib/Sec24b/Uqcrq	8	15	0.533333333333333
BP	GO:0021932	hindbrain radial glia guided cell migration	8/4445	15/29008	0.000703973619811848	0.00253719642325799	0.00123983224361735	Ctnna2/Cul5/Flna/Itgb1/Lef1/Rbfox2/Rere/Rnf7	8	15	0.533333333333333
BP	GO:0032897	negative regulation of viral transcription	8/4445	15/29008	0.000703973619811848	0.00253719642325799	0.00123983224361735	Hexim1/Larp7/Trim14/Trim27/Trim32/Trim62/Trim8/Ubp1	8	15	0.533333333333333
BP	GO:0034350	regulation of glial cell apoptotic process	8/4445	15/29008	0.000703973619811848	0.00253719642325799	0.00123983224361735	Akap12/Cdk5/Dll1/Mapk8/Pmp22/Prkca/Prkcd/Traf2	8	15	0.533333333333333
BP	GO:0048680	positive regulation of axon regeneration	8/4445	15/29008	0.000703973619811848	0.00253719642325799	0.00123983224361735	Braf/Flna/Igf1r/Lrp1/Ndel1/Ptn/Rtn4/Stk24	8	15	0.533333333333333
BP	GO:0090239	regulation of histone H4 acetylation	8/4445	15/29008	0.000703973619811848	0.00253719642325799	0.00123983224361735	Arrb1/Atg5/Auts2/Brca1/Kat7/Sirt1/Smarcb1/Zmpste24	8	15	0.533333333333333
BP	GO:0090343	positive regulation of cell aging	8/4445	15/29008	0.000703973619811848	0.00253719642325799	0.00123983224361735	Cdkn2a/Eef1e1/Hmga1/Kras/Pawr/Sirt1/Trp53/Ypel3	8	15	0.533333333333333
BP	GO:1901387	positive regulation of voltage-gated calcium channel activity	8/4445	15/29008	0.000703973619811848	0.00253719642325799	0.00123983224361735	Cacna2d1/Cacnb3/Cdk5/Ehd3/Fgf14/Stac/Stac2/Stac3	8	15	0.533333333333333
BP	GO:0006099	tricarboxylic acid cycle	17/4445	32/29008	7.61377216963257e-07	5.88066168309763e-06	2.87365767256882e-06	Aco1/Aco2/Dhtkd1/Fh1/Idh1/Idh3a/Idh3b/Idh3g/Ireb2/Mdh2/Pdha1/Sdha/Sdhb/Sdhc/Sdhd/Suclg1/Suclg2	17	32	0.53125
BP	GO:0006734	NADH metabolic process	17/4445	32/29008	7.61377216963257e-07	5.88066168309763e-06	2.87365767256882e-06	Eno1/Eno1b/Eno2/Foxk2/Gpd1/Gpd1l/Gpd2/Gpi1/Idh3a/Idh3b/Idh3g/Mdh2/Pfkl/Pfkm/Pfkp/Trp53/Vcp	17	32	0.53125
BP	GO:0090307	mitotic spindle assembly	35/4445	66/29008	1.23742745470385e-12	2.73358974084577e-11	1.33580225419447e-11	2610002M06Rik/Aaas/Aurkb/Bccip/Cdc20/Cep97/Chmp1b/Chmp2a/Chmp4b/Clasp1/Cltc/Drg1/Eml3/Flna/Golga2/Hnrnpu/Hspa1b/Kif23/Kif2a/Kif3b/Kifc5b/Kpnb1/Map9/Mzt1/Plk1/Rab11a/Rhoa/Smc1a/Smc3/Spice1/Stag2/Tasor/Togaram2/Tpr/Zfp207	35	66	0.53030303030303
BP	GO:0031397	negative regulation of protein ubiquitination	44/4445	83/29008	1.65261402942915e-15	5.52445261266315e-14	2.69959172838524e-14	Adgrb1/Akt1/Arrb1/Arrb2/Atg5/Bag2/Caml/Cdk5/Cdkn2a/Cry1/Dnaja1/Dysf/Fyn/Gnl3l/Gtpbp4/Ivns1abp/Mad2l1/Mad2l2/N4bp1/Nxn/Ogt/Park7/Per2/Prkce/Prkcg/Psen1/Psen2/Rpl11/Rpl23/Rpl37rt/Rpl5/Rps3/Senp2/Sirt7/Sox4/Spopl/Spry2/Tnfaip3/Trim44/Trip12/U2af2/Usp4/Usp44/Vps28	44	83	0.530120481927711
BP	GO:0006356	regulation of transcription by RNA polymerase I	18/4445	34/29008	3.8477035332089e-07	3.14079986082866e-06	1.53479048863072e-06	Baz2a/Dedd/Flna/Heatr1/Ippk/Macroh2a1/Mars1/Ncl/Nol11/Pdcd7/Phf8/Pou4f1/Pwp1/Sirt7/Smarca4/Smarcb1/Wdr43/Zmpste24	18	34	0.529411764705882
BP	GO:0006007	glucose catabolic process	9/4445	17/29008	0.000346404078596769	0.00136615541109512	0.000667588647430398	Eno1/Eno1b/Eno2/Foxk2/Gpi1/Pfkl/Pfkm/Pfkp/Trp53	9	17	0.529411764705882
BP	GO:0008334	histone mRNA metabolic process	9/4445	17/29008	0.000346404078596769	0.00136615541109512	0.000667588647430398	Atm/Cpsf3/Exosc4/Lsm10/Mtpap/Slbp/Tent2/Upf1/Xrn1	9	17	0.529411764705882
BP	GO:0019081	viral translation	9/4445	17/29008	0.000346404078596769	0.00136615541109512	0.000667588647430398	Csde1/Dhx9/Eif2d/Eif3a/Eif3d/Eif3f/Eif3l/Pcbp2/Ptbp1	9	17	0.529411764705882
BP	GO:0061308	cardiac neural crest cell development involved in heart development	9/4445	17/29008	0.000346404078596769	0.00136615541109512	0.000667588647430398	Bmp7/Cdc42/Cited2/Dicer1/Hand2/Hes1/Jag1/Mapk1/Mapk3	9	17	0.529411764705882
BP	GO:0061952	midbody abscission	9/4445	17/29008	0.000346404078596769	0.00136615541109512	0.000667588647430398	2610002M06Rik/Chmp1b/Chmp2a/Chmp4b/Chmp7/Kif20a/Mitd1/Pdcd6ip/Stx2	9	17	0.529411764705882
BP	GO:1903358	regulation of Golgi organization	9/4445	17/29008	0.000346404078596769	0.00136615541109512	0.000667588647430398	Armh3/Dnm2/Ehd3/Map2k1/Map2k2/Mapk1/Mapk3/Stx18/Stx5a	9	17	0.529411764705882
BP	GO:0031497	chromatin assembly	55/4445	104/29008	5.84984012275349e-19	2.88744452309036e-17	1.41098528618717e-17	Anp32b/Asf1a/Asf1b/Atrx/Baz2a/Brd2/Cabin1/Cdan1/Cenpv/Chaf1a/Daxx/Dicer1/Dnajc9/H1f0/H1f10/H1f2/H1f3/H1f4/H1f5/H2bc12/H2bc21/H2bc22/H2bc3/H2bc4/H2bc7/H2bu2/H3c8/H3f3a/H3f3b/H4c17/H4f16/Hat1/Hells/Hp1bp3/Ipo4/Kat6b/Macroh2a1/Nap1l1/Nap1l4/Nasp/Paf1/Phf2/Phf8/Rbbp4/Rrp8/Sart3/Set/Sirt1/Smarca2/Smarca4/Smarca5/Sox9/Suv39h1/Trp53/Tspyl1	55	104	0.528846153846154
BP	GO:0019646	aerobic electron transport chain	28/4445	53/29008	2.45858035976904e-10	3.81653825872747e-09	1.86499836937866e-09	Cox5a/Cox5b/Cox7c/Cyc1/Cycs/Dld/Dnajc15/COX1/CYTB/ND1/ND2/ND4/ND5/ND6/Ndufa10/Ndufaf1/Ndufb9/Ndufs1/Ndufs7/Ndufv1/Ndufv2/Park7/Sdha/Sdhc/Sdhd/Uqcr10/Uqcrb/Uqcrq	28	53	0.528301886792453
BP	GO:0031058	positive regulation of histone modification	57/4445	108/29008	1.53505517606917e-19	8.2190496630551e-18	4.01633972471978e-18	Akap8/Akap8l/App/Arrb1/Atm/Auts2/Bcl6/Brca1/Brd7/Ccnb1/Cdk9/Chtop/Ctnnb1/Ctr9/Daxx/Dnmt1/Gata3/H1f5/Jarid2/Kat2a/Kat7/Kdm1a/Kmt2a/Kmt2e/L3mbtl2/Lcor/Lif/Mapk3/Mecp2/Mtf2/Nelfa/Nelfe/Nipbl/Nos1/Ogt/Paf1/Paxip1/Phf1/Phf19/Rif1/Rtf1/Sart3/Sirt1/Smad4/Smarcb1/Snw1/Sphk2/Srebf1/Suv39h1/Tada2a/Trp53/Ube2n/Vegfa/Wbp2/Wdr5/Wdr61/Zbtb7b	57	108	0.527777777777778
BP	GO:0033866	nucleoside bisphosphate biosynthetic process	19/4445	36/29008	1.94640564322739e-07	1.70560206018178e-06	8.33463428218985e-07	Acat1/Acly/Acot7/Acsl1/Acsl4/Acsl5/Acsl6/Coasy/Dcakd/Dip2a/Dld/Mpc1/Pank2/Pank3/Papss1/Papss2/Pdha1/Pdk1/Pdk2	19	36	0.527777777777778
BP	GO:0034030	ribonucleoside bisphosphate biosynthetic process	19/4445	36/29008	1.94640564322739e-07	1.70560206018178e-06	8.33463428218985e-07	Acat1/Acly/Acot7/Acsl1/Acsl4/Acsl5/Acsl6/Coasy/Dcakd/Dip2a/Dld/Mpc1/Pank2/Pank3/Papss1/Papss2/Pdha1/Pdk1/Pdk2	19	36	0.527777777777778
BP	GO:0034033	purine nucleoside bisphosphate biosynthetic process	19/4445	36/29008	1.94640564322739e-07	1.70560206018178e-06	8.33463428218985e-07	Acat1/Acly/Acot7/Acsl1/Acsl4/Acsl5/Acsl6/Coasy/Dcakd/Dip2a/Dld/Mpc1/Pank2/Pank3/Papss1/Papss2/Pdha1/Pdk1/Pdk2	19	36	0.527777777777778
BP	GO:0050684	regulation of mRNA processing	78/4445	148/29008	3.76537593831071e-26	6.09990902006334e-24	2.98079558085433e-24	Acin1/Ccnb1/Cdk9/Celf1/Celf3/Celf4/Celf5/Celf6/Cpeb1/Cpeb3/Ctr9/Dazap1/Ddx17/Ddx5/Dhx36/Dhx9/Dyrk1a/Fam172a/Fxr1/Fxr2/Hnrnpa2b1/Hnrnpk/Hnrnpl/Hnrnpu/Hsf1/Hspa8/Khdrbs1/Khdrbs3/Larp7/Leo1/Magoh/Malat1/Mbnl1/Ncl/Nelfe/Nova1/Nova2/Nudt21/Nup98/Obi1/Paf1/Prdx6/Ptbp1/Ptbp3/Puf60/Rbfox2/Rbm10/Rbm15b/Rbm25/Rbm3/Rbm39/Rbm5/Rbm7/Rbm8a/Rbmx/Rbmxl1/Rnps1/Sf1/Sltm/Snrnp70/Snw1/Son/Srpk1/Srpk2/Srrm4/Srsf10/Sr…	78	148	0.527027027027027
BP	GO:0051236	establishment of RNA localization	79/4445	150/29008	1.92738052633169e-26	3.45559044905525e-24	1.68861678197282e-24	Aaas/Ahctf1/Akap8l/Alkbh5/Atm/Atr/Bicd2/Chtop/Cpeb1/Ddx19a/Ddx19b/Ddx25/Ddx39b/Dhx9/Eif5a/Eny2/Flot1/Fyttd1/G3bp2/Gle1/Hnrnpa1/Hnrnpa2b1/Hnrnpa3/Hsf1/Htt/Igf2bp2/Khdrbs1/Khsrp/Lrpprc/Magoh/Magohb/Mcm3ap/Mrpl18/Myo1c/Ncbp3/Nol6/Nrde2/Nup153/Nup155/Nup160/Nup188/Nup214/Nup35/Nup54/Nup85/Nup98/Nupl2/Nxf3/Nxt1/Pcid2/Phax/Pnpt1/Poldip3/Pom121/Rae1/Ran/Ranbp2/Rbm15b/Rftn1/Sarnp/Sec13/Seh1l/Sem1/Senp2/S…	79	150	0.526666666666667
BP	GO:1900087	positive regulation of G1/S transition of mitotic cell cycle	20/4445	38/29008	9.8549286638921e-08	9.16987323983362e-07	4.48097136209527e-07	Adam17/Akt1/Ankrd17/Anp32b/Apex1/Ccnd1/Crebbp/Cul4a/Dbf4/Ddx3x/Eif4g1/Kmt2e/Larp7/Lsm10/Mdm2/Mepce/Rdx/Rpl17/Rptor/Ube2e2	20	38	0.526315789473684
BP	GO:0006448	regulation of translational elongation	10/4445	19/29008	0.00017129249288847	0.000733712522080916	0.000358537649699826	Aars/Cpeb2/Cpeb3/Dph1/Dph3/Dph5/Dph6/Eif5a/Srp9/Usp16	10	19	0.526315789473684
BP	GO:0045292	mRNA cis splicing, via spliceosome	10/4445	19/29008	0.00017129249288847	0.000733712522080916	0.000358537649699826	Clns1a/Prpf40a/Prpf40b/Prpf4b/Psip1/Rbm22/Sart1/Snrpc/Srsf1/Wbp11	10	19	0.526315789473684
BP	GO:0090231	regulation of spindle checkpoint	10/4445	19/29008	0.00017129249288847	0.000733712522080916	0.000358537649699826	Anapc15/Aurka/Ccnb1/Dync1li1/Hsf1/Lcmt1/Mad2l1/Pcid2/Tpr/Usp44	10	19	0.526315789473684
BP	GO:1904292	regulation of ERAD pathway	10/4445	19/29008	0.00017129249288847	0.000733712522080916	0.000358537649699826	Bag6/Bcap31/Herpud1/Rnf185/Rnft2/Tmem259/Ubqln1/Ubqln2/Usp14/Usp19	10	19	0.526315789473684
BP	GO:1904754	positive regulation of vascular associated smooth muscle cell migration	10/4445	19/29008	0.00017129249288847	0.000733712522080916	0.000358537649699826	Dock4/Dock5/Fgf9/Iqgap1/Lrp1/Mdm2/Myo5a/Nr4a3/Pak1/Ssh1	10	19	0.526315789473684
BP	GO:0006900	vesicle budding from membrane	31/4445	59/29008	3.25882105032563e-11	5.68763298230866e-10	2.77933182338037e-10	Ap3b1/Ap3d1/Arf1/Btbd8/Chmp4b/Chmp7/Cul3/Dnm3/Fnbp1l/Golph3/Insig1/Mia3/Myo18a/Pdcd6/Picalm/Preb/Rab1a/Sar1a/Sar1b/Sec13/Sec16a/Sec23b/Sec24b/Sec31a/Slc2a4/Snx3/Tmed10/Tmed9/Vapa/Vapb/Wasl	31	59	0.525423728813559
BP	GO:0006418	tRNA aminoacylation for protein translation	21/4445	40/29008	4.99373292824493e-08	4.95296776148375e-07	2.42032862571964e-07	Aars/Aars2/Cars2/Dars/Dars2/Eprs/Fars2/Farsb/Gars/Hars/Kars/Lars/Lars2/Mars1/Nars2/Qars/Rars2/Sars2/Tars2/Tarsl2/Wars2	21	40	0.525
BP	GO:0090224	regulation of spindle organization	21/4445	40/29008	4.99373292824493e-08	4.95296776148375e-07	2.42032862571964e-07	2610002M06Rik/Cep97/Chmp1b/Chmp2a/Chmp4b/Cltc/Dctn1/Drg1/Dync1h1/Eml3/Gnai1/Hnrnpu/Hspa1b/Map9/Numa1/Plk1/Rae1/Rnf4/Senp6/Spag5/Tpr	21	40	0.525
BP	GO:0051568	histone H3-K4 methylation	32/4445	61/29008	1.66232576362562e-11	3.03542606201927e-10	1.4832982855838e-10	Ash2l/Auts2/Bcor/Brca1/Ctnnb1/Ctr9/Dnmt1/Dpy30/Gata3/H1f2/H1f3/H1f4/Kdm1a/Kmt2a/Kmt2c/Kmt2d/Kmt2e/Macroh2a1/Ncoa6/Nelfa/Nelfe/Ogt/Paxip1/Rbbp5/Rlf/Rtf1/Smad4/Snw1/Tet2/Wdr5/Wdr61/Wdr82	32	61	0.524590163934426
BP	GO:0050657	nucleic acid transport	77/4445	147/29008	1.31437686191319e-25	1.84538511412611e-23	9.01770137074006e-24	Aaas/Ahctf1/Akap8l/Alkbh5/Bicd2/Chtop/Cpeb1/Ddx19a/Ddx19b/Ddx25/Ddx39b/Dhx9/Eif5a/Eny2/Flot1/Fyttd1/G3bp2/Gle1/Hnrnpa1/Hnrnpa2b1/Hnrnpa3/Hsf1/Htt/Igf2bp2/Khdrbs1/Khsrp/Lrpprc/Magoh/Magohb/Mcm3ap/Mrpl18/Myo1c/Ncbp3/Nol6/Nrde2/Nup153/Nup155/Nup160/Nup188/Nup214/Nup35/Nup54/Nup85/Nup98/Nupl2/Nxf3/Nxt1/Pcid2/Phax/Pnpt1/Poldip3/Pom121/Rae1/Ran/Ranbp2/Rbm15b/Rftn1/Sarnp/Sec13/Seh1l/Sem1/Senp2/Setd2/Sid…	77	147	0.523809523809524
BP	GO:0050658	RNA transport	77/4445	147/29008	1.31437686191319e-25	1.84538511412611e-23	9.01770137074006e-24	Aaas/Ahctf1/Akap8l/Alkbh5/Bicd2/Chtop/Cpeb1/Ddx19a/Ddx19b/Ddx25/Ddx39b/Dhx9/Eif5a/Eny2/Flot1/Fyttd1/G3bp2/Gle1/Hnrnpa1/Hnrnpa2b1/Hnrnpa3/Hsf1/Htt/Igf2bp2/Khdrbs1/Khsrp/Lrpprc/Magoh/Magohb/Mcm3ap/Mrpl18/Myo1c/Ncbp3/Nol6/Nrde2/Nup153/Nup155/Nup160/Nup188/Nup214/Nup35/Nup54/Nup85/Nup98/Nupl2/Nxf3/Nxt1/Pcid2/Phax/Pnpt1/Poldip3/Pom121/Rae1/Ran/Ranbp2/Rbm15b/Rftn1/Sarnp/Sec13/Seh1l/Sem1/Senp2/Setd2/Sid…	77	147	0.523809523809524
BP	GO:0042255	ribosome assembly	33/4445	63/29008	8.48121978776971e-12	1.64369161408371e-10	8.03210127140089e-11	Bop1/Brix1/Ddx3x/Dhx29/Dhx30/Dhx37/Efl1/Eral1/Mdn1/Mpv17l2/Mrps11/Mterf3/Nip7/Nle1/Nsun4/Ppan/Rpl10/Rpl11/Rpl3/Rpl38/Rpl5/Rpl6/Rplp0/Rps15/Rps19/Rps25/Rps27/Rps27l/Rps28/Rpsa/Rrp7a/Surf6/Xrcc5	33	63	0.523809523809524
BP	GO:0043966	histone H3 acetylation	33/4445	63/29008	8.48121978776971e-12	1.64369161408371e-10	8.03210127140089e-11	Taf9/Brca1/Chek1/Crtc2/Ep300/Gata3/Jade2/Kat14/Kat2a/Kat6b/Kat7/Kmt2a/Ldb1/Lef1/Lif/Map3k7/Per1/Phf14/Pole3/Sgf29/Sin3a/Sirt1/Smad4/Smarca4/Smarcb1/Sphk2/Tada1/Tada2a/Taf10/Taf6l/Wbp2/Wdr5/Yeats2	33	63	0.523809523809524
BP	GO:0006622	protein targeting to lysosome	11/4445	21/29008	8.50421600942396e-05	0.000390193440432394	0.000190672824642743	Ap3b1/Gcc2/Gga3/Gnptab/Hspa8/M6pr/Ncoa4/Nedd4/Rab7/Sorl1/Sort1	11	21	0.523809523809524
BP	GO:0010666	positive regulation of cardiac muscle cell apoptotic process	11/4445	21/29008	8.50421600942396e-05	0.000390193440432394	0.000190672824642743	Bnip3/Camk2a/Camk2d/Eif5a/Fbxo32/Hmgcr/Ltk/Mapk8/Pten/Smad4/Trp53	11	21	0.523809523809524
BP	GO:1903540	establishment of protein localization to postsynaptic membrane	11/4445	21/29008	8.50421600942396e-05	0.000390193440432394	0.000190672824642743	Clstn1/Cplx1/Grip1/Gripap1/Mapk10/Nsg1/Rab11a/Scrib/Snap25/Snap47/Stx1b	11	21	0.523809523809524
BP	GO:2000136	regulation of cell proliferation involved in heart morphogenesis	11/4445	21/29008	8.50421600942396e-05	0.000390193440432394	0.000190672824642743	Bmpr2/Ctnnb1/Gng5/Hand2/Hes1/Mks1/Naca/Smad4/Sox9/Tbx1/Tbx3	11	21	0.523809523809524
BP	GO:0042775	mitochondrial ATP synthesis coupled electron transport	34/4445	65/29008	4.3279332211579e-12	8.82060712621793e-11	4.31029817917016e-11	Ccnb1/Cdk1/Coq7/Cox5a/Cox5b/Cox7c/Cyc1/Cycs/Dld/Dnajc15/COX1/CYTB/ND1/ND2/ND4/ND5/ND6/Mtch2/Ndufa10/Ndufa12/Ndufaf1/Ndufb9/Ndufs1/Ndufs7/Ndufv1/Ndufv2/Ndufv3/Park7/Sdha/Sdhc/Sdhd/Uqcr10/Uqcrb/Uqcrq	34	65	0.523076923076923
BP	GO:0050685	positive regulation of mRNA processing	23/4445	44/29008	1.2849846887619e-08	1.43393282324961e-07	7.00708913645408e-08	Ccnb1/Celf3/Celf4/Cpeb1/Cpeb3/Dazap1/Dhx36/Hsf1/Hspa8/Leo1/Ncl/Nudt21/Nup98/Obi1/Paf1/Prdx6/Rbm3/Rbmx/Rbmxl1/Snrnp70/Snw1/Tra2b/Zfp64	23	44	0.522727272727273
BP	GO:0043484	regulation of RNA splicing	82/4445	157/29008	4.60104931198616e-27	9.37723533971888e-25	4.58230140307484e-25	Acin1/Ahnak/Ahnak2/Akt2/Celf1/Celf3/Celf4/Celf5/Celf6/Clk1/Clk3/Dazap1/Ddx17/Ddx5/Dyrk1a/Esrp1/Fam172a/Fam50a/Fus/Fxr1/Fxr2/Habp4/Hnrnpa2b1/Hnrnph1/Hnrnph2/Hnrnph3/Hnrnpk/Hnrnpl/Hnrnpu/Hspa8/Khdrbs1/Khdrbs3/Larp7/Magoh/Malat1/Mbnl1/Ncl/Nova1/Nova2/Nup98/Obi1/Polr2a/Prdx6/Ptbp1/Ptbp2/Ptbp3/Puf60/Rbfox2/Rbm10/Rbm15b/Rbm17/Rbm22/Rbm25/Rbm3/Rbm39/Rbm5/Rbm7/Rbm8a/Rbmx/Rbmxl1/Rnps1/Rps13/Sf1/Slc38a2/Sm…	82	157	0.522292993630573
BP	GO:1902410	mitotic cytokinetic process	12/4445	23/29008	4.23621990546936e-05	0.000212416169545678	0.00010379977429191	2610002M06Rik/Arf1/Chmp1b/Chmp2a/Chmp4b/Chmp7/Kif20a/Klhdc8b/Mitd1/Pdcd6ip/Rhoa/Stx2	12	23	0.521739130434783
BP	GO:0043631	RNA polyadenylation	25/4445	48/29008	3.31461023894132e-09	4.14687277022401e-08	2.02642039204062e-08	App/Cdk9/Clp1/Cpeb1/Cpeb3/Cpsf1/Cpsf3/Cstf2/Cstf2t/Ctr9/Hsf1/Leo1/Mtpap/Nelfe/Nudt21/Paf1/Pcf11/Pnpt1/Scaf8/Supt5/Tent2/Tent4a/Wdr33/Ythdc1/Zc3h14	25	48	0.520833333333333
BP	GO:0033120	positive regulation of RNA splicing	26/4445	50/29008	1.6847747205407e-09	2.22686332309125e-08	1.08818415664961e-08	Celf3/Celf4/Dazap1/Dyrk1a/Habp4/Hnrnpk/Hspa8/Khdrbs3/Ncl/Nup98/Obi1/Polr2a/Prdx6/Rbm22/Rbm3/Rbmx/Rbmxl1/Slc38a2/Smn1/Snrnp70/Snw1/Srsf1/Srsf5/Tra2b/U2af2/Zfp64	26	50	0.52
BP	GO:0006120	mitochondrial electron transport, NADH to ubiquinone	15/4445	29/29008	5.31701046353523e-06	3.37277832415819e-05	1.64814961842621e-05	Dld/Dnajc15/ND1/ND2/ND4/ND5/ND6/Ndufa10/Ndufaf1/Ndufb9/Ndufs1/Ndufs7/Ndufv1/Ndufv2/Park7	15	29	0.517241379310345
BP	GO:0051570	regulation of histone H3-K9 methylation	15/4445	29/29008	5.31701046353523e-06	3.37277832415819e-05	1.64814961842621e-05	Atrx/Brca1/Dnmt1/H1f5/Jarid2/Kdm1a/Kdm3a/Kdm4a/Kdm4b/Mecp2/Rif1/Setd7/Sirt1/Smarcb1/Suv39h1	15	29	0.517241379310345
BP	GO:0070897	transcription preinitiation complex assembly	15/4445	29/29008	5.31701046353523e-06	3.37277832415819e-05	1.64814961842621e-05	Taf9/Atf7ip/Bdp1/Cand1/Creb1/Gtf2a2/Gtf2b/Gtf2f2/Polr1e/Psmc6/Taf1/Taf6/Taf6l/Tbp/Trp53	15	29	0.517241379310345
BP	GO:0006406	mRNA export from nucleus	31/4445	60/29008	5.7519398636965e-11	9.65937918165383e-10	4.72017446223667e-10	Akap8l/Alkbh5/Chtop/Ddx19a/Ddx19b/Ddx25/Ddx39b/Eny2/Fyttd1/Gle1/Hnrnpa2b1/Mcm3ap/Nup155/Nup160/Nup214/Nup85/Nxf3/Pcid2/Poldip3/Rae1/Rbm15b/Sarnp/Sem1/Setd2/Supt6/Thoc2/Thoc3/Thoc6/Thoc7/Tpr/Ythdc1	31	60	0.516666666666667
BP	GO:0071427	mRNA-containing ribonucleoprotein complex export from nucleus	31/4445	60/29008	5.7519398636965e-11	9.65937918165383e-10	4.72017446223667e-10	Akap8l/Alkbh5/Chtop/Ddx19a/Ddx19b/Ddx25/Ddx39b/Eny2/Fyttd1/Gle1/Hnrnpa2b1/Mcm3ap/Nup155/Nup160/Nup214/Nup85/Nxf3/Pcid2/Poldip3/Rae1/Rbm15b/Sarnp/Sem1/Setd2/Supt6/Thoc2/Thoc3/Thoc6/Thoc7/Tpr/Ythdc1	31	60	0.516666666666667
BP	GO:0007097	nuclear migration	16/4445	31/29008	2.67278105602857e-06	1.81187024806744e-05	8.85392685490378e-06	Cdc42/Cdc42bpa/Cep120/Dctn1/Dync1h1/Fbxw11/Kif1a/Myh10/Nudc/Pax6/Pcm1/Slc9a3r1/Slit1/Sun1/Syne2/Tacc2	16	31	0.516129032258065
BP	GO:0009156	ribonucleoside monophosphate biosynthetic process	17/4445	33/29008	1.34569579808006e-06	9.66148415030665e-06	4.72120308106319e-06	Adsl/Adss/Adssl1/Ampd3/Aprt/Atic/Cad/Dhodh/Gart/Impdh1/Pfas/Ppat/Prps1/Rfk/Uck2/Umps/Uprt	17	33	0.515151515151515
BP	GO:1902275	regulation of chromatin organization	17/4445	33/29008	1.34569579808006e-06	9.66148415030665e-06	4.72120308106319e-06	Atf7ip/Dnmt1/Hnrnpu/Map1s/Mki67/Mphosph8/Padi2/Phf2/Phf8/Pphln1/Setd5/Setdb1/Ssrp1/Tasor/Tlk1/Tpr/Trim28	17	33	0.515151515151515
BP	GO:0010661	positive regulation of muscle cell apoptotic process	19/4445	37/29008	3.42504645632434e-07	2.83610006697997e-06	1.38589518609358e-06	Arrb1/Bnip3/Camk2a/Camk2d/Cdkn2a/Eif5a/Fbxo32/Hmgcr/Ltk/Map2k4/Mapk8/Mfn2/Pdcd4/Pten/Rbm10/Smad4/Sod2/Stk4/Trp53	19	37	0.513513513513513
BP	GO:0018208	peptidyl-proline modification	20/4445	39/29008	1.73091669718334e-07	1.53594546247252e-06	7.50558644713e-07	Crtap/Cwc27/Egln1/Egln3/Ero1a/Fkbp1a/Fkbp4/Nktr/P4ha1/P4ha2/P4ha3/P4hb/Ppib/Ppid/Ppie/Ppig/Ppil3/Ppil4/Prdx4/Ranbp2	20	39	0.512820512820513
BP	GO:0006334	nucleosome assembly	42/4445	82/29008	3.49346791864952e-14	9.27383626471752e-13	4.53177417310883e-13	Anp32b/Asf1a/Asf1b/Atrx/Brd2/Cabin1/Chaf1a/Daxx/Dnajc9/H1f0/H1f2/H1f3/H1f4/H1f5/H2bc12/H2bc21/H2bc22/H2bc3/H2bc4/H2bc7/H2bu2/H3c8/H3f3a/H3f3b/H4c17/H4f16/Hat1/Hp1bp3/Ipo4/Kat6b/Macroh2a1/Nap1l1/Nap1l4/Nasp/Rbbp4/Sart3/Set/Smarca2/Smarca4/Smarca5/Sox9/Tspyl1	42	82	0.51219512195122
BP	GO:0008088	axo-dendritic transport	43/4445	84/29008	1.78348569385529e-14	5.05294287613351e-13	2.4691826953399e-13	Agtpbp1/Ap3b1/Ap3d1/Ap3s1/App/Arl8a/Arl8b/Bloc1s4/Borcs5/Cnih2/Dlg2/Dst/Dtnbp1/Dync1h1/Fbxw11/Hnrnpu/Hsbp1/Hspa8/Htt/Kif1a/Kif1b/Kif1c/Kif3a/Kif3b/Kif5a/Klc1/Klc2/Madd/Map6/Mecp2/Myo5a/Ndel1/Nefm/Sfpq/Sod1/Spast/Spg7/Stau1/Stau2/Terf2/Trak1/Trim46/Uchl1	43	84	0.511904761904762
BP	GO:1903432	regulation of TORC1 signaling	22/4445	43/29008	4.43347203994682e-08	4.45320768654753e-07	2.1761147172896e-07	Alg13/Atm/C9orf72/Castor2/Clec16a/Depdc5/Flcn/Gpr137/Lars/Otud5/Rragb/Rragc/Rragd/Sec13/Seh1l/Sik3/Smcr8/Stk11/Szt2/Telo2/Tsc2/Wac	22	43	0.511627906976744
BP	GO:0006378	mRNA polyadenylation	24/4445	47/29008	1.13923813642032e-08	1.28530474033993e-07	6.28079972579099e-08	App/Cdk9/Clp1/Cpeb1/Cpeb3/Cpsf1/Cpsf3/Cstf2/Cstf2t/Ctr9/Hsf1/Leo1/Mtpap/Nelfe/Nudt21/Paf1/Pcf11/Pnpt1/Scaf8/Supt5/Tent2/Wdr33/Ythdc1/Zc3h14	24	47	0.51063829787234
BP	GO:0042773	ATP synthesis coupled electron transport	34/4445	67/29008	1.31780057816025e-11	2.44878354494603e-10	1.19662820301673e-10	Ccnb1/Cdk1/Coq7/Cox5a/Cox5b/Cox7c/Cyc1/Cycs/Dld/Dnajc15/COX1/CYTB/ND1/ND2/ND4/ND5/ND6/Mtch2/Ndufa10/Ndufa12/Ndufaf1/Ndufb9/Ndufs1/Ndufs7/Ndufv1/Ndufv2/Ndufv3/Park7/Sdha/Sdhc/Sdhd/Uqcr10/Uqcrb/Uqcrq	34	67	0.507462686567164
BP	GO:0006405	RNA export from nucleus	40/4445	79/29008	2.31453837140812e-13	5.5601724070557e-12	2.7170466453232e-12	Akap8l/Alkbh5/Chtop/Ddx19a/Ddx19b/Ddx25/Ddx39b/Dhx9/Eny2/Fyttd1/Gle1/Hnrnpa2b1/Khdrbs1/Mcm3ap/Nol6/Nrde2/Nup153/Nup155/Nup160/Nup188/Nup214/Nup85/Nxf3/Nxt1/Pcid2/Phax/Poldip3/Pom121/Rae1/Rbm15b/Sarnp/Sem1/Setd2/Supt6/Thoc2/Thoc3/Thoc6/Thoc7/Tpr/Ythdc1	40	79	0.506329113924051
BP	GO:0006403	RNA localization	88/4445	174/29008	1.31905833040573e-27	2.97636090410836e-25	1.45443536957895e-25	Aaas/Ahctf1/Akap8l/Alkbh5/Atm/Atr/Bicd2/Cct4/Chtop/Cpeb1/Ddx19a/Ddx19b/Ddx25/Ddx39b/Dhx36/Dhx9/Dkc1/Eif5a/Eny2/Flot1/Fyttd1/G3bp2/Gle1/Hnrnpa1/Hnrnpa2b1/Hnrnpa3/Hnrnpu/Hsf1/Htt/Igf2bp2/Khdrbs1/Khsrp/Lrpprc/Magoh/Magohb/Mcm3ap/Mrpl18/Myo1c/Ncbp3/Nol6/Nrde2/Nup153/Nup155/Nup160/Nup188/Nup214/Nup35/Nup54/Nup85/Nup98/Nupl2/Nxf3/Nxt1/Pcid2/Phax/Pnpt1/Poldip3/Pom121/Prpf6/Rae1/Ran/Ranbp2/Rbm15b/Rftn1/S…	88	174	0.505747126436782
BP	GO:0000045	autophagosome assembly	48/4445	95/29008	1.06617502311097e-15	3.62155580430921e-14	1.7697177944451e-14	Atg12/Atg13/Atg14/Atg3/Atg4b/Atg5/Atg9a/Atp2a2/Becn1/C9orf72/Chmp4b/Elapor1/Emc6/Epm2a/Fez2/Gabarapl1/Gabarapl2/Lrsam1/Map1lc3a/Mfn2/Nprl2/Nprl3/Nsfl1c/Nupr1/Pacs2/Phf23/Pikfyve/Pip4k2b/Pip4k2c/Psen1/Rab1a/Rab3gap1/Rab3gap2/Rab7/Scfd1/Sec22b/Sh3glb1/Smcr8/Sting1/Stx17/Tbc1d12/Tbc1d14/Trp53inp1/Ubqln1/Ubqln2/Ulk2/Wdr45/Wdr45b	48	95	0.505263157894737
BP	GO:0010171	body morphogenesis	31/4445	62/29008	1.70254218661337e-10	2.68916538375581e-09	1.314093745615e-09	Ankrd11/Arid5b/Asph/Atp6ap2/Braf/Cdk2ap1/Cdon/Clasp1/Crebbp/Crispld2/Ep300/Flvcr1/Gatad2a/Gnas/Ihh/Lef1/Mab21l2/Nipbl/Ofd1/Phldb1/Plekha1/Rab3gap1/Rras/Sgpl1/Specc1l/Ssbp3/Tbx1/Tgfb3/Wnt3/Zfp281/Zfp950	31	62	0.5
BP	GO:0048538	thymus development	28/4445	56/29008	1.29398197523717e-09	1.74687566657018e-08	8.53632283709093e-09	Apc/Asxl1/Atm/Braf/Carmil2/Ccnb2/Cited2/Crkl/Ctnnb1/Ephb3/Gata3/Hand2/Hes1/Jarid2/Lmo4/Map2k1/Map2k2/Mapk1/Mapk3/Nfatc3/Pbx1/Prdx2/Psen1/Psen2/Raf1/Six4/Tbx1/Zmpste24	28	56	0.5
BP	GO:0038202	TORC1 signaling	26/4445	52/29008	5.01364379912565e-09	6.07988512915083e-08	2.97101066023548e-08	Alg13/Atm/C9orf72/Castor2/Clec16a/Depdc5/Flcn/Gpr137/Lars/Mfsd8/Nprl3/Otud5/Rptor/Rragb/Rragc/Rragd/Sec13/Seh1l/Sik3/Smcr8/Smg1/Stk11/Szt2/Telo2/Tsc2/Wac	26	52	0.5
BP	GO:0016574	histone ubiquitination	25/4445	50/29008	9.87701842927331e-09	1.13254087905896e-07	5.53430032535268e-08	Atxn7l3/Bcor/Bmi1/Cbx8/Cdk9/Ctr9/Huwe1/Kdm1a/Leo1/Paf1/Park7/Pcgf2/Pcgf3/Phc1/Ring1/Rnf2/Rybp/Skp1/Suz12/Trim37/Trip12/Ube2b/Ube2n/Uhrf1/Wac	25	50	0.5
BP	GO:0060323	head morphogenesis	23/4445	46/29008	3.84070561017777e-08	3.9138029105005e-07	1.91252793797137e-07	Ankrd11/Arid5b/Asph/Atp6ap2/Braf/Cdk2ap1/Crebbp/Crispld2/Ep300/Flvcr1/Ihh/Lef1/Nipbl/Plekha1/Rab3gap1/Rras/Sgpl1/Specc1l/Ssbp3/Tbx1/Tgfb3/Wnt3/Zfp950	23	46	0.5
BP	GO:0000184	nuclear-transcribed mRNA catabolic process, nonsense-mediated decay	19/4445	38/29008	5.8646000462595e-07	4.63156788653344e-06	2.26327262311567e-06	Eif3e/Etf1/Gspt1/Gspt2/Helz2/Magoh/Magohb/Nbas/Pabpc1/Pym1/Rbm8a/Rnps1/Skiv2l/Smg1/Smg5/Smg7/Smg9/Upf1/Upf2	19	38	0.5
BP	GO:0060236	regulation of mitotic spindle organization	18/4445	36/29008	1.16232029409562e-06	8.51918749199086e-06	4.16300576698309e-06	2610002M06Rik/Cep97/Chmp1b/Chmp2a/Chmp4b/Cltc/Dctn1/Drg1/Dync1h1/Eml3/Gnai1/Hnrnpu/Hspa1b/Map9/Numa1/Plk1/Rae1/Tpr	18	36	0.5
BP	GO:0000387	spliceosomal snRNP assembly	16/4445	32/29008	4.58418489509388e-06	2.96143968989807e-05	1.44714393470136e-05	Clns1a/Coil/Gemin2/Gemin5/Lsm4/Prmt5/Prpf31/Prpf6/Prpf8/Sart3/Smn1/Snrpc/Snrpd2/Snrpg/Strap/Usp4	16	32	0.5
BP	GO:0006482	protein demethylation	16/4445	32/29008	4.58418489509388e-06	2.96143968989807e-05	1.44714393470136e-05	Fbxl19/Jmjd1c/Kdm1a/Kdm3a/Kdm4a/Kdm4b/Kdm5a/Kdm5b/Kdm5c/Kdm6a/Kdm6b/Kdm7a/Phf2/Phf8/Riox2/Ube2b	16	32	0.5
BP	GO:0007020	microtubule nucleation	16/4445	32/29008	4.58418489509388e-06	2.96143968989807e-05	1.44714393470136e-05	Clasp1/Csnk1d/Dctn1/Eml2/Mecp2/Mzt1/Ndel1/Pak1/Slain1/Slain2/Tubg1/Tubg2/Tubgcp2/Tubgcp3/Tubgcp5/Tubgcp6	16	32	0.5
BP	GO:0008214	protein dealkylation	16/4445	32/29008	4.58418489509388e-06	2.96143968989807e-05	1.44714393470136e-05	Fbxl19/Jmjd1c/Kdm1a/Kdm3a/Kdm4a/Kdm4b/Kdm5a/Kdm5b/Kdm5c/Kdm6a/Kdm6b/Kdm7a/Phf2/Phf8/Riox2/Ube2b	16	32	0.5
BP	GO:0070536	protein K63-linked deubiquitination	16/4445	32/29008	4.58418489509388e-06	2.96143968989807e-05	1.44714393470136e-05	Babam1/Brcc3/Gm5136/Otud5/Psmd14/Shmt2/Spata2/Stambpl1/Tnfaip3/Usp16/Usp20/Usp33/Usp7/Vcp/Yod1/Zranb1	16	32	0.5
BP	GO:0010390	histone monoubiquitination	15/4445	30/29008	9.1257628132086e-06	5.42905550412918e-05	2.65297475776993e-05	Atxn7l3/Bcor/Bmi1/Ctr9/Leo1/Paf1/Pcgf2/Pcgf3/Ring1/Rnf2/Rybp/Skp1/Trim37/Uhrf1/Wac	15	30	0.5
BP	GO:0045454	cell redox homeostasis	15/4445	30/29008	9.1257628132086e-06	5.42905550412918e-05	2.65297475776993e-05	Apex1/Dld/Ero1a/Gpx1/Gsr/Nfe2l1/Nnt/Prdx2/Prdx3/Prdx4/Prdx6/Selenot/Txn2/Txnrd1/Txnrd2	15	30	0.5
BP	GO:0070198	protein localization to chromosome, telomeric region	15/4445	30/29008	9.1257628132086e-06	5.42905550412918e-05	2.65297475776993e-05	Atr/Atrx/Cct3/Cct4/Cct6a/Cct8/Dkc1/Gnl3/Gnl3l/Macroh2a1/Nabp2/Tcp1/Terf2/Tnks/Tpp1	15	30	0.5
BP	GO:0090314	positive regulation of protein targeting to membrane	15/4445	30/29008	9.1257628132086e-06	5.42905550412918e-05	2.65297475776993e-05	Akt2/Ank3/Arpc2/Cacnb3/Cdk5/Cdk5r1/Fyn/Hras/Kcnb1/Mff/Mtcl1/Myo1c/Pak1/Prnp/Tcaf1	15	30	0.5
BP	GO:1900078	positive regulation of cellular response to insulin stimulus	15/4445	30/29008	9.1257628132086e-06	5.42905550412918e-05	2.65297475776993e-05	Esrra/Gnai2/Irs1/Marcks/Mfn2/Myo1c/Myo5a/Nucks1/Opa1/Osbpl8/Pak1/Sirt1/Sorl1/Src/Zbtb7b	15	30	0.5
BP	GO:0003171	atrioventricular valve development	14/4445	28/29008	1.82012159057391e-05	0.000100170106352317	4.89493547144076e-05	Acvr1/Bmpr1a/Bmpr2/Ccn1/Dchs1/Gata4/Mdm2/Mdm4/Slit3/Smad4/Smad6/Sox4/Zfpm1/Zfpm2	14	28	0.5
BP	GO:0018126	protein hydroxylation	14/4445	28/29008	1.82012159057391e-05	0.000100170106352317	4.89493547144076e-05	Asph/Crtap/Egln1/Egln3/Ero1a/Hif1an/P3h1/P3h4/P4ha1/P4ha2/P4ha3/P4hb/Prdx4/Vps33b	14	28	0.5
BP	GO:0031440	regulation of mRNA 3'-end processing	14/4445	28/29008	1.82012159057391e-05	0.000100170106352317	4.89493547144076e-05	Ccnb1/Cdk9/Cpeb1/Cpeb3/Ctr9/Dhx36/Hsf1/Leo1/Nelfe/Nudt21/Paf1/Supt5/Ythdc1/Zc3h14	14	28	0.5
BP	GO:0048499	synaptic vesicle membrane organization	14/4445	28/29008	1.82012159057391e-05	0.000100170106352317	4.89493547144076e-05	Ap3d1/Cplx1/Snap25/Snap29/Snap47/Stx1b/Stx2/Stxbp1/Syt1/Syt2/Syt7/Syt9/Tor1a/Vamp1	14	28	0.5
BP	GO:0071480	cellular response to gamma radiation	14/4445	28/29008	1.82012159057391e-05	0.000100170106352317	4.89493547144076e-05	Atm/Atr/Egr1/H2ax/Hras/Hsf1/Kdm1a/Map3k20/Mdm2/Rnf4/Trp53/Wrn/Xrcc5/Zmpste24	14	28	0.5
BP	GO:0019320	hexose catabolic process	13/4445	26/29008	3.63815148766427e-05	0.000184773642275425	9.02919132959833e-05	Eno1/Eno1b/Eno2/Foxk2/Gale/Galk1/Galt/Gpi1/Mpi/Pfkl/Pfkm/Pfkp/Trp53	13	26	0.5
BP	GO:0030970	retrograde protein transport, ER to cytosol	13/4445	26/29008	3.63815148766427e-05	0.000184773642275425	9.02919132959833e-05	Aup1/Bcap31/Derl2/Edem1/Edem2/Erlec1/Herpud1/Nploc4/Sel1l/Syvn1/Ube2g2/Vcp/Yod1	13	26	0.5
BP	GO:0099010	modification of postsynaptic structure	13/4445	26/29008	3.63815148766427e-05	0.000184773642275425	9.02919132959833e-05	Cabp1/Camkv/Cdc42/Ctnna2/Cttn/Gsk3b/Itsn1/Marcks/Myh10/Pfn2/Rhoa/Stau1/Wasf3	13	26	0.5
BP	GO:1903513	endoplasmic reticulum to cytosol transport	13/4445	26/29008	3.63815148766427e-05	0.000184773642275425	9.02919132959833e-05	Aup1/Bcap31/Derl2/Edem1/Edem2/Erlec1/Herpud1/Nploc4/Sel1l/Syvn1/Ube2g2/Vcp/Yod1	13	26	0.5
BP	GO:0008090	retrograde axonal transport	12/4445	24/29008	7.29061388924855e-05	0.000342979140374329	0.000167600976111345	Agtpbp1/Dlg2/Dst/Dync1h1/Fbxw11/Kif1a/Kif1b/Kif1c/Kif5a/Mecp2/Ndel1/Sod1	12	24	0.5
BP	GO:0031629	synaptic vesicle fusion to presynaptic active zone membrane	12/4445	24/29008	7.29061388924855e-05	0.000342979140374329	0.000167600976111345	Cplx1/Snap25/Snap29/Snap47/Stx1b/Stx2/Stxbp1/Syt1/Syt2/Syt7/Syt9/Vamp1	12	24	0.5
BP	GO:1900242	regulation of synaptic vesicle endocytosis	12/4445	24/29008	7.29061388924855e-05	0.000342979140374329	0.000167600976111345	Calm1/Calm3/Dnm1l/Picalm/Pip5k1c/Ppp3cb/Ppp3cc/Rock1/Sh3gl1/Syt7/Tor1a/Vamp4	12	24	0.5
BP	GO:1990000	amyloid fibril formation	12/4445	24/29008	7.29061388924855e-05	0.000342979140374329	0.000167600976111345	App/Cdkn2a/Chrna7/Gsn/Hspg2/Ldlr/Mdm2/Pfdn2/Pfdn4/Pfdn5/Psen1/Vbp1	12	24	0.5
BP	GO:0010663	positive regulation of striated muscle cell apoptotic process	11/4445	22/29008	0.000146535417410688	0.000634116963836112	0.000309869054985975	Bnip3/Camk2a/Camk2d/Eif5a/Fbxo32/Hmgcr/Ltk/Mapk8/Pten/Smad4/Trp53	11	22	0.5
BP	GO:0016973	poly(A)+ mRNA export from nucleus	11/4445	22/29008	0.000146535417410688	0.000634116963836112	0.000309869054985975	Ddx19a/Ddx19b/Ddx25/Eny2/Gle1/Mcm3ap/Nxf3/Pcid2/Poldip3/Sarnp/Thoc2	11	22	0.5
BP	GO:0046931	pore complex assembly	11/4445	22/29008	0.000146535417410688	0.000634116963836112	0.000309869054985975	Ahctf1/Atp5g1/Atp5g3/Cct3/Cct8/Nup153/Nup205/Nup98/Pdzd11/Plekha7/Rtn4	11	22	0.5
BP	GO:0048791	calcium ion-regulated exocytosis of neurotransmitter	11/4445	22/29008	0.000146535417410688	0.000634116963836112	0.000309869054985975	Atp2a2/Cacna1a/Rab3gap1/Snap25/Stx1b/Stxbp1/Syt1/Syt2/Syt6/Syt7/Unc13a	11	22	0.5
BP	GO:0061323	cell proliferation involved in heart morphogenesis	11/4445	22/29008	0.000146535417410688	0.000634116963836112	0.000309869054985975	Bmpr2/Ctnnb1/Gng5/Hand2/Hes1/Mks1/Naca/Smad4/Sox9/Tbx1/Tbx3	11	22	0.5
BP	GO:0071218	cellular response to misfolded protein	11/4445	22/29008	0.000146535417410688	0.000634116963836112	0.000309869054985975	Aup1/Bag6/Cul3/Klhl15/Rnf185/Sdf2l1/Stub1/Tor1a/Ube2w/Uggt1/Vcp	11	22	0.5
BP	GO:0098877	neurotransmitter receptor transport to plasma membrane	11/4445	22/29008	0.000146535417410688	0.000634116963836112	0.000309869054985975	Clstn1/Cplx1/Grip1/Gripap1/Mapk10/Nsg1/Rab11a/Scrib/Snap25/Snap47/Stx1b	11	22	0.5
BP	GO:1903427	negative regulation of reactive oxygen species biosynthetic process	11/4445	22/29008	0.000146535417410688	0.000634116963836112	0.000309869054985975	Abcb7/Abcd1/Atp5g1/Cycs/Eef1a1/Fyn/Hspd1/Mfn2/Park7/Rhoa/Sirt1	11	22	0.5
BP	GO:0006541	glutamine metabolic process	10/4445	20/29008	0.000295570485086459	0.00118641316694806	0.000579755388723724	Cad/Ctps/Ctps2/Gfpt2/Gls/Glud1/Mecp2/Pfas/Phgdh/Ppat	10	20	0.5
BP	GO:0032252	secretory granule localization	10/4445	20/29008	0.000295570485086459	0.00118641316694806	0.000579755388723724	Eipr1/Kif1a/Kif1b/Kif1c/Kif5a/Mapk8/Mecp2/Myo5a/Trim46/Uso1	10	20	0.5
BP	GO:0045815	positive regulation of gene expression, epigenetic	10/4445	20/29008	0.000295570485086459	0.00118641316694806	0.000579755388723724	Ash2l/Chek1/Ep300/Macroh2a1/Padi2/Phf2/Smarcd1/Sphk2/Wbp2/Zmiz2	10	20	0.5
BP	GO:0048199	vesicle targeting, to, from or within Golgi	10/4445	20/29008	0.000295570485086459	0.00118641316694806	0.000579755388723724	Ap1ar/Cul3/Gosr1/Pdcd6/Preb/Sar1a/Sar1b/Sec16a/Tmed10/Tmed9	10	20	0.5
BP	GO:0048311	mitochondrion distribution	10/4445	20/29008	0.000295570485086459	0.00118641316694806	0.000579755388723724	Armc1/Atcay/Dnm1l/Kat2a/Mfn2/Msto1/Ogt/Opa1/Slc4a5/Trak1	10	20	0.5
BP	GO:1903909	regulation of receptor clustering	10/4445	20/29008	0.000295570485086459	0.00118641316694806	0.000579755388723724	Cd81/Crkl/Gsn/Lrp4/Ptn/Shisa7/Slc7a11/Snx27/Ssh1/Zdhhc2	10	20	0.5
BP	GO:0035518	histone H2A monoubiquitination	9/4445	18/29008	0.000598739542841903	0.00220719671230638	0.00107857382536023	Bcor/Bmi1/Pcgf2/Pcgf3/Ring1/Rnf2/Rybp/Skp1/Trim37	9	18	0.5
BP	GO:0061307	cardiac neural crest cell differentiation involved in heart development	9/4445	18/29008	0.000598739542841903	0.00220719671230638	0.00107857382536023	Bmp7/Cdc42/Cited2/Dicer1/Hand2/Hes1/Jag1/Mapk1/Mapk3	9	18	0.5
BP	GO:0071816	tail-anchored membrane protein insertion into ER membrane	9/4445	18/29008	0.000598739542841903	0.00220719671230638	0.00107857382536023	Bag6/Caml/Emc10/Emc3/Emc6/Emc7/Emc8/Get3/Ubl4a	9	18	0.5
BP	GO:0006620	posttranslational protein targeting to endoplasmic reticulum membrane	8/4445	16/29008	0.00121926620053098	0.00407799039436461	0.00199276017171847	Chmp4b/Get3/Hspa5/Macf1/Sec61a2/Sec61g/Sec62/Sec63	8	16	0.5
BP	GO:0043951	negative regulation of cAMP-mediated signaling	8/4445	16/29008	0.00121926620053098	0.00407799039436461	0.00199276017171847	Cdc34/Mgrn1/Nucb2/Oprl1/Pde10a/Pde4d/Rnf157/Ube2b	8	16	0.5
BP	GO:0044804	autophagy of nucleus	8/4445	16/29008	0.00121926620053098	0.00407799039436461	0.00199276017171847	Atg12/Atg13/Atg3/Atg5/Atg9a/Ulk2/Wdr45/Wdr45b	8	16	0.5
BP	GO:0051151	negative regulation of smooth muscle cell differentiation	8/4445	16/29008	0.00121926620053098	0.00407799039436461	0.00199276017171847	Ankrd17/Dnmt1/Fgf9/Mecp2/Med28/Nfatc1/Nfatc3/Pdcd4	8	16	0.5
BP	GO:0060628	regulation of ER to Golgi vesicle-mediated transport	8/4445	16/29008	0.00121926620053098	0.00407799039436461	0.00199276017171847	Arf1/Preb/Rnf139/Sar1a/Sar1b/Scfd1/Sorl1/Stx18	8	16	0.5
BP	GO:0061179	negative regulation of insulin secretion involved in cellular response to glucose stimulus	8/4445	16/29008	0.00121926620053098	0.00407799039436461	0.00199276017171847	Eny2/Hmgcr/Jagn1/Klf7/Ndufaf2/Pim3/Ptpmt1/Ucp2	8	16	0.5
BP	GO:0061548	ganglion development	8/4445	16/29008	0.00121926620053098	0.00407799039436461	0.00199276017171847	Ctnnb1/Dicer1/Fzd3/Insm1/Nrp2/Six4/Tubb3/Unc5c	8	16	0.5
BP	GO:0070572	positive regulation of neuron projection regeneration	8/4445	16/29008	0.00121926620053098	0.00407799039436461	0.00199276017171847	Braf/Flna/Igf1r/Lrp1/Ndel1/Ptn/Rtn4/Stk24	8	16	0.5
BP	GO:0071501	cellular response to sterol depletion	8/4445	16/29008	0.00121926620053098	0.00407799039436461	0.00199276017171847	Amfr/Insig1/Insig2/Npc1l1/Scap/Srebf1/Srebf2/Zbtb7b	8	16	0.5
BP	GO:0090128	regulation of synapse maturation	8/4445	16/29008	0.00121926620053098	0.00407799039436461	0.00199276017171847	Adgrl1/Anapc2/Cdc20/Clstn1/Dab2ip/Hnrnpk/Neurl1a/Ywhaz	8	16	0.5
BP	GO:0006901	vesicle coating	7/4445	14/29008	0.00249936226848722	0.00750878307765206	0.00366925922039844	Cul3/Pdcd6/Preb/Sar1a/Sar1b/Sec16a/Tmed9	7	14	0.5
BP	GO:0009083	branched-chain amino acid catabolic process	7/4445	14/29008	0.00249936226848722	0.00750878307765206	0.00366925922039844	Acat1/Auh/Bcat1/Bcat2/Bckdha/Hsd17b10/Slc25a44	7	14	0.5
BP	GO:0009173	pyrimidine ribonucleoside monophosphate metabolic process	7/4445	14/29008	0.00249936226848722	0.00750878307765206	0.00366925922039844	Cad/Dhodh/Nt5c/Nt5c3/Uck2/Umps/Uprt	7	14	0.5
BP	GO:0010359	regulation of anion channel activity	7/4445	14/29008	0.00249936226848722	0.00750878307765206	0.00366925922039844	Abcb1b/Cftr/Gopc/Grk6/Prkca/Prnp/Tcaf1	7	14	0.5
BP	GO:0010457	centriole-centriole cohesion	7/4445	14/29008	0.00249936226848722	0.00750878307765206	0.00366925922039844	Cep250/Cep68/Cntln/Ctnnb1/Dctn1/Kif3a/Odf2	7	14	0.5
BP	GO:0010642	negative regulation of platelet-derived growth factor receptor signaling pathway	7/4445	14/29008	0.00249936226848722	0.00750878307765206	0.00366925922039844	Inppl1/Lrp1/Ndrg4/Phf14/Ptgir/Ptprj/Slc9a3r1	7	14	0.5
BP	GO:0016446	somatic hypermutation of immunoglobulin genes	7/4445	14/29008	0.00249936226848722	0.00750878307765206	0.00366925922039844	Exo1/Mcm3ap/Mlh1/Msh6/Polq/Samhd1/Ung	7	14	0.5
BP	GO:0030497	fatty acid elongation	7/4445	14/29008	0.00249936226848722	0.00750878307765206	0.00366925922039844	Abcd1/Elovl4/Elovl6/Elovl7/Hacd2/Hacd3/Tecr	7	14	0.5
BP	GO:0031054	pre-miRNA processing	7/4445	14/29008	0.00249936226848722	0.00750878307765206	0.00366925922039844	Ago2/Ago3/Ago4/Dicer1/Prkra/Tut4/Tut7	7	14	0.5
BP	GO:0031915	positive regulation of synaptic plasticity	7/4445	14/29008	0.00249936226848722	0.00750878307765206	0.00366925922039844	Anapc2/Cdc20/Dbn1/Mecp2/Snap25/Ssh1/Unc13a	7	14	0.5
BP	GO:0042789	mRNA transcription by RNA polymerase II	7/4445	14/29008	0.00249936226848722	0.00750878307765206	0.00366925922039844	Ap3b1/Atf2/Epas1/Flna/Sp1/Srebf1/Supt6	7	14	0.5
BP	GO:0046049	UMP metabolic process	7/4445	14/29008	0.00249936226848722	0.00750878307765206	0.00366925922039844	Cad/Dhodh/Nt5c/Nt5c3/Uck2/Umps/Uprt	7	14	0.5
BP	GO:0051988	regulation of attachment of spindle microtubules to kinetochore	7/4445	14/29008	0.00249936226848722	0.00750878307765206	0.00366925922039844	Apc/Aurkb/Becn1/Ccnb1/Cdc42/Hnrnpu/Spag5	7	14	0.5
BP	GO:0071340	skeletal muscle acetylcholine-gated channel clustering	7/4445	14/29008	0.00249936226848722	0.00750878307765206	0.00366925922039844	Crkl/Dnaja3/Dvl1/Etv5/Lrp4/Ptn/Rer1	7	14	0.5
BP	GO:0086103	G protein-coupled receptor signaling pathway involved in heart process	7/4445	14/29008	0.00249936226848722	0.00750878307765206	0.00366925922039844	Akap13/Atp2b4/Cdc42/Chga/Gnai2/Nos1/Src	7	14	0.5
BP	GO:0090308	regulation of DNA methylation-dependent heterochromatin assembly	7/4445	14/29008	0.00249936226848722	0.00750878307765206	0.00366925922039844	Atf7ip/Dnmt1/Mphosph8/Pphln1/Setdb1/Tasor/Trim28	7	14	0.5
BP	GO:0097050	type B pancreatic cell apoptotic process	7/4445	14/29008	0.00249936226848722	0.00750878307765206	0.00366925922039844	Eif2s1/Mapk8/Psmd9/Ryr2/Spop/Srsf6/Wfs1	7	14	0.5
BP	GO:1900112	regulation of histone H3-K9 trimethylation	7/4445	14/29008	0.00249936226848722	0.00750878307765206	0.00366925922039844	Atrx/Kdm4a/Kdm4b/Mecp2/Sirt1/Smarcb1/Suv39h1	7	14	0.5
BP	GO:1902969	mitotic DNA replication	7/4445	14/29008	0.00249936226848722	0.00750878307765206	0.00366925922039844	Cdc45/Lig1/Mcm3/Mcm6/Pola1/Rad51/Zmpste24	7	14	0.5
BP	GO:0003263	cardioblast proliferation	6/4445	12/29008	0.00516739130736084	0.0138454530449134	0.00676575095062245	Ctnnb1/Gng5/Hand2/Hes1/Mks1/Tbx1	6	12	0.5
BP	GO:0003264	regulation of cardioblast proliferation	6/4445	12/29008	0.00516739130736084	0.0138454530449134	0.00676575095062245	Ctnnb1/Gng5/Hand2/Hes1/Mks1/Tbx1	6	12	0.5
BP	GO:0006020	inositol metabolic process	6/4445	12/29008	0.00516739130736084	0.0138454530449134	0.00676575095062245	Impa2/Ip6k1/Ippk/Mecp2/Ppip5k2/Slc5a3	6	12	0.5
BP	GO:0006047	UDP-N-acetylglucosamine metabolic process	6/4445	12/29008	0.00516739130736084	0.0138454530449134	0.00676575095062245	Gfpt2/Gne/Gnpda1/Mgat1/Pgm3/Uap1	6	12	0.5
BP	GO:0007100	mitotic centrosome separation	6/4445	12/29008	0.00516739130736084	0.0138454530449134	0.00676575095062245	Aurka/Chek1/Map9/Ndel1/Nsfl1c/Ranbp1	6	12	0.5
BP	GO:0033262	regulation of nuclear cell cycle DNA replication	6/4445	12/29008	0.00516739130736084	0.0138454530449134	0.00676575095062245	Atrx/Dach1/Dbf4/Ilkap/Wiz/Zmpste24	6	12	0.5
BP	GO:0035331	negative regulation of hippo signaling	6/4445	12/29008	0.00516739130736084	0.0138454530449134	0.00676575095062245	Limd1/Mark3/Shank2/Vgll4/Wtip/Wwc2	6	12	0.5
BP	GO:0035437	maintenance of protein localization in endoplasmic reticulum	6/4445	12/29008	0.00516739130736084	0.0138454530449134	0.00676575095062245	Ankrd13c/Hspa5/Insig1/Insig2/Kdelr1/Rer1	6	12	0.5
BP	GO:0039702	viral budding via host ESCRT complex	6/4445	12/29008	0.00516739130736084	0.0138454530449134	0.00676575095062245	2610002M06Rik/Chmp1b/Chmp2a/Chmp4b/Pdcd6ip/Tsg101	6	12	0.5
BP	GO:0043653	mitochondrial fragmentation involved in apoptotic process	6/4445	12/29008	0.00516739130736084	0.0138454530449134	0.00676575095062245	Atg3/Bax/Bnip3/Dnm1l/Mff/Ppp2r2b	6	12	0.5
BP	GO:0048312	intracellular distribution of mitochondria	6/4445	12/29008	0.00516739130736084	0.0138454530449134	0.00676575095062245	Armc1/Dnm1l/Kat2a/Mfn2/Ogt/Opa1	6	12	0.5
BP	GO:0061418	regulation of transcription from RNA polymerase II promoter in response to hypoxia	6/4445	12/29008	0.00516739130736084	0.0138454530449134	0.00676575095062245	Bach1/Cited2/Egr1/Hif1an/Trp53/Vegfa	6	12	0.5
BP	GO:0070202	regulation of establishment of protein localization to chromosome	6/4445	12/29008	0.00516739130736084	0.0138454530449134	0.00676575095062245	Cct3/Cct4/Cct6a/Cct8/Dkc1/Tcp1	6	12	0.5
BP	GO:0071732	cellular response to nitric oxide	6/4445	12/29008	0.00516739130736084	0.0138454530449134	0.00676575095062245	Aqp1/Bcar1/Crk/Mapk8/Mtr/Traf2	6	12	0.5
BP	GO:0099519	dense core granule cytoskeletal transport	6/4445	12/29008	0.00516739130736084	0.0138454530449134	0.00676575095062245	Kif1a/Kif1b/Kif1c/Kif5a/Mecp2/Trim46	6	12	0.5
BP	GO:1905907	negative regulation of amyloid fibril formation	6/4445	12/29008	0.00516739130736084	0.0138454530449134	0.00676575095062245	Hspg2/Ldlr/Pfdn2/Pfdn4/Pfdn5/Vbp1	6	12	0.5
BP	GO:1990253	cellular response to leucine starvation	6/4445	12/29008	0.00516739130736084	0.0138454530449134	0.00676575095062245	Atf2/Gcn1/Impact/Lars/Rragb/Rragd	6	12	0.5
BP	GO:2000303	regulation of ceramide biosynthetic process	6/4445	12/29008	0.00516739130736084	0.0138454530449134	0.00676575095062245	Ccn1/Ormdl3/Pla2g6/Prkcd/Smpd3/Sphk2	6	12	0.5
BP	GO:2000322	regulation of glucocorticoid receptor signaling pathway	6/4445	12/29008	0.00516739130736084	0.0138454530449134	0.00676575095062245	Clock/Cry1/Cry2/Lmo3/Per1/Ppp5c	6	12	0.5
BP	GO:0000492	box C/D snoRNP assembly	5/4445	10/29008	0.0108067778865696	0.0257941906639013	0.0126046485758689	Taf9/Nopchap1/Ruvbl1/Snu13/Znhit3	5	10	0.5
BP	GO:0001672	regulation of chromatin assembly or disassembly	5/4445	10/29008	0.0108067778865696	0.0257941906639013	0.0126046485758689	Map1s/Padi2/Phf2/Phf8/Tlk1	5	10	0.5
BP	GO:0007270	neuron-neuron synaptic transmission	5/4445	10/29008	0.0108067778865696	0.0257941906639013	0.0126046485758689	Cacna1a/Kif1b/Pten/Tmod2/Vdac3	5	10	0.5
BP	GO:0022027	interkinetic nuclear migration	5/4445	10/29008	0.0108067778865696	0.0257941906639013	0.0126046485758689	Cep120/Kif1a/Pax6/Pcm1/Tacc2	5	10	0.5
BP	GO:0030049	muscle filament sliding	5/4445	10/29008	0.0108067778865696	0.0257941906639013	0.0126046485758689	Dbn1/Myh6/Myl6/Myl6b/Tpm1	5	10	0.5
BP	GO:0031468	nuclear membrane reassembly	5/4445	10/29008	0.0108067778865696	0.0257941906639013	0.0126046485758689	Chmp2a/Chmp4b/Chmp7/Nsfl1c/Spast	5	10	0.5
BP	GO:0032594	protein transport within lipid bilayer	5/4445	10/29008	0.0108067778865696	0.0257941906639013	0.0126046485758689	Itgb1/Reep2/Rftn1/Rilpl1/Tsc2	5	10	0.5
BP	GO:0033299	secretion of lysosomal enzymes	5/4445	10/29008	0.0108067778865696	0.0257941906639013	0.0126046485758689	Gnptab/Idua/Lyst/M6pr/Nr1h2	5	10	0.5
BP	GO:0033572	transferrin transport	5/4445	10/29008	0.0108067778865696	0.0257941906639013	0.0126046485758689	Cltc/Dnm2/Lmtk2/Snx3/Tfrc	5	10	0.5
BP	GO:0046784	viral mRNA export from host cell nucleus	5/4445	10/29008	0.0108067778865696	0.0257941906639013	0.0126046485758689	Ddx39b/Thoc2/Thoc3/Thoc6/Thoc7	5	10	0.5
BP	GO:0048280	vesicle fusion with Golgi apparatus	5/4445	10/29008	0.0108067778865696	0.0257941906639013	0.0126046485758689	Sec22b/Stx5a/Uso1/Vti1a/Yipf4	5	10	0.5
BP	GO:0048703	embryonic viscerocranium morphogenesis	5/4445	10/29008	0.0108067778865696	0.0257941906639013	0.0126046485758689	Chst11/Hoxa2/Ndst1/Nipbl/Tbx1	5	10	0.5
BP	GO:0060215	primitive hemopoiesis	5/4445	10/29008	0.0108067778865696	0.0257941906639013	0.0126046485758689	Kdm1a/Ldb1/Stk4/Vegfa/Zfpm1	5	10	0.5
BP	GO:0060710	chorio-allantoic fusion	5/4445	10/29008	0.0108067778865696	0.0257941906639013	0.0126046485758689	Bmp7/Ccn1/Dnajb6/Erf/Lef1	5	10	0.5
BP	GO:0070544	histone H3-K36 demethylation	5/4445	10/29008	0.0108067778865696	0.0257941906639013	0.0126046485758689	Kdm4a/Kdm4b/Kdm7a/Phf8/Riox2	5	10	0.5
BP	GO:0070862	negative regulation of protein exit from endoplasmic reticulum	5/4445	10/29008	0.0108067778865696	0.0257941906639013	0.0126046485758689	Derl2/Erlec1/Insig1/Ube2g2/Yod1	5	10	0.5
BP	GO:0071257	cellular response to electrical stimulus	5/4445	10/29008	0.0108067778865696	0.0257941906639013	0.0126046485758689	Actb/Grm1/Myo6/Nsmf/Pten	5	10	0.5
BP	GO:0071318	cellular response to ATP	5/4445	10/29008	0.0108067778865696	0.0257941906639013	0.0126046485758689	Cib2/Hsp90b1/P2rx3/Ryr1/Ssh1	5	10	0.5
BP	GO:0086015	SA node cell action potential	5/4445	10/29008	0.0108067778865696	0.0257941906639013	0.0126046485758689	Ank2/Cacna1g/Hcn4/Ryr2/Scn3b	5	10	0.5
BP	GO:0086018	SA node cell to atrial cardiac muscle cell signaling	5/4445	10/29008	0.0108067778865696	0.0257941906639013	0.0126046485758689	Ank2/Cacna1g/Hcn4/Ryr2/Scn3b	5	10	0.5
BP	GO:0086070	SA node cell to atrial cardiac muscle cell communication	5/4445	10/29008	0.0108067778865696	0.0257941906639013	0.0126046485758689	Ank2/Cacna1g/Hcn4/Ryr2/Scn3b	5	10	0.5
BP	GO:0098887	neurotransmitter receptor transport, endosome to postsynaptic membrane	5/4445	10/29008	0.0108067778865696	0.0257941906639013	0.0126046485758689	Grip1/Gripap1/Nsg1/Rab11a/Scrib	5	10	0.5
BP	GO:0098953	receptor diffusion trapping	5/4445	10/29008	0.0108067778865696	0.0257941906639013	0.0126046485758689	Cacng2/Cacng3/Cacng5/Cacng7/Camk2a	5	10	0.5
BP	GO:0098970	postsynaptic neurotransmitter receptor diffusion trapping	5/4445	10/29008	0.0108067778865696	0.0257941906639013	0.0126046485758689	Cacng2/Cacng3/Cacng5/Cacng7/Camk2a	5	10	0.5
BP	GO:0099541	trans-synaptic signaling by lipid	5/4445	10/29008	0.0108067778865696	0.0257941906639013	0.0126046485758689	Cnr1/Dagla/Daglb/F2r/Pak1	5	10	0.5
BP	GO:0099542	trans-synaptic signaling by endocannabinoid	5/4445	10/29008	0.0108067778865696	0.0257941906639013	0.0126046485758689	Cnr1/Dagla/Daglb/F2r/Pak1	5	10	0.5
BP	GO:0099628	neurotransmitter receptor diffusion trapping	5/4445	10/29008	0.0108067778865696	0.0257941906639013	0.0126046485758689	Cacng2/Cacng3/Cacng5/Cacng7/Camk2a	5	10	0.5
BP	GO:0140627	ubiquitin-dependent protein catabolic process via the C-end degron rule pathway	5/4445	10/29008	0.0108067778865696	0.0257941906639013	0.0126046485758689	Fem1a/Fem1b/Klhdc2/Klhdc3/Trpc4ap	5	10	0.5
BP	GO:1900246	positive regulation of RIG-I signaling pathway	5/4445	10/29008	0.0108067778865696	0.0257941906639013	0.0126046485758689	Ankrd17/Pum2/Usp15/Zc3hav1/Zcchc3	5	10	0.5
BP	GO:1901978	positive regulation of cell cycle checkpoint	5/4445	10/29008	0.0108067778865696	0.0257941906639013	0.0126046485758689	Dync1li1/Mad2l1/Map3k20/Pcid2/Tpr	5	10	0.5
BP	GO:1902188	positive regulation of viral release from host cell	5/4445	10/29008	0.0108067778865696	0.0257941906639013	0.0126046485758689	Chmp2a/Pcx/Tsg101/Vapa/Vapb	5	10	0.5
BP	GO:1902415	regulation of mRNA binding	5/4445	10/29008	0.0108067778865696	0.0257941906639013	0.0126046485758689	Cdk9/Eif3d/Eif3e/Eif4g1/Hnrnpl	5	10	0.5
BP	GO:1903599	positive regulation of autophagy of mitochondrion	5/4445	10/29008	0.0108067778865696	0.0257941906639013	0.0126046485758689	Bnip3/Htt/Slc25a4/Slc25a5/Vps13d	5	10	0.5
BP	GO:1904526	regulation of microtubule binding	5/4445	10/29008	0.0108067778865696	0.0257941906639013	0.0126046485758689	Hsf1/Mapre1/Mapre3/Mark2/Ppp2ca	5	10	0.5
BP	GO:1905456	regulation of lymphoid progenitor cell differentiation	5/4445	10/29008	0.0108067778865696	0.0257941906639013	0.0126046485758689	Flcn/Fnip1/Hes1/Nudt21/Sos1	5	10	0.5
BP	GO:2000192	negative regulation of fatty acid transport	5/4445	10/29008	0.0108067778865696	0.0257941906639013	0.0126046485758689	Acsl4/Akt1/Akt2/Atp5j/Irs2	5	10	0.5
BP	GO:0022618	ribonucleoprotein complex assembly	85/4445	171/29008	4.89174552095693e-26	7.72651205035147e-24	3.77565516130702e-24	Ago2/Ago3/Ago4/Taf9/Atm/Atr/Bop1/Brix1/Celf1/Celf3/Celf4/Celf5/Celf6/Clns1a/Clp1/Coil/Ddx39b/Dhx29/Dhx30/Dhx9/Dicer1/Eif2d/Eif2s2/Eif2s3x/Eif3a/Eif3d/Eif4b/Eif4h/Eral1/Gemin2/Gemin5/Khdc4/Lsm4/Luc7l/Mbnl1/Mdn1/Mrps11/Nle1/Nopchap1/Nudt21/Ppan/Prmt5/Prpf31/Prpf6/Prpf8/Psip1/Ptbp2/Puf60/Rbm5/Rbmx/Rpl10/Rpl11/Rpl3/Rpl38/Rpl5/Rpl6/Rplp0/Rps15/Rps19/Rps25/Rps27/Rps27l/Rps28/Rpsa/Rrp7a/Ruvbl1/Sart3/Sf3…	85	171	0.497076023391813
BP	GO:0051225	spindle assembly	57/4445	115/29008	7.24617596099813e-18	3.16859617421895e-16	1.54837349910601e-16	2610002M06Rik/Aaas/Aurka/Aurkb/Bccip/Ccnb2/Cdc20/Cep97/Chmp1b/Chmp2a/Chmp4b/Clasp1/Cltc/Csnk1d/Dicer1/Drg1/Dync1h1/Eml3/Flna/Golga2/Haus6/Hnrnpu/Hspa1b/Kif23/Kif2a/Kif3b/Kifc5b/Kpnb1/Map9/Mapre1/Mapre2/Mapre3/Mlh1/Mzt1/Numa1/Plk1/Rab11a/Rcc1/Rhoa/Rnf4/Rps3/Senp6/Smc1a/Smc3/Spag5/Spice1/Stag2/Tasor/Tnks/Togaram2/Tpr/Tubb5/Tubgcp2/Tubgcp3/Tubgcp5/Tubgcp6/Zfp207	57	115	0.495652173913044
BP	GO:1905037	autophagosome organization	50/4445	101/29008	7.98511836426621e-16	2.77197680359527e-14	1.35456056462654e-14	Atg12/Atg13/Atg14/Atg3/Atg4b/Atg5/Atg9a/Atp2a2/Becn1/C9orf72/Chmp4b/Elapor1/Emc6/Epm2a/Fez2/Gabarapl1/Gabarapl2/Gba/Lrsam1/Map1lc3a/Mfn2/Nprl2/Nprl3/Nsfl1c/Nupr1/Pacs2/Phf23/Pikfyve/Pip4k2b/Pip4k2c/Psen1/Rab1a/Rab3gap1/Rab3gap2/Rab7/Scfd1/Sec22b/Sh3glb1/Smcr8/Sting1/Stx17/Tbc1d12/Tbc1d14/Trp53inp1/Ubqln1/Ubqln2/Ulk2/Ulk3/Wdr45/Wdr45b	50	101	0.495049504950495
BP	GO:0022904	respiratory electron transport chain	43/4445	87/29008	8.8257195177717e-14	2.26670308590576e-12	1.10765234683887e-12	Ccnb1/Cdk1/Coq7/Cox5a/Cox5b/Cox7c/Cyc1/Cycs/Dld/Dnajc15/Gba/Gpd1/Immp2l/COX1/CYTB/ND1/ND2/ND4/ND5/ND6/Mtch2/Ndufa10/Ndufa12/Ndufaf1/Ndufb9/Ndufs1/Ndufs7/Ndufv1/Ndufv2/Ndufv3/Park7/Plec/Sco2/Sdha/Sdhb/Sdhc/Sdhd/Slc25a12/Slc25a22/Sod2/Uqcr10/Uqcrb/Uqcrq	43	87	0.494252873563218
BP	GO:1903363	negative regulation of cellular protein catabolic process	38/4445	77/29008	2.55219812255619e-12	5.42922146071044e-11	2.65305585449488e-11	Taf9/Alad/Atraid/Bag6/Caml/Cdk5rap3/Cdkn2a/Clec16a/Csnk2a1/Csnk2a2/Dab2ip/Eif3h/Furin/Gabarapl2/Mgat3/N4bp1/Ogt/Park7/Pbk/Pdcl3/Prkcg/Psen1/Psen2/Psme3ip1/Psmf1/Rgp1/Ric1/Rpl11/Rpl23/Rpl5/Rybp/Smarcc1/Styx/Uchl5/Usp14/Usp19/Usp7/Wac	38	77	0.493506493506494
BP	GO:0016573	histone acetylation	73/4445	148/29008	2.61683574048819e-22	2.11963694979544e-20	1.0357866702904e-20	Actl6a/Actl6b/Taf9/App/Arrb1/Atf2/Atg5/Auts2/Bmi1/Brca1/Brd7/Chek1/Crebbp/Crtc2/Ep300/Ep400/Flcn/Gata3/Hat1/Hcfc1/Jade2/Kansl2/Kansl3/Kat14/Kat2a/Kat5/Kat6b/Kat7/Kmt2a/L3mbtl2/Ldb1/Lef1/Lif/Map3k7/Mapk3/Mbd3/Mcrs1/Mecp2/Mettl8/Morf4l1/Morf4l2/Msl1/Naa50/Ncoa1/Nos1/Ogt/Park7/Paxip1/Pcgf2/Per1/Phf14/Phf20/Phf20l1/Pole3/Ruvbl1/Setd5/Sgf29/Sin3a/Sirt1/Smad4/Smarca4/Smarcb1/Sphk2/Tada1/Tada2a/Taf1/Taf…	73	148	0.493243243243243
BP	GO:0065004	protein-DNA complex assembly	71/4445	145/29008	1.67214220949265e-21	1.20052209995165e-19	5.86649892397361e-20	Taf9/Anp32b/Asf1a/Asf1b/Atf7ip/Atrx/Bdp1/Brd2/Cabin1/Cand1/Cdc45/Cenpi/Cenpn/Cenpo/Cenpv/Chaf1a/Creb1/Daxx/Dicer1/Dlgap5/Dnajc9/Gtf2a2/Gtf2b/Gtf2f2/H1f0/H1f2/H1f3/H1f4/H1f5/H2bc12/H2bc21/H2bc22/H2bc3/H2bc4/H2bc7/H2bu2/H3c8/H3f3a/H3f3b/H4c17/H4f16/Hat1/Hells/Hp1bp3/Ipo4/Kat6b/Kntc1/Macroh2a1/Nap1l1/Nap1l4/Nasp/Polr1e/Psmc6/Rad51/Rbbp4/Rnf4/Sart3/Senp6/Set/Smarca2/Smarca4/Smarca5/Sox9/Taf1/Taf6/Taf…	71	145	0.489655172413793
BP	GO:1903321	negative regulation of protein modification by small protein conjugation or removal	46/4445	94/29008	1.95862138048982e-14	5.47547339908614e-13	2.67565743315167e-13	Adgrb1/Akt1/Arrb1/Arrb2/Atg5/Bag2/Caml/Cdk5/Cdkn2a/Cops9/Cry1/Ctnnb1/Dnaja1/Dysf/Fyn/Gnl3l/Gtpbp4/Ivns1abp/Mad2l1/Mad2l2/N4bp1/Nxn/Ogt/Park7/Per2/Prkce/Prkcg/Psen1/Psen2/Rpl11/Rpl23/Rpl37rt/Rpl5/Rps3/Senp2/Sirt7/Sox4/Spopl/Spry2/Tnfaip3/Trim44/Trip12/U2af2/Usp4/Usp44/Vps28	46	94	0.48936170212766
BP	GO:0030261	chromosome condensation	22/4445	45/29008	1.26853699754235e-07	1.15818161133997e-06	5.65959691784563e-07	Acin1/Akap8/Akap8l/Banf1/Ccnb1/Cdk1/H1f0/H1f10/H1f2/H1f3/H1f4/H1f5/H3f3a/H3f3b/Ncapd2/Ncapd3/Ncapg2/Ncaph/Ncaph2/Phf13/Top2a/Wapl	22	45	0.488888888888889
BP	GO:0071826	ribonucleoprotein complex subunit organization	87/4445	178/29008	5.972638920762e-26	9.20369090277422e-24	4.49749677910011e-24	Ago2/Ago3/Ago4/Taf9/Atm/Atr/Bop1/Brix1/Celf1/Celf3/Celf4/Celf5/Celf6/Clns1a/Clp1/Coil/Ddx39b/Dhx29/Dhx30/Dhx9/Dicer1/Eif2d/Eif2s2/Eif2s3x/Eif3a/Eif3d/Eif4b/Eif4h/Eral1/Gemin2/Gemin5/Khdc4/Klc1/Lsm4/Luc7l/Mbnl1/Mdn1/Mrps11/Nle1/Nopchap1/Nudt21/Ppan/Prmt5/Prpf31/Prpf6/Prpf8/Psip1/Ptbp2/Puf60/Rbm5/Rbmx/Rpl10/Rpl11/Rpl3/Rpl38/Rpl5/Rpl6/Rplp0/Rps15/Rps19/Rps25/Rps27/Rps27l/Rps28/Rpsa/Rrp7a/Ruvbl1/Sart…	87	178	0.48876404494382
BP	GO:0043039	tRNA aminoacylation	21/4445	43/29008	2.50473816527566e-07	2.13274066417946e-06	1.04218996151986e-06	Aars/Aars2/Cars2/Dars/Dars2/Eprs/Fars2/Farsb/Gars/Hars/Kars/Lars/Lars2/Mars1/Nars2/Qars/Rars2/Sars2/Tars2/Tarsl2/Wars2	21	43	0.488372093023256
BP	GO:2000772	regulation of cellular senescence	21/4445	43/29008	2.50473816527566e-07	2.13274066417946e-06	1.04218996151986e-06	Akt3/Bcl6/Bmpr1a/Cdkn2a/Eef1e1/Hmga1/Icmt/Kras/Nampt/Nek4/Pawr/Pnpt1/Rbl1/Sirt1/Suv39h1/Terf2/Trp53/Ybx1/Ypel3/Zfp277/Zmpste24	21	43	0.488372093023256
BP	GO:0034728	nucleosome organization	61/4445	125/29008	1.37476035653164e-18	6.43387846856808e-17	3.14399386020062e-17	Anp32b/Anp32e/Arid1a/Arid2/Asf1a/Asf1b/Atrx/Bptf/Brd2/Cabin1/Chaf1a/Daxx/Dnajc9/H1f0/H1f10/H1f2/H1f3/H1f4/H1f5/H2bc12/H2bc21/H2bc22/H2bc3/H2bc4/H2bc7/H2bu2/H3c8/H3f3a/H3f3b/H4c17/H4f16/Hat1/Hp1bp3/Ipo4/Kat6b/Macroh2a1/Mcm3ap/Nap1l1/Nap1l4/Nasp/Paf1/Pole3/Psme4/Rbbp4/Sart3/Set/Setd2/Smarca2/Smarca4/Smarca5/Smarcb1/Smarcc1/Smarcc2/Smarcd1/Smarcd2/Smarce1/Sox9/Srcap/Supt6/Tspyl1/Vps72	61	125	0.488
BP	GO:0006998	nuclear envelope organization	20/4445	41/29008	4.94992540139222e-07	3.94371105750265e-06	1.92714292191988e-06	Akap8l/Cdan1/Chmp2a/Chmp4b/Chmp7/Ctdnep1/Dctn1/Ndel1/Nemp1/Nsfl1c/Nup155/Plk1/Spag4/Spast/Sun1/Syne2/Tmem43/Tor1a/Tor1aip1/Zmpste24	20	41	0.48780487804878
BP	GO:0010613	positive regulation of cardiac muscle hypertrophy	20/4445	41/29008	4.94992540139222e-07	3.94371105750265e-06	1.92714292191988e-06	Akap6/Becn1/Camk2d/Cdk9/Ddx39b/Ece1/Fdps/Hand2/Nr4a3/Parp1/Pde5a/Ppp3ca/Prkca/Rock1/Rock2/Sirt1/Slc25a4/Slc9a1/Trpc3/Twf1	20	41	0.48780487804878
BP	GO:0007052	mitotic spindle organization	58/4445	119/29008	1.02919276591596e-17	4.33495993003804e-16	2.11833149644317e-16	2610002M06Rik/Aaas/Aurka/Aurkb/Bccip/Ccnb1/Cdc20/Cep97/Chmp1b/Chmp2a/Chmp4b/Clasp1/Cltc/Dctn1/Dctn2/Dlgap5/Drg1/Dync1h1/Eml3/Flna/Gnai1/Golga2/Hnrnpu/Hspa1b/Kif23/Kif2a/Kif3b/Kifc5b/Kpnb1/Map4/Map9/Mecp2/Mzt1/Nudc/Numa1/Plk1/Poc1a/Rab11a/Rae1/Rcc1/Rhoa/Smc1a/Smc3/Spast/Spc25/Spice1/Stag2/Stmn1/Tacc2/Tasor/Tbce/Togaram2/Tpr/Tubg1/Tubg2/Vcp/Wdr62/Zfp207	58	119	0.487394957983193
BP	GO:0051647	nucleus localization	18/4445	37/29008	1.93898775053442e-06	1.34621149537104e-05	6.57842807671192e-06	4932438A13Rik/Bin1/Cdc42/Cdc42bpa/Cep120/Dctn1/Dync1h1/Fbxw11/Kif1a/Myh10/Nudc/Pax6/Pcm1/Slc9a3r1/Slit1/Sun1/Syne2/Tacc2	18	37	0.486486486486487
BP	GO:0071479	cellular response to ionizing radiation	34/4445	70/29008	6.26568724420067e-11	1.04726486795926e-09	5.11758860686176e-10	Atm/Atr/Bbc3/Blm/Clock/Eef1d/Egr1/Fbxo4/Fignl1/Gadd45a/Gata3/H2ax/Hras/Hsf1/Ints7/Kdm1a/Lig4/Map3k20/Mdm2/Nipbl/Nucks1/Rad1/Rad51/Rad51ap1/Rhno1/Rhob/Rnf4/Sirt1/Swi5/Tnks1bp1/Trp53/Wrn/Xrcc5/Zmpste24	34	70	0.485714285714286
BP	GO:0009303	rRNA transcription	16/4445	33/29008	7.63217463345987e-06	4.61436165877507e-05	2.25486458825866e-05	Cavin1/Cdkn2a/Dedd/Ippk/Macroh2a1/Mars1/Ncl/Nol11/Polr1e/Pwp1/Sirt7/Smarca4/Smarcb1/Spin1/Tcof1/Trp53	16	33	0.484848484848485
BP	GO:0071168	protein localization to chromatin	16/4445	33/29008	7.63217463345987e-06	4.61436165877507e-05	2.25486458825866e-05	Chmp7/Daxx/Esco2/H1f5/Jarid2/Macroh2a1/Mau2/Nipbl/Plk1/Pphln1/Rad21/Setd2/Tasor/Vcp/Vcpip1/Wapl	16	33	0.484848484848485
BP	GO:1903421	regulation of synaptic vesicle recycling	16/4445	33/29008	7.63217463345987e-06	4.61436165877507e-05	2.25486458825866e-05	Calm1/Calm3/Dnm1l/Dnm3/Fgf14/Gripap1/Picalm/Pip5k1c/Ppp3cb/Ppp3cc/Rock1/Sh3gl1/Stx1b/Syt7/Tor1a/Vamp4	16	33	0.484848484848485
BP	GO:0034968	histone lysine methylation	60/4445	124/29008	4.43547351920744e-18	2.0016658353109e-16	9.78138633972588e-17	Arid4b/Ash2l/Atrx/Auts2/Baz2a/Bcor/Brca1/Ctnnb1/Ctr9/Dnmt1/Dpy30/Ehmt1/Fh1/Gata3/H1f2/H1f3/H1f4/H1f5/Jarid2/Kdm1a/Kdm3a/Kdm4a/Kdm4b/Kmt2a/Kmt2c/Kmt2d/Kmt2e/Kmt5b/Lcor/Macroh2a1/Mecp2/Mtf2/Ncoa6/Nelfa/Nelfe/Nsd2/Ogt/Paxip1/Phf1/Phf19/Pwp1/Rbbp5/Rif1/Rlf/Rtf1/Setd2/Setd5/Setd7/Setdb1/Sirt1/Smad4/Smarcb1/Smyd5/Snw1/Supt6/Suv39h1/Tet2/Wdr5/Wdr61/Wdr82	60	124	0.483870967741935
BP	GO:0031124	mRNA 3'-end processing	30/4445	62/29008	9.28974977711934e-10	1.28649184129117e-08	6.28660064062077e-09	App/Ccnb1/Cdk9/Clp1/Cpeb1/Cpeb3/Cpsf1/Cpsf3/Cpsf4/Cstf2/Cstf2t/Ctr9/Dhx36/Hsf1/Leo1/Lsm10/Mtpap/Nelfe/Nudt21/Paf1/Pcf11/Pnpt1/Rprd2/Scaf8/Slbp/Supt5/Tent2/Wdr33/Ythdc1/Zc3h14	30	62	0.483870967741935
BP	GO:0033137	negative regulation of peptidyl-serine phosphorylation	15/4445	31/29008	1.51754332105648e-05	8.54531078648382e-05	4.17577123619351e-05	Bax/Ddit4/Epm2a/Gadd45a/Gpd1l/Inpp5f/Inpp5j/Mlxipl/Nck2/Nos1/Ogt/Paqr3/Pde4d/Pten/Pwp1	15	31	0.483870967741935
BP	GO:0008340	determination of adult lifespan	14/4445	29/29008	3.02264743184626e-05	0.000157957704502934	7.71879754264515e-05	Atm/Bbc3/Coq7/Ercc5/Gba/Hdac9/Htt/Icmt/Msh6/Prdm2/Rad54l/Suv39h1/Trp53/Zmpste24	14	29	0.482758620689655
BP	GO:0034067	protein localization to Golgi apparatus	14/4445	29/29008	3.02264743184626e-05	0.000157957704502934	7.71879754264515e-05	Arl1/Atg9a/Bicd2/Csnk1d/Gak/Gcc2/Golph3/Pacs1/Paqr3/Rab6a/Sorl1/Sys1/Tmed10/Vps13d	14	29	0.482758620689655
BP	GO:0046365	monosaccharide catabolic process	14/4445	29/29008	3.02264743184626e-05	0.000157957704502934	7.71879754264515e-05	Eno1/Eno1b/Eno2/Foxk2/Gale/Galk1/Galt/Gpi1/Mpi/Pfkl/Pfkm/Pfkp/Rpe/Trp53	14	29	0.482758620689655
BP	GO:0031060	regulation of histone methylation	41/4445	85/29008	9.28519545507607e-13	2.11021096709247e-11	1.03118054788861e-11	Atrx/Auts2/Bcor/Brca1/Chtop/Ctnnb1/Ctr9/Dnmt1/Fh1/Gata3/H1f5/Jarid2/Kdm1a/Kdm3a/Kdm4a/Kdm4b/Kmt2a/Kmt2e/L3mbtl2/Lcor/Macroh2a1/Mecp2/Mtf2/Nelfa/Nelfe/Ogt/Paf1/Paxip1/Phf1/Phf19/Rif1/Rtf1/Setd7/Sirt1/Smad4/Smarcb1/Snw1/Supt6/Suv39h1/Wdr5/Wdr61	41	85	0.482352941176471
BP	GO:0000027	ribosomal large subunit assembly	13/4445	27/29008	6.0324892994533e-05	0.000287647301086385	0.000140562392177132	Bop1/Brix1/Dhx30/Mdn1/Nle1/Ppan/Rpl10/Rpl11/Rpl3/Rpl38/Rpl5/Rpl6/Rplp0	13	27	0.481481481481481
BP	GO:0030201	heparan sulfate proteoglycan metabolic process	13/4445	27/29008	6.0324892994533e-05	0.000287647301086385	0.000140562392177132	B3gat3/Ctnnb1/Ext2/Extl3/Glce/Gpc1/Hs2st1/Hs6st1/Ndst1/Sgsh/Sulf2/Ugdh/Xylt2	13	27	0.481481481481481
BP	GO:0046605	regulation of centrosome cycle	25/4445	52/29008	2.72353686705417e-08	2.86492388769516e-07	1.39998030066309e-07	2610002M06Rik/Alms1/Atf5/Azin1/Ccnf/Cep120/Cep76/Chmp1b/Chmp2a/Chmp4b/Dync1li1/Fbxw5/Kat2a/Mapk8/Mark4/Nat10/Pdcd6ip/Plk4/Poc1a/Rock2/Sirt1/Spice1/Trim37/Wdr62/Xpo1	25	52	0.480769230769231
BP	GO:2000059	negative regulation of ubiquitin-dependent protein catabolic process	25/4445	52/29008	2.72353686705417e-08	2.86492388769516e-07	1.39998030066309e-07	Taf9/Bag6/Caml/Cdkn2a/Clec16a/Csnk2a1/Csnk2a2/Eif3h/N4bp1/Ogt/Park7/Pbk/Pdcl3/Psen1/Psen2/Rpl11/Rpl23/Rpl5/Rybp/Smarcc1/Styx/Uchl5/Usp14/Usp7/Wac	25	52	0.480769230769231
BP	GO:0019083	viral transcription	24/4445	50/29008	5.35978256180579e-08	5.23869857646848e-07	2.55995450338749e-07	Ccnt2/Chd1/Ctdp1/Dhx9/Ep300/Gtf2b/Hdac1/Hexim1/Jun/Larp7/Lef1/Nucks1/Psmc3/Smarca4/Smarcb1/Snw1/Sp1/Trim14/Trim27/Trim32/Trim62/Trim8/Ubp1/Usf1	24	50	0.48
BP	GO:0043618	regulation of transcription from RNA polymerase II promoter in response to stress	24/4445	50/29008	5.35978256180579e-08	5.23869857646848e-07	2.55995450338749e-07	Atf3/Atf6/Bach1/Cebpb/Chd6/Chek1/Cited2/Dnajb1/Egr1/Epas1/Gcn1/Hif1an/Hsf1/Impact/Jun/Mapk7/Mbtps2/Nck2/Nedd4/Nfe2l1/Sin3a/Tmbim6/Trp53/Vegfa	24	50	0.48
BP	GO:0061647	histone H3-K9 modification	24/4445	50/29008	5.35978256180579e-08	5.23869857646848e-07	2.55995450338749e-07	Arid4b/Atrx/Baz2a/Brca1/Chek1/Crtc2/Dnmt1/Gata3/H1f5/Jarid2/Kdm1a/Kdm3a/Kdm4a/Kdm4b/Kmt2a/Mecp2/Rif1/Setd7/Setdb1/Sirt1/Smad4/Smarcb1/Sphk2/Suv39h1	24	50	0.48
BP	GO:0019674	NAD metabolic process	12/4445	25/29008	0.00012067048210302	0.000533144130018796	0.000260527437621021	Eno1/Eno1b/Eno2/Foxk2/Gpd1/Gpd1l/Gpi1/Nadk/Pfkl/Pfkm/Pfkp/Trp53	12	25	0.48
BP	GO:0021692	cerebellar Purkinje cell layer morphogenesis	12/4445	25/29008	0.00012067048210302	0.000533144130018796	0.000260527437621021	Agtpbp1/Cacna1a/Cntnap2/Dll1/Gba/Herc1/Kif14/Ldb1/Psap/Rora/Sptbn2/Ttc21b	12	25	0.48
BP	GO:0046628	positive regulation of insulin receptor signaling pathway	12/4445	25/29008	0.00012067048210302	0.000533144130018796	0.000260527437621021	Gnai2/Irs1/Marcks/Mfn2/Nucks1/Opa1/Osbpl8/Pak1/Sirt1/Sorl1/Src/Zbtb7b	12	25	0.48
BP	GO:0070841	inclusion body assembly	12/4445	25/29008	0.00012067048210302	0.000533144130018796	0.000260527437621021	Cdc34/Dnajb1/Dnajb6/Hsf1/Hspa2/Pmp22/Psap/Psmc6/Sacs/Sorl1/Trim37/Vcp	12	25	0.48
BP	GO:0099500	vesicle fusion to plasma membrane	12/4445	25/29008	0.00012067048210302	0.000533144130018796	0.000260527437621021	Cplx1/Snap25/Snap29/Snap47/Stx1b/Stx2/Stxbp1/Syt1/Syt2/Syt7/Syt9/Vamp1	12	25	0.48
BP	GO:1902683	regulation of receptor localization to synapse	12/4445	25/29008	0.00012067048210302	0.000533144130018796	0.000260527437621021	Camk2a/Cnih2/Dbn1/Gpc6/Gripap1/Gsk3b/Hras/Magi2/Map2k1/Rap1a/Stx7/Zdhhc3	12	25	0.48
BP	GO:1903146	regulation of autophagy of mitochondrion	12/4445	25/29008	0.00012067048210302	0.000533144130018796	0.000260527437621021	Bnip3/Bnip3l/Clec16a/Cttn/Dnm1l/Htt/Parl/Slc25a4/Slc25a5/Srebf1/Trp53/Vps13d	12	25	0.48
BP	GO:0071824	protein-DNA complex subunit organization	92/4445	192/29008	1.51976184475335e-26	2.82407509857401e-24	1.38001903735652e-24	Taf9/Anp32b/Anp32e/Arid1a/Arid2/Asf1a/Asf1b/Atf7ip/Atrx/Bdp1/Bptf/Brd2/Cabin1/Cand1/Cdc45/Cenpi/Cenpn/Cenpo/Cenpv/Chaf1a/Creb1/Daxx/Dicer1/Dlgap5/Dnajc9/Gtf2a2/Gtf2b/Gtf2f2/H1f0/H1f10/H1f2/H1f3/H1f4/H1f5/H2bc12/H2bc21/H2bc22/H2bc3/H2bc4/H2bc7/H2bu2/H3c8/H3f3a/H3f3b/H4c17/H4f16/Hat1/Hells/Hp1bp3/Ipo4/Kat6b/Kntc1/Macroh2a1/Mcm3ap/Nap1l1/Nap1l4/Nasp/Paf1/Pole3/Polr1e/Psmc6/Psme4/Rad51/Rbbp4/Rnf4/Rpl…	92	192	0.479166666666667
BP	GO:0000413	protein peptidyl-prolyl isomerization	11/4445	23/29008	0.000242027534237015	0.000991010992423499	0.000484269712397015	Cwc27/Fkbp1a/Fkbp4/Nktr/Ppib/Ppid/Ppie/Ppig/Ppil3/Ppil4/Ranbp2	11	23	0.478260869565217
BP	GO:0000281	mitotic cytokinesis	32/4445	67/29008	3.93777801795334e-10	5.86766073524273e-09	2.86730459946801e-09	2610002M06Rik/Ank3/Anln/Apc/Arf1/Chmp1b/Chmp2a/Chmp4b/Chmp7/Ckap2/Daxx/Kif20a/Kif23/Klhdc8b/Map9/Mitd1/Myh10/Pdcd6ip/Plk1/Rab35/Rhoa/Rhob/Rhoc/Rock1/Rock2/Septin7/Snx18/Son/Spast/Stmn1/Stx2/Zfyve26	32	67	0.477611940298507
BP	GO:0043967	histone H4 acetylation	32/4445	67/29008	3.93777801795334e-10	5.86766073524273e-09	2.86730459946801e-09	Actl6a/Actl6b/Arrb1/Atf2/Atg5/Auts2/Brca1/Ep300/Ep400/Hat1/Hcfc1/Jade2/Kansl2/Kansl3/Kat2a/Kat7/Kmt2a/Lef1/Mcrs1/Morf4l1/Morf4l2/Msl1/Ncoa1/Ogt/Per1/Phf20/Ruvbl1/Sirt1/Smarcb1/Trrap/Wdr5/Zmpste24	32	67	0.477611940298507
BP	GO:0000956	nuclear-transcribed mRNA catabolic process	53/4445	111/29008	7.89409885212986e-16	2.75552025125726e-14	1.34651886788583e-14	Ago2/Atm/Btg2/Cnot1/Cnot2/Cnot6l/Cnot7/Cpeb3/Csde1/Ddx5/Dhx36/Edc4/Eif3e/Etf1/Exosc4/Exosc7/Gspt1/Gspt2/Gtpbp2/Helz2/Lsm3/Lsm4/Magoh/Magohb/Mlh1/Mtpap/Nbas/Noct/Pabpc1/Pcid2/Pde12/Polr2g/Pym1/Rbm8a/Rc3h1/Rc3h2/Rnps1/Samd4/Skiv2l/Smg1/Smg5/Smg7/Smg9/Tent2/Tent4a/Tnrc6a/Tnrc6c/Tob1/Upf1/Upf2/Xrn1/Xrn2/Zfp36l2	53	111	0.477477477477477
BP	GO:0043038	amino acid activation	21/4445	44/29008	4.09940715438055e-07	3.32905583565248e-06	1.62678408656449e-06	Aars/Aars2/Cars2/Dars/Dars2/Eprs/Fars2/Farsb/Gars/Hars/Kars/Lars/Lars2/Mars1/Nars2/Qars/Rars2/Sars2/Tars2/Tarsl2/Wars2	21	44	0.477272727272727
BP	GO:0098930	axonal transport	31/4445	65/29008	7.71913837901552e-10	1.09348691207668e-08	5.34345831145917e-09	Agtpbp1/Ap3b1/Ap3d1/Ap3s1/Arl8a/Arl8b/Bloc1s4/Borcs5/Cnih2/Dlg2/Dst/Dtnbp1/Dync1h1/Fbxw11/Hsbp1/Kif1a/Kif1b/Kif1c/Kif3a/Kif5a/Madd/Map6/Mecp2/Ndel1/Sod1/Spast/Spg7/Terf2/Trak1/Trim46/Uchl1	31	65	0.476923076923077
BP	GO:0014742	positive regulation of muscle hypertrophy	20/4445	42/29008	8.08802817813458e-07	6.19395903387325e-06	3.0267542770614e-06	Akap6/Becn1/Camk2d/Cdk9/Ddx39b/Ece1/Fdps/Hand2/Nr4a3/Parp1/Pde5a/Ppp3ca/Prkca/Rock1/Rock2/Sirt1/Slc25a4/Slc9a1/Trpc3/Twf1	20	42	0.476190476190476
BP	GO:0032516	positive regulation of phosphoprotein phosphatase activity	10/4445	21/29008	0.000486959871443022	0.00183897935910162	0.000898639886080715	Calm1/Calm2/Calm3/Jak2/Magi2/Pawr/Ppp1r12a/Ppp1r15b/Ppp2ca/Slc39a10	10	21	0.476190476190476
BP	GO:0070849	response to epidermal growth factor	19/4445	40/29008	1.59703441517129e-06	1.13244258530328e-05	5.53382000082389e-06	Akt1/Arpc2/Dab2ip/Dusp3/Eef1a1/Garem1/Iqgap1/Ireb2/Mapk1/Mapk3/Mars1/Ncl/Plcg1/Rasa1/Sox9/Stat5b/Syap1/Tpr/Zfp36l2	19	40	0.475
BP	GO:1902116	negative regulation of organelle assembly	19/4445	40/29008	1.59703441517129e-06	1.13244258530328e-05	5.53382000082389e-06	Arhgef2/Becn1/Cdk10/Cep97/Chmp4b/Dnm2/Fez2/Kat2a/Limk2/Map4/Mfn2/Nupr1/Phf23/Scfd1/Sec22b/Smad4/Smcr8/Tchp/Trim37	19	40	0.475
BP	GO:0022900	electron transport chain	45/4445	95/29008	1.67402235208717e-13	4.16396583483729e-12	2.03477312833471e-12	Ccnb1/Cdk1/Coq7/Cox5a/Cox5b/Cox7c/Cyc1/Cycs/Dld/Dnajc15/Enox2/Gba/Gpd1/Immp2l/COX1/CYTB/ND1/ND2/ND4/ND5/ND6/Mtch2/Ndor1/Ndufa10/Ndufa12/Ndufaf1/Ndufb9/Ndufs1/Ndufs7/Ndufv1/Ndufv2/Ndufv3/Park7/Plec/Sco2/Sdha/Sdhb/Sdhc/Sdhd/Slc25a12/Slc25a22/Sod2/Uqcr10/Uqcrb/Uqcrq	45	95	0.473684210526316
BP	GO:0021799	cerebral cortex radially oriented cell migration	18/4445	38/29008	3.15626272185204e-06	2.10795643516503e-05	1.03007884312808e-05	Adgrg1/Cdk5/Cdk5r1/Cdk5r2/Ctnnb1/Cul5/Dab2ip/Dixdc1/Lrp8/Mdga1/Ndel1/Pou3f2/Rac1/Rnf7/Rtn4/Srgap2/Sun1/Syne2	18	38	0.473684210526316
BP	GO:1901976	regulation of cell cycle checkpoint	18/4445	38/29008	3.15626272185204e-06	2.10795643516503e-05	1.03007884312808e-05	Anapc15/Aurka/Ccnb1/Cry1/Cul4a/Ddx39b/Dync1li1/Fbxo4/Fem1b/Hsf1/Lcmt1/Mad2l1/Map3k20/Pcid2/Ppp1r10/Tpr/Usp44/Wdr76	18	38	0.473684210526316
BP	GO:0000212	meiotic spindle organization	9/4445	19/29008	0.000983441887799992	0.00337134337879563	0.00164744841472278	Atrx/Aurka/Ccnb2/Dicer1/Golga2/Myh9/Ppp2r1a/Tubg1/Tubg2	9	19	0.473684210526316
BP	GO:0009220	pyrimidine ribonucleotide biosynthetic process	9/4445	19/29008	0.000983441887799992	0.00337134337879563	0.00164744841472278	Cad/Cmpk1/Ctps/Ctps2/Dhodh/Nme2/Uck2/Umps/Uprt	9	19	0.473684210526316
BP	GO:0030011	maintenance of cell polarity	9/4445	19/29008	0.000983441887799992	0.00337134337879563	0.00164744841472278	Carmil2/Dst/Gsk3b/Lin7c/Pdcd6ip/Pdzd11/Slc9a3r1/Wdr1/Wnt11	9	19	0.473684210526316
BP	GO:0034349	glial cell apoptotic process	9/4445	19/29008	0.000983441887799992	0.00337134337879563	0.00164744841472278	Akap12/Cdk5/Dll1/Mapk8/Pmp22/Prkca/Prkcd/Traf2/Trp53	9	19	0.473684210526316
BP	GO:0035372	protein localization to microtubule	9/4445	19/29008	0.000983441887799992	0.00337134337879563	0.00164744841472278	Abhd17b/Abhd17c/Diaph1/Dvl1/Gsk3b/Hnrnpu/Mapre1/Mapre2/Mapre3	9	19	0.473684210526316
BP	GO:0036124	histone H3-K9 trimethylation	9/4445	19/29008	0.000983441887799992	0.00337134337879563	0.00164744841472278	Arid4b/Atrx/Kdm4a/Kdm4b/Mecp2/Setdb1/Sirt1/Smarcb1/Suv39h1	9	19	0.473684210526316
BP	GO:0044539	long-chain fatty acid import into cell	9/4445	19/29008	0.000983441887799992	0.00337134337879563	0.00164744841472278	Acsl1/Acsl5/Acsl6/Akt1/Akt2/Eprs/Irs2/Rps6kb1/Slc2a1	9	19	0.473684210526316
BP	GO:0046755	viral budding	9/4445	19/29008	0.000983441887799992	0.00337134337879563	0.00164744841472278	2610002M06Rik/Chmp1b/Chmp2a/Chmp4b/Lrsam1/Mvb12b/Nedd4/Pdcd6ip/Tsg101	9	19	0.473684210526316
BP	GO:0140354	lipid import into cell	9/4445	19/29008	0.000983441887799992	0.00337134337879563	0.00164744841472278	Acsl1/Acsl5/Acsl6/Akt1/Akt2/Eprs/Irs2/Rps6kb1/Slc2a1	9	19	0.473684210526316
BP	GO:1902236	negative regulation of endoplasmic reticulum stress-induced intrinsic apoptotic signaling pathway	9/4445	19/29008	0.000983441887799992	0.00337134337879563	0.00164744841472278	Grina/Herpud1/Ikbkg/Opa1/Park7/Ptpn1/Syvn1/Tmbim6/Wfs1	9	19	0.473684210526316
BP	GO:2001135	regulation of endocytic recycling	9/4445	19/29008	0.000983441887799992	0.00337134337879563	0.00164744841472278	Actn2/Bves/Ehd2/Eipr1/Gripap1/Inpp5f/Ndrg4/Sorl1/Zdhhc2	9	19	0.473684210526316
BP	GO:0043620	regulation of DNA-templated transcription in response to stress	26/4445	55/29008	2.24312976970935e-08	2.39798542893802e-07	1.17180507873498e-07	Atf3/Atf6/Bach1/Bclaf1/Cebpb/Chd6/Chek1/Cited2/Dnajb1/Egr1/Epas1/Gcn1/Hif1an/Hsf1/Impact/Jmy/Jun/Mapk7/Mbtps2/Nck2/Nedd4/Nfe2l1/Sin3a/Tmbim6/Trp53/Vegfa	26	55	0.472727272727273
BP	GO:0042274	ribosomal small subunit biogenesis	34/4445	72/29008	1.65695847225086e-10	2.62372521997016e-09	1.28211560456715e-09	Bysl/Ddx52/Dhx37/Eral1/Fcf1/Heatr1/Ltv1/Mrps11/Nat10/Ngdn/Nol11/Nop14/Rcl1/Rpl38/Rps15/Rps16/Rps17/Rps19/Rps24/Rps25/Rps27/Rps27l/Rps28/Rps6/Rps8/Rpsa/Rrp7a/Snu13/Surf6/Tbl3/Utp4/Utp6/Wdr3/Xrcc5	34	72	0.472222222222222
BP	GO:0006338	chromatin remodeling	98/4445	208/29008	1.86117336184473e-27	3.91963110004501e-25	1.91537595448793e-25	Actl6a/Actl6b/Actr5/Anp32b/Anp32e/Arid1a/Arid2/Asf1a/Asf1b/Atrx/Baz1b/Baz2a/Bptf/Brd2/Cabin1/Cecr2/Cenpv/Chaf1a/Chd1/Chd3/Chd7/Daxx/Dicer1/Dnajc9/Gata3/Gatad1/H1f0/H1f10/H1f2/H1f3/H1f4/H1f5/H2bc12/H2bc21/H2bc22/H2bc3/H2bc4/H2bc7/H2bu2/H3c8/H3f3a/H3f3b/H4c17/H4f16/Hat1/Hcfc1/Hcfc2/Hdac4/Hells/Hp1bp3/Ino80c/Ipo4/Jarid2/Kat6b/Kdm4a/Kdm4b/Kdm5a/Kdm5b/Kdm5c/Kdm6a/Kdm6b/Macroh2a1/Mcm3ap/Morf4l1/Mta2/Na…	98	208	0.471153846153846
BP	GO:0008089	anterograde axonal transport	24/4445	51/29008	8.65275843027796e-08	8.19612110382251e-07	4.00513540219447e-07	Agtpbp1/Ap3b1/Ap3d1/Ap3s1/Arl8a/Arl8b/Bloc1s4/Borcs5/Cnih2/Dlg2/Dtnbp1/Kif1a/Kif1b/Kif1c/Kif3a/Kif5a/Madd/Mecp2/Sod1/Spast/Spg7/Terf2/Trak1/Trim46	24	51	0.470588235294118
BP	GO:0043516	regulation of DNA damage response, signal transduction by p53 class mediator	16/4445	34/29008	1.2365999869567e-05	7.07684666448591e-05	3.45818817862701e-05	Atm/Atr/Cd74/Cdkn2a/Ddx5/Dyrk1a/Eef1e1/Kdm1a/Kmt5a/Mdm2/Senp2/Sirt1/Spred2/Trp53/Zfp385a/Zmpste24	16	34	0.470588235294118
BP	GO:0001967	suckling behavior	8/4445	17/29008	0.00199514364225029	0.00617302523591445	0.00301652471917114	App/Cntfr/Dach1/Derl2/Gls/Hand2/Phf21a/Pou4f1	8	17	0.470588235294118
BP	GO:0006103	2-oxoglutarate metabolic process	8/4445	17/29008	0.00199514364225029	0.00617302523591445	0.00301652471917114	Dld/Got2/Gpt2/Idh1/Idh3a/Idh3b/Idh3g/Kyat3	8	17	0.470588235294118
BP	GO:0006177	GMP biosynthetic process	8/4445	17/29008	0.00199514364225029	0.00617302523591445	0.00301652471917114	Adsl/Ampd3/Aprt/Atic/Gart/Impdh1/Pfas/Ppat	8	17	0.470588235294118
BP	GO:0006991	response to sterol depletion	8/4445	17/29008	0.00199514364225029	0.00617302523591445	0.00301652471917114	Amfr/Insig1/Insig2/Npc1l1/Scap/Srebf1/Srebf2/Zbtb7b	8	17	0.470588235294118
BP	GO:0032048	cardiolipin metabolic process	8/4445	17/29008	0.00199514364225029	0.00617302523591445	0.00301652471917114	Crls1/Hadha/Mecp2/Phb2/Pla2g6/Pnpla8/Ptpmt1/Tamm41	8	17	0.470588235294118
BP	GO:0033194	response to hydroperoxide	8/4445	17/29008	0.00199514364225029	0.00617302523591445	0.00301652471917114	Dapk1/Gpx1/Jak2/ND1/Oxr1/Prkcd/Sp1/Trp53inp1	8	17	0.470588235294118
BP	GO:0060413	atrial septum morphogenesis	8/4445	17/29008	0.00199514364225029	0.00617302523591445	0.00301652471917114	Acvr1/Bmpr2/Ccn1/Gata4/Nkx2-5/Nsd2/Sox4/Zfpm1	8	17	0.470588235294118
BP	GO:0061000	negative regulation of dendritic spine development	8/4445	17/29008	0.00199514364225029	0.00617302523591445	0.00301652471917114	Asap1/Dnm3/Dtnbp1/Mecp2/Ngfr/Pten/Ptprs/Ube3a	8	17	0.470588235294118
BP	GO:0071498	cellular response to fluid shear stress	8/4445	17/29008	0.00199514364225029	0.00617302523591445	0.00301652471917114	Ass1/Hdac5/Mapk7/Mtss1/Pkd2/Plec/Ptk2b/Src	8	17	0.470588235294118
BP	GO:0071801	regulation of podosome assembly	8/4445	17/29008	0.00199514364225029	0.00617302523591445	0.00301652471917114	Arhgef2/Arpc2/Asap1/Gsn/Hck/Mapk8/Rhoa/Src	8	17	0.470588235294118
BP	GO:0090083	regulation of inclusion body assembly	8/4445	17/29008	0.00199514364225029	0.00617302523591445	0.00301652471917114	Cdc34/Dnajb1/Dnajb6/Hsf1/Hspa2/Psmc6/Sacs/Sorl1	8	17	0.470588235294118
BP	GO:0090266	regulation of mitotic cell cycle spindle assembly checkpoint	8/4445	17/29008	0.00199514364225029	0.00617302523591445	0.00301652471917114	Anapc15/Ccnb1/Dync1li1/Lcmt1/Mad2l1/Pcid2/Tpr/Usp44	8	17	0.470588235294118
BP	GO:1903504	regulation of mitotic spindle checkpoint	8/4445	17/29008	0.00199514364225029	0.00617302523591445	0.00301652471917114	Anapc15/Ccnb1/Dync1li1/Lcmt1/Mad2l1/Pcid2/Tpr/Usp44	8	17	0.470588235294118
BP	GO:1903051	negative regulation of proteolysis involved in cellular protein catabolic process	31/4445	66/29008	1.24203964455269e-09	1.68394988718538e-08	8.22882827529486e-09	Taf9/Alad/Bag6/Caml/Cdkn2a/Clec16a/Csnk2a1/Csnk2a2/Eif3h/Gabarapl2/N4bp1/Ogt/Park7/Pbk/Pdcl3/Prkcg/Psen1/Psen2/Psme3ip1/Psmf1/Rpl11/Rpl23/Rpl5/Rybp/Smarcc1/Styx/Uchl5/Usp14/Usp19/Usp7/Wac	31	66	0.46969696969697
BP	GO:0047496	vesicle transport along microtubule	23/4445	49/29008	1.70045852319952e-07	1.51530281376228e-06	7.40471360484627e-07	Ap3b1/Ap3d1/Ap3s1/Bicdl1/Bloc1s4/Borcs5/Cnih2/Dtnbp1/Dync1h1/Fbxw11/Htt/Kif1a/Kif1b/Kif1c/Kif5a/Madd/Map2k1/Mecp2/Ndel1/Rab1a/Stk11/Trak1/Trim46	23	49	0.469387755102041
BP	GO:1901799	negative regulation of proteasomal protein catabolic process	23/4445	49/29008	1.70045852319952e-07	1.51530281376228e-06	7.40471360484627e-07	Taf9/Alad/Bag6/Caml/Clec16a/Eif3h/Gabarapl2/N4bp1/Ogt/Park7/Pbk/Prkcg/Psme3ip1/Psmf1/Rpl11/Rybp/Smarcc1/Styx/Uchl5/Usp14/Usp19/Usp7/Wac	23	49	0.469387755102041
BP	GO:0070059	intrinsic apoptotic signaling pathway in response to endoplasmic reticulum stress	30/4445	64/29008	2.43143049533386e-09	3.12867166385323e-08	1.52886389598333e-08	Aifm1/Atp2a1/Bag6/Bax/Bbc3/Casp9/Cebpb/Chac1/Dab2ip/Ero1a/Erp29/Grina/Gsk3b/Herpud1/Ikbkg/Itpr1/Map3k5/Nck2/Opa1/Park7/Ptpn1/Qrich1/Selenok/Sirt1/Spop/Syvn1/Tmbim6/Trib3/Trp53/Wfs1	30	64	0.46875
BP	GO:0016242	negative regulation of macroautophagy	15/4445	32/29008	2.45206523124509e-05	0.000131506912387269	6.42624704739774e-05	Becn1/Chmp4b/Clec16a/Fez2/Nupr1/Phf23/Poldip2/Rubcn/Scfd1/Sec22b/Smcr8/Smg1/Trp53/Tsc2/Usp36	15	32	0.46875
BP	GO:0039694	viral RNA genome replication	15/4445	32/29008	2.45206523124509e-05	0.000131506912387269	6.42624704739774e-05	Atg5/Cdc42/Eea1/Mphosph8/Pcbp1/Pcbp2/Pi4ka/Rock2/Setdb1/Smarcb1/Tasor/Top2a/Top2b/Trim28/Vapb	15	32	0.46875
BP	GO:1905898	positive regulation of response to endoplasmic reticulum stress	15/4445	32/29008	2.45206523124509e-05	0.000131506912387269	6.42624704739774e-05	App/Atf6/Bag6/Bax/Bcap31/Herpud1/Nck2/Rnf185/Rnft2/Sirt1/Spop/Tmem259/Tmem33/Ubqln1/Ubqln2	15	32	0.46875
BP	GO:0006475	internal protein amino acid acetylation	74/4445	158/29008	6.78473722907226e-21	4.32989594073521e-19	2.11585691577554e-19	Actl6a/Actl6b/Taf9/App/Arrb1/Atf2/Atg5/Auts2/Bag6/Bmi1/Brca1/Brd7/Chek1/Crebbp/Crtc2/Ep300/Ep400/Flcn/Gata3/Hat1/Hcfc1/Jade2/Kansl2/Kansl3/Kat14/Kat2a/Kat5/Kat6b/Kat7/Kmt2a/L3mbtl2/Ldb1/Lef1/Lif/Map3k7/Mapk3/Mbd3/Mcrs1/Mecp2/Mettl8/Morf4l1/Morf4l2/Msl1/Naa50/Ncoa1/Nos1/Ogt/Park7/Paxip1/Pcgf2/Per1/Phf14/Phf20/Phf20l1/Pole3/Ruvbl1/Setd5/Sgf29/Sin3a/Sirt1/Smad4/Smarca4/Smarcb1/Sphk2/Tada1/Tada2a/Taf…	74	158	0.468354430379747
BP	GO:0018393	internal peptidyl-lysine acetylation	74/4445	158/29008	6.78473722907226e-21	4.32989594073521e-19	2.11585691577554e-19	Actl6a/Actl6b/Taf9/App/Arrb1/Atf2/Atg5/Auts2/Bag6/Bmi1/Brca1/Brd7/Chek1/Crebbp/Crtc2/Ep300/Ep400/Flcn/Gata3/Hat1/Hcfc1/Jade2/Kansl2/Kansl3/Kat14/Kat2a/Kat5/Kat6b/Kat7/Kmt2a/L3mbtl2/Ldb1/Lef1/Lif/Map3k7/Mapk3/Mbd3/Mcrs1/Mecp2/Mettl8/Morf4l1/Morf4l2/Msl1/Naa50/Ncoa1/Nos1/Ogt/Park7/Paxip1/Pcgf2/Per1/Phf14/Phf20/Phf20l1/Pole3/Ruvbl1/Setd5/Sgf29/Sin3a/Sirt1/Smad4/Smarca4/Smarcb1/Sphk2/Tada1/Tada2a/Taf…	74	158	0.468354430379747
BP	GO:0018022	peptidyl-lysine methylation	66/4445	141/29008	8.87184217700293e-19	4.2463862783564e-17	2.0750488919577e-17	Arid4b/Ash2l/Atrx/Auts2/Baz2a/Bcor/Brca1/Ctnnb1/Ctr9/Dnmt1/Dpy30/Eef1akmt2/Ehmt1/Etfbkmt/Fh1/Gata3/H1f2/H1f3/H1f4/H1f5/Jarid2/Kdm1a/Kdm3a/Kdm4a/Kdm4b/Kmt2a/Kmt2c/Kmt2d/Kmt2e/Kmt5a/Kmt5b/Lcor/Macroh2a1/Mecp2/Mettl21a/Mtf2/Ncoa6/Nelfa/Nelfe/Nsd2/Ogt/Paxip1/Phf1/Phf19/Pwp1/Rbbp5/Rif1/Rlf/Rtf1/Setd2/Setd3/Setd5/Setd7/Setdb1/Sirt1/Smad4/Smarcb1/Smyd5/Snw1/Supt6/Suv39h1/Tet2/Vcpkmt/Wdr5/Wdr61/Wdr82	66	141	0.468085106382979
BP	GO:0042177	negative regulation of protein catabolic process	57/4445	122/29008	2.25928742990243e-16	8.39657528360208e-15	4.10308980303642e-15	Adgrb1/Agap2/Taf9/Alad/Atraid/Azin1/Bag6/Banp/Caml/Cdk5rap3/Cdkn2a/Clec16a/Csnk2a1/Csnk2a2/Ctsa/Cyp51/Dab2ip/Dedd/Dysf/Eif3h/Flna/Furin/Fyn/Gabarapl2/Hmgcr/Irak3/Mad2l1/Mad2l2/Mdm4/Mgat3/N4bp1/Ogt/Park7/Pbk/Pdcl3/Prkcg/Psen1/Psen2/Psme3ip1/Psmf1/Rgp1/Ric1/Rpl11/Rpl23/Rpl5/Rybp/Sf3b3/Smad4/Smarcc1/Snx3/Styx/Timp2/Uchl5/Usp14/Usp19/Usp7/Wac	57	122	0.467213114754098
BP	GO:0034198	cellular response to amino acid starvation	21/4445	45/29008	6.57641854161399e-07	5.14867563146433e-06	2.51596368389145e-06	Atf2/Atf3/Depdc5/Eif2s1/Flcn/Gcn1/Hnrnpl/Impact/Lars/Map3k5/Mapk1/Mapk3/Mapk8/Nprl2/Nprl3/Rragb/Rragc/Rragd/Seh1l/Sh3glb1/Szt2	21	45	0.466666666666667
BP	GO:0034508	centromere complex assembly	14/4445	30/29008	4.86895968855601e-05	0.000238650793733878	0.000116619646127433	Cenpi/Cenpn/Cenpo/Cenpv/Dicer1/Dlgap5/H3f3a/H3f3b/Hells/Kntc1/Nasp/Rnf4/Senp6/Trappc12	14	30	0.466666666666667
BP	GO:1904752	regulation of vascular associated smooth muscle cell migration	14/4445	30/29008	4.86895968855601e-05	0.000238650793733878	0.000116619646127433	Dock4/Dock5/Drd4/Fgf9/Gna13/Iqgap1/Lrp1/Mdm2/Myo5a/Nr4a3/Pak1/Rhoa/Ssh1/Tpm1	14	30	0.466666666666667
BP	GO:0001778	plasma membrane repair	7/4445	15/29008	0.00407032733607817	0.0113437706701993	0.00554327308370314	Anxa6/Arl8b/Dysf/Myh10/Myh9/Smpd1/Syt7	7	15	0.466666666666667
BP	GO:0002566	somatic diversification of immune receptors via somatic mutation	7/4445	15/29008	0.00407032733607817	0.0113437706701993	0.00554327308370314	Exo1/Mcm3ap/Mlh1/Msh6/Polq/Samhd1/Ung	7	15	0.466666666666667
BP	GO:0006188	IMP biosynthetic process	7/4445	15/29008	0.00407032733607817	0.0113437706701993	0.00554327308370314	Adsl/Ampd3/Aprt/Atic/Gart/Pfas/Ppat	7	15	0.466666666666667
BP	GO:0006415	translational termination	7/4445	15/29008	0.00407032733607817	0.0113437706701993	0.00554327308370314	Eif5a/Etf1/Gle1/Gspt1/Gspt2/Mrpl58/Upf1	7	15	0.466666666666667
BP	GO:0006596	polyamine biosynthetic process	7/4445	15/29008	0.00407032733607817	0.0113437706701993	0.00554327308370314	Amd1/Azin1/Oaz1/Oaz2/Odc1/Sms/Srm	7	15	0.466666666666667
BP	GO:0009226	nucleotide-sugar biosynthetic process	7/4445	15/29008	0.00407032733607817	0.0113437706701993	0.00554327308370314	Cmas/Gnpda1/Mpi/Pgm3/Pmm1/Uap1/Ugdh	7	15	0.466666666666667
BP	GO:0010172	embryonic body morphogenesis	7/4445	15/29008	0.00407032733607817	0.0113437706701993	0.00554327308370314	Cdon/Clasp1/Gatad2a/Mab21l2/Ofd1/Phldb1/Zfp281	7	15	0.466666666666667
BP	GO:0010917	negative regulation of mitochondrial membrane potential	7/4445	15/29008	0.00407032733607817	0.0113437706701993	0.00554327308370314	Atp5g1/Bax/Bnip3/Bnip3l/Mtch2/Prelid1/Prkce	7	15	0.466666666666667
BP	GO:0021781	glial cell fate commitment	7/4445	15/29008	0.00407032733607817	0.0113437706701993	0.00554327308370314	Ctnnb1/Nfe2l1/Pax6/Smarca4/Sox6/Sox8/Sox9	7	15	0.466666666666667
BP	GO:0021819	layer formation in cerebral cortex	7/4445	15/29008	0.00407032733607817	0.0113437706701993	0.00554327308370314	Adgrg1/Cdk5/Cdk5r1/Cdk5r2/Ctnnb1/Dab2ip/Lrp8	7	15	0.466666666666667
BP	GO:0032933	SREBP signaling pathway	7/4445	15/29008	0.00407032733607817	0.0113437706701993	0.00554327308370314	Amfr/Insig1/Insig2/Scap/Srebf1/Srebf2/Zbtb7b	7	15	0.466666666666667
BP	GO:0033147	negative regulation of intracellular estrogen receptor signaling pathway	7/4445	15/29008	0.00407032733607817	0.0113437706701993	0.00554327308370314	Brca1/Cnot1/Cnot2/Cnot9/Lbh/Phb2/Vps11	7	15	0.466666666666667
BP	GO:0039692	single stranded viral RNA replication via double stranded DNA intermediate	7/4445	15/29008	0.00407032733607817	0.0113437706701993	0.00554327308370314	Mphosph8/Setdb1/Smarcb1/Tasor/Top2a/Top2b/Trim28	7	15	0.466666666666667
BP	GO:0044154	histone H3-K14 acetylation	7/4445	15/29008	0.00407032733607817	0.0113437706701993	0.00554327308370314	Gata3/Kat2a/Kat7/Kmt2a/Phf14/Sirt1/Wbp2	7	15	0.466666666666667
BP	GO:0051645	Golgi localization	7/4445	15/29008	0.00407032733607817	0.0113437706701993	0.00554327308370314	Arcn1/Cdc42/Copg1/Golga2/Slc9a3r1/Stk11/Ywhaz	7	15	0.466666666666667
BP	GO:1901841	regulation of high voltage-gated calcium channel activity	7/4445	15/29008	0.00407032733607817	0.0113437706701993	0.00554327308370314	Cacna2d1/Cacnb3/Calm1/Calm3/Dysf/Fgf14/Sri	7	15	0.466666666666667
BP	GO:1903729	regulation of plasma membrane organization	7/4445	15/29008	0.00407032733607817	0.0113437706701993	0.00554327308370314	Asap1/Dnm2/Gsn/Myh9/Prkcd/Sh3glb1/Wasl	7	15	0.466666666666667
BP	GO:1903818	positive regulation of voltage-gated potassium channel activity	7/4445	15/29008	0.00407032733607817	0.0113437706701993	0.00554327308370314	Abcc8/Akap6/Akap7/Amigo1/Kcnc1/Lrrc55/Rnf207	7	15	0.466666666666667
BP	GO:1902850	microtubule cytoskeleton organization involved in mitosis	68/4445	146/29008	3.71861298249752e-19	1.91009730271702e-17	9.33392544087738e-18	2610002M06Rik/Aaas/Arhgef2/Aurka/Aurkb/Bccip/Ccnb1/Cdc20/Cep97/Chmp1b/Chmp2a/Chmp4b/Clasp1/Cltc/Dctn1/Dctn2/Dlgap5/Drg1/Dync1h1/Eml3/Fbxw11/Flna/Gnai1/Golga2/Hnrnpu/Hspa1b/Htt/Itgb1/Kif23/Kif2a/Kif3b/Kifc5b/Kpnb1/Mad2l1/Map4/Map9/Mecp2/Mzt1/Ndel1/Nsfl1c/Nudc/Numa1/Pax6/Plk1/Poc1a/Rab11a/Rae1/Rcc1/Rhoa/Setd2/Smc1a/Smc3/Spast/Spc25/Spice1/Spry2/Stag2/Stmn1/Tacc2/Tasor/Tbce/Togaram2/Tpr/Tubg1/Tubg2/…	68	146	0.465753424657534
BP	GO:0035065	regulation of histone acetylation	27/4445	58/29008	1.82585597555369e-08	1.97192445359799e-07	9.63605141934139e-08	App/Arrb1/Atg5/Auts2/Brca1/Brd7/Chek1/Flcn/Gata3/Kat2a/Kat7/Kmt2a/L3mbtl2/Lif/Mapk3/Nos1/Park7/Paxip1/Setd5/Sin3a/Sirt1/Smad4/Smarcb1/Sphk2/Tada2a/Wbp2/Zmpste24	27	58	0.46551724137931
BP	GO:0006984	ER-nucleus signaling pathway	20/4445	43/29008	1.29430629719249e-06	9.36704144978482e-06	4.57732003335814e-06	Amfr/Atf6/Atp2a2/Ccdc47/Eif2s1/Gsk3b/Hspa5/Insig1/Insig2/Nck2/Ppp1r15b/Ptpn1/Qrich1/Scap/Srebf1/Srebf2/Tmem33/Trp53/Wfs1/Zbtb7b	20	43	0.465116279069767
BP	GO:0009124	nucleoside monophosphate biosynthetic process	20/4445	43/29008	1.29430629719249e-06	9.36704144978482e-06	4.57732003335814e-06	Adsl/Adss/Adssl1/Ampd3/Aprt/Atic/Cad/Dhodh/Gart/Impdh1/Nme2/Pfas/Ppat/Prps1/Rfk/Shmt1/Tyms/Uck2/Umps/Uprt	20	43	0.465116279069767
BP	GO:0061462	protein localization to lysosome	20/4445	43/29008	1.29430629719249e-06	9.36704144978482e-06	4.57732003335814e-06	Ap3b1/Ap3d1/Cacng2/Cacng3/Cacng5/Cacng7/Cd81/Gcc2/Gga3/Gnptab/Hspa8/M6pr/Ncoa4/Nedd4/Rab7/Rock2/Rtn4/Sorl1/Sort1/Szt2	20	43	0.465116279069767
BP	GO:0048488	synaptic vesicle endocytosis	33/4445	71/29008	5.16767866942092e-10	7.57526539058037e-09	3.70174662044488e-09	4932438A13Rik/Actb/Actg1/Arf6/Bin1/Btbd8/Calm1/Calm3/Canx/Cdk5/Cltc/Dnajc6/Dnm1l/Dnm2/Dnm3/Itsn1/Itsn2/Pacsin1/Picalm/Pip5k1c/Ppp3cb/Ppp3cc/Rock1/Scrib/Sh3gl1/Slc2a4/Sncb/Syt1/Syt2/Syt7/Tbc1d24/Tor1a/Vamp4	33	71	0.464788732394366
BP	GO:0140238	presynaptic endocytosis	33/4445	71/29008	5.16767866942092e-10	7.57526539058037e-09	3.70174662044488e-09	4932438A13Rik/Actb/Actg1/Arf6/Bin1/Btbd8/Calm1/Calm3/Canx/Cdk5/Cltc/Dnajc6/Dnm1l/Dnm2/Dnm3/Itsn1/Itsn2/Pacsin1/Picalm/Pip5k1c/Ppp3cb/Ppp3cc/Rock1/Scrib/Sh3gl1/Slc2a4/Sncb/Syt1/Syt2/Syt7/Tbc1d24/Tor1a/Vamp4	33	71	0.464788732394366
BP	GO:0006323	DNA packaging	72/4445	155/29008	4.09825220447754e-20	2.25154412416427e-18	1.1002447337055e-18	Acin1/Akap8/Akap8l/Anp32b/Asf1a/Asf1b/Atrx/Banf1/Baz2a/Brd2/Cabin1/Ccnb1/Cdan1/Cdk1/Cenpv/Chaf1a/Daxx/Dicer1/Dnajc9/H1f0/H1f10/H1f2/H1f3/H1f4/H1f5/H2bc12/H2bc21/H2bc22/H2bc3/H2bc4/H2bc7/H2bu2/H3c8/H3f3a/H3f3b/H4c17/H4f16/Hat1/Hells/Hp1bp3/Ipo4/Kat6b/Macroh2a1/Mta2/Nap1l1/Nap1l4/Nasp/Ncapd2/Ncapd3/Ncapg2/Ncaph/Ncaph2/Paf1/Phf13/Phf2/Phf8/Psme4/Rbbp4/Rrp8/Sart3/Set/Sirt1/Smarca2/Smarca4/Smarca5/Sma…	72	155	0.464516129032258
BP	GO:1902175	regulation of oxidative stress-induced intrinsic apoptotic signaling pathway	13/4445	28/29008	9.68320798048209e-05	0.000436677430554503	0.000213387798240009	Gpx1/Hsph1/Mapk7/Mcl1/P4hb/Park7/Parp1/Sfpq/Sirt1/Sod1/Sod2/Trap1/Ubqln1	13	28	0.464285714285714
BP	GO:1903311	regulation of mRNA metabolic process	136/4445	293/29008	1.06709695712584e-36	9.63131225017297e-34	4.7064592109024e-34	Acin1/Ago2/Alkbh5/Apex1/Axin2/Btg2/Cacng7/Carhsp1/Ccnb1/Cdk9/Celf1/Celf3/Celf4/Celf5/Celf6/Cnot1/Cnot2/Cnot6l/Cnot7/Cpeb1/Cpeb3/Ctr9/Dazap1/Ddx17/Ddx5/Dhx36/Dhx9/Dicer1/Dyrk1a/E2f1/Elavl1/Exosc7/Fam172a/Fus/Fxr1/Fxr2/Gigyf2/Gtpbp1/Hnrnpa0/Hnrnpa2b1/Hnrnpc/Hnrnpk/Hnrnpl/Hnrnpr/Hnrnpu/Hsf1/Hspa8/Khdrbs1/Khdrbs3/Khsrp/Larp4b/Larp7/Leo1/Magoh/Malat1/Mbnl1/Mlh1/Nbas/Ncl/Nelfe/Noct/Nova1/Nova2/Nudt21/N…	136	293	0.464163822525597
BP	GO:0019080	viral gene expression	32/4445	69/29008	1.00959515024883e-09	1.38665699114611e-08	6.77606996723069e-09	Ccnt2/Chd1/Csde1/Ctdp1/Dhx9/Eif2d/Eif3a/Eif3d/Eif3f/Eif3l/Ep300/Gtf2b/Hdac1/Hexim1/Jun/Larp7/Lef1/Nucks1/Pcbp2/Psmc3/Ptbp1/Smarca4/Smarcb1/Snw1/Sp1/Trim14/Trim27/Trim32/Trim62/Trim8/Ubp1/Usf1	32	69	0.463768115942029
BP	GO:0070972	protein localization to endoplasmic reticulum	32/4445	69/29008	1.00959515024883e-09	1.38665699114611e-08	6.77606996723069e-09	Ank2/Ankrd13c/Bcap31/Chmp4b/Edem1/Gabarapl2/Get3/Herpud1/Hspa5/Insig1/Insig2/Kdelr1/Macf1/Mia3/Rab3gap1/Rab3gap2/Rer1/Rtn4/Ryr2/Sec16a/Sec61a2/Sec61g/Sec62/Sec63/Spcs2/Srp68/Srp72/Srp9/Srpr/Srprb/Ssr3/Vapa	32	69	0.463768115942029
BP	GO:0036465	synaptic vesicle recycling	38/4445	82/29008	2.88568275267776e-11	5.06437323094948e-10	2.47476827883154e-10	4932438A13Rik/Actb/Actg1/Ap3b1/Ap3d1/Arf6/Bin1/Btbd8/Calm1/Calm3/Canx/Cdk5/Cltc/Dnajc6/Dnm1l/Dnm2/Dnm3/Fgf14/Gripap1/Itsn1/Itsn2/Pacsin1/Picalm/Pip5k1c/Ppp3cb/Ppp3cc/Rock1/Scrib/Sh3gl1/Slc2a4/Sncb/Stx1b/Syt1/Syt2/Syt7/Tbc1d24/Tor1a/Vamp4	38	82	0.463414634146341
BP	GO:2001252	positive regulation of chromosome organization	38/4445	82/29008	2.88568275267776e-11	5.06437323094948e-10	2.47476827883154e-10	Atf7ip/Atm/Atr/Atrx/Aurkb/Cct3/Cct4/Cct6a/Cct8/Ctnnb1/Dhx36/Dkc1/Dnmt1/Fbxo4/Gnl3/Hnrnpa2b1/Lig4/Macroh2a1/Mapk1/Mapk3/Mphosph8/Nabp2/Nsmce2/Numa1/Pphln1/Ppp1r10/Rad21/Rad50/Setdb1/Sfpq/Sgo2a/Tasor/Tcp1/Terf2/Tnks/Tpr/Trim28/Xrcc5	38	82	0.463414634146341
BP	GO:0071166	ribonucleoprotein complex localization	37/4445	80/29008	5.62803902767887e-11	9.50747341627677e-10	4.64594384131217e-10	Akap8l/Alkbh5/Chtop/Ddx19a/Ddx19b/Ddx25/Ddx39b/Eny2/Fyttd1/Gle1/Hnrnpa2b1/Ltv1/Mcm3ap/Nol6/Nup155/Nup160/Nup214/Nup85/Nxf3/Pcid2/Poldip3/Prpf31/Rae1/Ran/Rbm15b/Rps15/Sarnp/Sem1/Setd2/Supt6/Thoc2/Thoc3/Thoc6/Thoc7/Tpr/Xpo1/Ythdc1	37	80	0.4625
BP	GO:0001881	receptor recycling	18/4445	39/29008	5.02235083533533e-06	3.19548968556381e-05	1.56151534425595e-05	Ache/Als2/Ap1ar/Arap1/Arfgef2/Bves/Caml/Ece1/Ehd3/Inpp5f/Lmtk2/Nsf/Nsg1/Psen1/Psen2/Scrib/Sorl1/Tbc1d16	18	39	0.461538461538462
BP	GO:0032506	cytokinetic process	18/4445	39/29008	5.02235083533533e-06	3.19548968556381e-05	1.56151534425595e-05	2610002M06Rik/Anln/Arf1/Aurkb/Chmp1b/Chmp2a/Chmp4b/Chmp7/Kif20a/Klhdc8b/Mitd1/Myh9/Pdcd6ip/Plec/Rhoa/Snx18/Spast/Stx2	18	39	0.461538461538462
BP	GO:0051567	histone H3-K9 methylation	18/4445	39/29008	5.02235083533533e-06	3.19548968556381e-05	1.56151534425595e-05	Arid4b/Atrx/Baz2a/Brca1/Dnmt1/H1f5/Jarid2/Kdm1a/Kdm3a/Kdm4a/Kdm4b/Mecp2/Rif1/Setd7/Setdb1/Sirt1/Smarcb1/Suv39h1	18	39	0.461538461538462
BP	GO:0006221	pyrimidine nucleotide biosynthetic process	12/4445	26/29008	0.000192918168297056	0.000805589548777794	0.000393661242992497	Cad/Cmpk1/Ctps/Ctps2/Dhodh/Nme2/Shmt1/Tbpl1/Tyms/Uck2/Umps/Uprt	12	26	0.461538461538462
BP	GO:0035384	thioester biosynthetic process	12/4445	26/29008	0.000192918168297056	0.000805589548777794	0.000393661242992497	Acat1/Acly/Acsl1/Acsl4/Acsl5/Acsl6/Dip2a/Dld/Mpc1/Pdha1/Pdk1/Pdk2	12	26	0.461538461538462
BP	GO:0071616	acyl-CoA biosynthetic process	12/4445	26/29008	0.000192918168297056	0.000805589548777794	0.000393661242992497	Acat1/Acly/Acsl1/Acsl4/Acsl5/Acsl6/Dip2a/Dld/Mpc1/Pdha1/Pdk1/Pdk2	12	26	0.461538461538462
BP	GO:0001731	formation of translation preinitiation complex	6/4445	13/29008	0.00836278854464103	0.0209417748811106	0.0102334559114805	Dhx29/Eif2d/Eif2s2/Eif2s3x/Eif4b/Eif4h	6	13	0.461538461538462
BP	GO:0010452	histone H3-K36 methylation	6/4445	13/29008	0.00836278854464103	0.0209417748811106	0.0102334559114805	Bcor/Fh1/Nsd2/Paxip1/Setd2/Setd5	6	13	0.461538461538462
BP	GO:0030948	negative regulation of vascular endothelial growth factor receptor signaling pathway	6/4445	13/29008	0.00836278854464103	0.0209417748811106	0.0102334559114805	Cadm4/Dab2ip/Epn2/Nedd4/Pdcd6/Ptpn1	6	13	0.461538461538462
BP	GO:0032486	Rap protein signal transduction	6/4445	13/29008	0.00836278854464103	0.0209417748811106	0.0102334559114805	Cbl/Kif14/Rap1a/Rap1b/Rap2a/Timp2	6	13	0.461538461538462
BP	GO:0033182	regulation of histone ubiquitination	6/4445	13/29008	0.00836278854464103	0.0209417748811106	0.0102334559114805	Cdk9/Ctr9/Kdm1a/Park7/Trip12/Ube2n	6	13	0.461538461538462
BP	GO:0042532	negative regulation of tyrosine phosphorylation of STAT protein	6/4445	13/29008	0.00836278854464103	0.0209417748811106	0.0102334559114805	Inpp5f/Irf1/Nf2/Sh2b3/Socs3/Traf3ip1	6	13	0.461538461538462
BP	GO:0042761	very long-chain fatty acid biosynthetic process	6/4445	13/29008	0.00836278854464103	0.0209417748811106	0.0102334559114805	Elovl4/Elovl6/Elovl7/Hacd2/Hacd3/Tecr	6	13	0.461538461538462
BP	GO:0051299	centrosome separation	6/4445	13/29008	0.00836278854464103	0.0209417748811106	0.0102334559114805	Aurka/Chek1/Map9/Ndel1/Nsfl1c/Ranbp1	6	13	0.461538461538462
BP	GO:0070091	glucagon secretion	6/4445	13/29008	0.00836278854464103	0.0209417748811106	0.0102334559114805	Aimp1/Ffar4/Irs1/Nucb2/Pax6/Syt7	6	13	0.461538461538462
BP	GO:0070092	regulation of glucagon secretion	6/4445	13/29008	0.00836278854464103	0.0209417748811106	0.0102334559114805	Aimp1/Ffar4/Irs1/Nucb2/Pax6/Syt7	6	13	0.461538461538462
BP	GO:0071380	cellular response to prostaglandin E stimulus	6/4445	13/29008	0.00836278854464103	0.0209417748811106	0.0102334559114805	Acaca/Adcy6/Akap8/Akt1/Gnas/Prkce	6	13	0.461538461538462
BP	GO:0072710	response to hydroxyurea	6/4445	13/29008	0.00836278854464103	0.0209417748811106	0.0102334559114805	Atrx/Blm/Ddi2/Kat7/Rad51/Rnf4	6	13	0.461538461538462
BP	GO:0090158	endoplasmic reticulum membrane organization	6/4445	13/29008	0.00836278854464103	0.0209417748811106	0.0102334559114805	Arl6ip1/Atl2/Rtn4/Stx18/Vapb/Vcpip1	6	13	0.461538461538462
BP	GO:0098935	dendritic transport	6/4445	13/29008	0.00836278854464103	0.0209417748811106	0.0102334559114805	Hnrnpu/Kif3b/Kif5a/Sfpq/Stau1/Stau2	6	13	0.461538461538462
BP	GO:0150011	regulation of neuron projection arborization	6/4445	13/29008	0.00836278854464103	0.0209417748811106	0.0102334559114805	Dvl1/Fzd4/Grip1/Macf1/Mfsd2a/Myo9a	6	13	0.461538461538462
BP	GO:1900038	negative regulation of cellular response to hypoxia	6/4445	13/29008	0.00836278854464103	0.0209417748811106	0.0102334559114805	Ddah1/Eno1/Eno1b/Map2k1/Ogt/Tmbim6	6	13	0.461538461538462
BP	GO:1902950	regulation of dendritic spine maintenance	6/4445	13/29008	0.00836278854464103	0.0209417748811106	0.0102334559114805	Abhd17b/App/Fyn/Homer1/Prnp/Zfp804a	6	13	0.461538461538462
BP	GO:1903651	positive regulation of cytoplasmic transport	6/4445	13/29008	0.00836278854464103	0.0209417748811106	0.0102334559114805	Eipr1/Mecp2/Rdx/Sorl1/Trim46/Vps11	6	13	0.461538461538462
BP	GO:0031057	negative regulation of histone modification	23/4445	50/29008	2.69242319510457e-07	2.27112546684522e-06	1.10981339768698e-06	Atg5/Bcor/Brca1/Dnmt1/Fh1/Jarid2/Kdm1a/Kdm3a/Kdm4a/Kdm4b/Kdm5a/L3mbtl2/Macroh2a1/Mtf2/Phf1/Sin3a/Sirt1/Smarcb1/Sphk2/Supt6/Trip12/Ube2b/Wdr5	23	50	0.46
BP	GO:0090342	regulation of cell aging	23/4445	50/29008	2.69242319510457e-07	2.27112546684522e-06	1.10981339768698e-06	Akt3/Bcl6/Bmpr1a/Cdkn2a/Eef1e1/Fzr1/Hmga1/Icmt/Kras/Nampt/Nek4/Pawr/Pnpt1/Pten/Rbl1/Sirt1/Suv39h1/Terf2/Trp53/Ybx1/Ypel3/Zfp277/Zmpste24	23	50	0.46
BP	GO:0032435	negative regulation of proteasomal ubiquitin-dependent protein catabolic process	17/4445	37/29008	9.90323192263083e-06	5.83118539489111e-05	2.84948047570278e-05	Taf9/Bag6/Caml/Clec16a/Eif3h/N4bp1/Ogt/Park7/Pbk/Rpl11/Rybp/Smarcc1/Styx/Uchl5/Usp14/Usp7/Wac	17	37	0.459459459459459
BP	GO:0034314	Arp2/3 complex-mediated actin nucleation	17/4445	37/29008	9.90323192263083e-06	5.83118539489111e-05	2.84948047570278e-05	Abi2/Ap1ar/Arf1/Arfip2/Arpc1a/Arpc1b/Arpc2/Arpc3/Arpc4/Coro1b/Ctnna2/Gmfb/Jmy/Trim27/Wasf2/Wasf3/Wasl	17	37	0.459459459459459
BP	GO:0090313	regulation of protein targeting to membrane	17/4445	37/29008	9.90323192263083e-06	5.83118539489111e-05	2.84948047570278e-05	Akt2/Ank3/Arpc2/Cacnb3/Cdk5/Cdk5r1/Fyn/Gdi1/Hras/Kcnb1/Mff/Mtcl1/Myo1c/Ogt/Pak1/Prnp/Tcaf1	17	37	0.459459459459459
BP	GO:1904358	positive regulation of telomere maintenance via telomere lengthening	17/4445	37/29008	9.90323192263083e-06	5.83118539489111e-05	2.84948047570278e-05	Atm/Atr/Aurkb/Cct3/Cct4/Cct6a/Cct8/Ctnnb1/Dhx36/Dkc1/Fbxo4/Hnrnpa2b1/Mapk1/Mapk3/Tcp1/Tnks/Xrcc5	17	37	0.459459459459459
BP	GO:0007051	spindle organization	84/4445	183/29008	8.5655189711156e-23	7.31310119723086e-21	3.57363686234453e-21	2610002M06Rik/Aaas/Atrx/Aurka/Aurkb/Bccip/Ccnb1/Ccnb2/Cdc20/Cep120/Cep97/Chd3/Chmp1b/Chmp2a/Chmp4b/Clasp1/Cltc/Csnk1d/Dctn1/Dctn2/Dicer1/Dlgap5/Drg1/Dync1h1/Eml3/Flna/Gnai1/Golga2/Haus6/Hnrnpu/Hspa1b/Kif23/Kif2a/Kif3b/Kifc5b/Kiz/Kpnb1/Limk2/Map4/Map9/Mapre1/Mapre2/Mapre3/Mecp2/Mlh1/Myh9/Mzt1/Nudc/Numa1/Plk1/Poc1a/Ppp2r1a/Rab11a/Rae1/Ranbp1/Rcc1/Rhoa/Rnf4/Rps3/Senp6/Smc1a/Smc3/Spag5/Spast/Spc25/Sp…	84	183	0.459016393442623
BP	GO:0006513	protein monoubiquitination	33/4445	72/29008	8.13828806702642e-10	1.1400821287688e-08	5.57115156974874e-09	Atxn7l3/Bcor/Bmi1/Cbl/Ctr9/Cul3/Dtl/Fancm/Huwe1/Leo1/Mgrn1/Nedd4/Neurl1a/Obi1/Paf1/Pcgf2/Pcgf3/Pdcd6/Ring1/Rnf2/Rnf220/Rybp/Skp1/Trim37/Tsg101/Ube2b/Ube2o/Ube2w/Ube4b/Uhrf1/Wac/Zc4h2/Zfp598	33	72	0.458333333333333
BP	GO:0042273	ribosomal large subunit biogenesis	33/4445	72/29008	8.13828806702642e-10	1.1400821287688e-08	5.57115156974874e-09	Bop1/Brix1/Dhx30/Ebna1bp2/Gtf3a/Gtpbp4/Heatr3/Las1l/Mdn1/Mrpl1/Nip7/Nle1/Nvl/Ppan/Rpl10/Rpl10a/Rpl11/Rpl3/Rpl35/Rpl35a/Rpl38/Rpl5/Rpl6/Rpl7/Rpl7a/Rplp0/Rrp15/Snu13/Surf6/Urb1/Wdr12/Wdr74/Znhit3	33	72	0.458333333333333
BP	GO:0072666	establishment of protein localization to vacuole	22/4445	48/29008	5.27920151881077e-07	4.19547109381716e-06	2.05016856069804e-06	Ap3b1/Ap3d1/Cacng2/Cacng3/Cacng5/Cacng7/Gcc2/Gga3/Gnptab/Hspa8/M6pr/Mon1a/Ncoa4/Nedd4/Pik3r4/Rab7/Rnf215/Sorl1/Sort1/Tnfaip3/Vps13d/Vps28	22	48	0.458333333333333
BP	GO:1901985	positive regulation of protein acetylation	22/4445	48/29008	5.27920151881077e-07	4.19547109381716e-06	2.05016856069804e-06	App/Arrb1/Auts2/Brca1/Brd7/Ddx3x/Dip2a/Dip2b/Gata3/Kat2a/Kat5/Kat7/Lif/Mapk3/Nos1/Paxip1/Smad4/Smarcb1/Sox4/Sphk2/Tada2a/Wbp2	22	48	0.458333333333333
BP	GO:0034405	response to fluid shear stress	11/4445	24/29008	0.000385130253374691	0.00147738490638816	0.00072194230859807	Abca1/Akt1/Ass1/Cited2/Hdac5/Mapk7/Mtss1/Pkd2/Plec/Ptk2b/Src	11	24	0.458333333333333
BP	GO:0046040	IMP metabolic process	11/4445	24/29008	0.000385130253374691	0.00147738490638816	0.00072194230859807	Adsl/Adss/Adssl1/Ampd3/Aprt/Atic/Gart/Nt5c/Nt5c2/Pfas/Ppat	11	24	0.458333333333333
BP	GO:0048485	sympathetic nervous system development	11/4445	24/29008	0.000385130253374691	0.00147738490638816	0.00072194230859807	Ctnnb1/Fzd3/Gata3/Hand2/Insm1/Nf1/Nrp2/Phox2a/Plxna4/Sox11/Sox4	11	24	0.458333333333333
BP	GO:0051788	response to misfolded protein	11/4445	24/29008	0.000385130253374691	0.00147738490638816	0.00072194230859807	Aup1/Bag6/Cul3/Klhl15/Rnf185/Sdf2l1/Stub1/Tor1a/Ube2w/Uggt1/Vcp	11	24	0.458333333333333
BP	GO:0070734	histone H3-K27 methylation	11/4445	24/29008	0.000385130253374691	0.00147738490638816	0.00072194230859807	Gata3/H1f2/H1f3/H1f4/Lcor/Macroh2a1/Mtf2/Ogt/Phf1/Phf19/Supt6	11	24	0.458333333333333
BP	GO:0046785	microtubule polymerization	38/4445	83/29008	4.5372414222028e-11	7.78975307214057e-10	3.80655866456545e-10	Apc/Camsap1/Capzb/Clasp1/Csnk1d/Dctn1/Drg1/Dyrk1a/Eml2/Fes/Fkbp4/Gba2/Hdgfl3/Inpp5j/Map1b/Mapk8/Mapre1/Mapre3/Mecp2/Mzt1/Ndel1/Numa1/Pak1/Prune1/Rac1/Rps3/Slain1/Slain2/Stmn1/Tbcd/Tppp3/Tubb4a/Tubg1/Tubg2/Tubgcp2/Tubgcp3/Tubgcp5/Tubgcp6	38	83	0.457831325301205
BP	GO:0033047	regulation of mitotic sister chromatid segregation	21/4445	46/29008	1.03539998825102e-06	7.71421830869098e-06	3.76964767321282e-06	Anapc15/Apc/Atm/Aurkb/Becn1/Bub3/Ccnb1/Dync1li1/Hnrnpu/Ik/Kntc1/Lcmt1/Mad2l1/Numa1/Pcid2/Plk1/Rad21/Tpr/Usp44/Zfp207/Zwint	21	46	0.456521739130435
BP	GO:0015931	nucleobase-containing compound transport	89/4445	195/29008	7.54779545010357e-24	8.67035848250079e-22	4.23687733112991e-22	Aaas/Abcc5/Ahctf1/Akap8l/Alkbh5/Bicd2/Cd47/Chtop/Cpeb1/Ddx19a/Ddx19b/Ddx25/Ddx39b/Dhx9/Eif5a/Eny2/Flot1/Fyttd1/G3bp2/Gle1/Hnrnpa1/Hnrnpa2b1/Hnrnpa3/Hsf1/Htt/Igf2bp2/Khdrbs1/Khsrp/Lrpprc/Magoh/Magohb/Mcm3ap/Mrpl18/Myo1c/Ncbp3/Nol6/Nrde2/Nup153/Nup155/Nup160/Nup188/Nup214/Nup35/Nup54/Nup85/Nup98/Nupl2/Nxf3/Nxt1/Pcid2/Phax/Pnpt1/Poldip3/Pom121/Rae1/Ran/Ranbp2/Rbm15b/Rftn1/Sarnp/Sec13/Seh1l/Sem1/Senp…	89	195	0.456410256410256
BP	GO:0031113	regulation of microtubule polymerization	26/4445	57/29008	5.61829228079462e-08	5.46098009693238e-07	2.66857510276447e-07	Apc/Camsap1/Capzb/Dctn1/Drg1/Dyrk1a/Eml2/Fes/Fkbp4/Gba2/Inpp5j/Map1b/Mapk8/Mapre1/Mapre3/Mecp2/Numa1/Pak1/Prune1/Rac1/Rps3/Slain1/Slain2/Stmn1/Tbcd/Tubb4a	26	57	0.456140350877193
BP	GO:0071426	ribonucleoprotein complex export from nucleus	36/4445	79/29008	1.71944284459256e-10	2.70908725489671e-09	1.32382881301745e-09	Akap8l/Alkbh5/Chtop/Ddx19a/Ddx19b/Ddx25/Ddx39b/Eny2/Fyttd1/Gle1/Hnrnpa2b1/Ltv1/Mcm3ap/Nol6/Nup155/Nup160/Nup214/Nup85/Nxf3/Pcid2/Poldip3/Rae1/Ran/Rbm15b/Rps15/Sarnp/Sem1/Setd2/Supt6/Thoc2/Thoc3/Thoc6/Thoc7/Tpr/Xpo1/Ythdc1	36	79	0.455696202531646
BP	GO:0040029	regulation of gene expression, epigenetic	56/4445	123/29008	1.7163924294859e-15	5.7074565102589e-14	2.78901883417293e-14	Arid4b/Ash2l/Atf7ip/Bahd1/Baz2a/Brca1/Chek1/Dnmt1/Eif1/Ep300/Fam172a/Gpx1/Gsk3b/H3f3a/H3f3b/Hat1/Hdac1/Hdac4/Hdac5/Hells/Hnrnpu/Jarid2/Macroh2a1/Mbd2/Mbd3/Mecp2/Mphosph8/Mta1/Nrde2/Padi2/Pcgf3/Phf2/Phf8/Pole3/Pphln1/Rbm15b/Rif1/Rrp8/Setdb1/Sirt1/Smarca4/Smarca5/Smarcd1/Smyd5/Sphk2/Suv39h1/Suz12/Tasor/Tpr/Trim27/Trim28/Upf1/Wbp2/Xist/Ythdc1/Zmiz2	56	123	0.455284552845528
BP	GO:0016571	histone methylation	70/4445	154/29008	6.00106345876518e-19	2.93912549864174e-17	1.43623983064531e-17	Arid4b/Ash2l/Atrx/Auts2/Baz2a/Bcor/Brca1/Chtop/Crebbp/Ctnnb1/Ctr9/Dnmt1/Dpy30/Ehmt1/Fh1/Gata3/H1f2/H1f3/H1f4/H1f5/Jarid2/Kdm1a/Kdm3a/Kdm4a/Kdm4b/Kmt2a/Kmt2c/Kmt2d/Kmt2e/Kmt5b/L3mbtl2/Lcor/Macroh2a1/Mecp2/Mtf2/Ncoa6/Nelfa/Nelfe/Nsd2/Ogt/Paf1/Paxip1/Phf1/Phf19/Prmt1/Prmt2/Prmt5/Pwp1/Rbbp5/Rif1/Rlf/Rtf1/Satb1/Setd2/Setd5/Setd7/Setdb1/Sirt1/Sirt7/Smad4/Smarcb1/Smyd5/Snw1/Supt6/Suv39h1/Suz12/Tet2/Wdr5…	70	154	0.454545454545455
BP	GO:0072599	establishment of protein localization to endoplasmic reticulum	20/4445	44/29008	2.03127761532119e-06	1.40411509557979e-05	6.86138114215944e-06	Chmp4b/Edem1/Get3/Herpud1/Hspa5/Macf1/Rab3gap1/Rab3gap2/Ryr2/Sec61a2/Sec61g/Sec62/Sec63/Spcs2/Srp68/Srp72/Srp9/Srpr/Srprb/Ssr3	20	44	0.454545454545455
BP	GO:1901021	positive regulation of calcium ion transmembrane transporter activity	20/4445	44/29008	2.03127761532119e-06	1.40411509557979e-05	6.86138114215944e-06	Akap6/Ank2/Asph/Cacna2d1/Cacnb3/Calm1/Calm2/Calm3/Cdk5/Ehd3/Fgf14/Hspa2/Htt/Pkd2/Ryr2/Slc9a1/Stac/Stac2/Stac3/Sumo1	20	44	0.454545454545455
BP	GO:0032212	positive regulation of telomere maintenance via telomerase	15/4445	33/29008	3.85943837116101e-05	0.000194294275928249	9.49442880487754e-05	Atm/Atr/Aurkb/Cct3/Cct4/Cct6a/Cct8/Ctnnb1/Dkc1/Fbxo4/Mapk1/Mapk3/Tcp1/Tnks/Xrcc5	15	33	0.454545454545455
BP	GO:0033598	mammary gland epithelial cell proliferation	15/4445	33/29008	3.85943837116101e-05	0.000194294275928249	9.49442880487754e-05	Agap2/Bax/Ccnd1/Cdkn2a/Cebpb/Deaf1/Etv4/Gata3/Gpx1/Kdm5b/Mapk1/Phb2/Rtn4/Stat6/Zfp703	15	33	0.454545454545455
BP	GO:0048026	positive regulation of mRNA splicing, via spliceosome	15/4445	33/29008	3.85943837116101e-05	0.000194294275928249	9.49442880487754e-05	Celf3/Celf4/Dazap1/Hspa8/Ncl/Nup98/Obi1/Prdx6/Rbm3/Rbmx/Rbmxl1/Snrnp70/Snw1/Tra2b/Zfp64	15	33	0.454545454545455
BP	GO:0015012	heparan sulfate proteoglycan biosynthetic process	10/4445	22/29008	0.00077064691646997	0.0027277015228332	0.00133292490402855	B3gat3/Ctnnb1/Ext2/Extl3/Glce/Hs2st1/Hs6st1/Ndst1/Ugdh/Xylt2	10	22	0.454545454545455
BP	GO:0034315	regulation of Arp2/3 complex-mediated actin nucleation	10/4445	22/29008	0.00077064691646997	0.0027277015228332	0.00133292490402855	Abi2/Ap1ar/Arf1/Arfip2/Coro1b/Ctnna2/Gmfb/Wasf2/Wasf3/Wasl	10	22	0.454545454545455
BP	GO:0048532	anatomical structure arrangement	10/4445	22/29008	0.00077064691646997	0.0027277015228332	0.00133292490402855	Bmpr1a/Dll1/Egr2/Hspa5/Kif14/Nrp2/Plxna3/Plxna4/Rac1/Usp9x	10	22	0.454545454545455
BP	GO:0071800	podosome assembly	10/4445	22/29008	0.00077064691646997	0.0027277015228332	0.00133292490402855	Arhgef2/Arpc2/Asap1/Dbnl/Farp2/Gsn/Hck/Mapk8/Rhoa/Src	10	22	0.454545454545455
BP	GO:0099515	actin filament-based transport	10/4445	22/29008	0.00077064691646997	0.0027277015228332	0.00133292490402855	Actn4/Fnbp1l/Myo1c/Myo1e/Myo5a/Myo6/Myo7a/Myrip/Syne2/Wasl	10	22	0.454545454545455
BP	GO:2001224	positive regulation of neuron migration	10/4445	22/29008	0.00077064691646997	0.0027277015228332	0.00133292490402855	Arhgef2/Dab2ip/Flna/Mapk8/Nipbl/Nsmf/Pax6/Shtn1/Tbc1d24/Wdr62	10	22	0.454545454545455
BP	GO:0002679	respiratory burst involved in defense response	5/4445	11/29008	0.017340367434336	0.0384948845573207	0.0188109988848273	Cybc1/Dusp10/Prdx2/Rps19/Selenok	5	11	0.454545454545455
BP	GO:0009221	pyrimidine deoxyribonucleotide biosynthetic process	5/4445	11/29008	0.017340367434336	0.0384948845573207	0.0188109988848273	Cmpk1/Nme2/Shmt1/Tbpl1/Tyms	5	11	0.454545454545455
BP	GO:0009415	response to water	5/4445	11/29008	0.017340367434336	0.0384948845573207	0.0188109988848273	Akr1b3/Atp2b4/Pik3ca/Pkd2/Plec	5	11	0.454545454545455
BP	GO:0010728	regulation of hydrogen peroxide biosynthetic process	5/4445	11/29008	0.017340367434336	0.0384948845573207	0.0188109988848273	Cycs/Fyn/Mfn2/Sod2/Zfp13	5	11	0.454545454545455
BP	GO:0034392	negative regulation of smooth muscle cell apoptotic process	5/4445	11/29008	0.017340367434336	0.0384948845573207	0.0188109988848273	Arrb2/Cftr/Dnmt1/Gapdh/Gsk3b	5	11	0.454545454545455
BP	GO:0035336	long-chain fatty-acyl-CoA metabolic process	5/4445	11/29008	0.017340367434336	0.0384948845573207	0.0188109988848273	Acot7/Acsl1/Acsl4/Acsl5/Acsl6	5	11	0.454545454545455
BP	GO:0036462	TRAIL-activated apoptotic signaling pathway	5/4445	11/29008	0.017340367434336	0.0384948845573207	0.0188109988848273	Atf3/Park7/Pten/Tnfrsf22/Zdhhc3	5	11	0.454545454545455
BP	GO:0045050	protein insertion into ER membrane by stop-transfer membrane-anchor sequence	5/4445	11/29008	0.017340367434336	0.0384948845573207	0.0188109988848273	Emc10/Emc3/Emc6/Emc7/Emc8	5	11	0.454545454545455
BP	GO:0045898	regulation of RNA polymerase II transcription preinitiation complex assembly	5/4445	11/29008	0.017340367434336	0.0384948845573207	0.0188109988848273	Atf7ip/Cand1/Creb1/Psmc6/Trp53	5	11	0.454545454545455
BP	GO:0070933	histone H4 deacetylation	5/4445	11/29008	0.017340367434336	0.0384948845573207	0.0188109988848273	Baz2a/Hdac1/Hdac4/Hdac9/Smarcad1	5	11	0.454545454545455
BP	GO:0071481	cellular response to X-ray	5/4445	11/29008	0.017340367434336	0.0384948845573207	0.0188109988848273	Atm/Gata3/Nipbl/Nucks1/Xrcc5	5	11	0.454545454545455
BP	GO:0072497	mesenchymal stem cell differentiation	5/4445	11/29008	0.017340367434336	0.0384948845573207	0.0188109988848273	Ctnnb1/Ltbp3/Sox6/Sox9/Wnt3	5	11	0.454545454545455
BP	GO:0097421	liver regeneration	5/4445	11/29008	0.017340367434336	0.0384948845573207	0.0188109988848273	Aurka/Ccnd1/Cebpb/Itpr1/Sulf2	5	11	0.454545454545455
BP	GO:0099004	calmodulin dependent kinase signaling pathway	5/4445	11/29008	0.017340367434336	0.0384948845573207	0.0188109988848273	Camk2a/Camkk2/Egln1/Htt/Zmpste24	5	11	0.454545454545455
BP	GO:0099612	protein localization to axon	5/4445	11/29008	0.017340367434336	0.0384948845573207	0.0188109988848273	Ank3/Cntnap2/Copa/Cope/Trim46	5	11	0.454545454545455
BP	GO:0099639	neurotransmitter receptor transport, endosome to plasma membrane	5/4445	11/29008	0.017340367434336	0.0384948845573207	0.0188109988848273	Grip1/Gripap1/Nsg1/Rab11a/Scrib	5	11	0.454545454545455
BP	GO:0140042	lipid droplet formation	5/4445	11/29008	0.017340367434336	0.0384948845573207	0.0188109988848273	Aup1/Cds2/Sqle/Tmem159/Zfyve1	5	11	0.454545454545455
BP	GO:1904732	regulation of electron transfer activity	5/4445	11/29008	0.017340367434336	0.0384948845573207	0.0188109988848273	Etfbkmt/Myo5a/Ndufa4/Phb2/Sphk2	5	11	0.454545454545455
BP	GO:1990440	positive regulation of transcription from RNA polymerase II promoter in response to endoplasmic reticulum stress	5/4445	11/29008	0.017340367434336	0.0384948845573207	0.0188109988848273	Atf3/Atf6/Cebpb/Mbtps2/Trp53	5	11	0.454545454545455
BP	GO:2000009	negative regulation of protein localization to cell surface	5/4445	11/29008	0.017340367434336	0.0384948845573207	0.0188109988848273	Actn2/Arf6/Gopc/Gpm6b/Picalm	5	11	0.454545454545455
BP	GO:0048008	platelet-derived growth factor receptor signaling pathway	29/4445	64/29008	1.17546156919024e-08	1.32380859075649e-07	6.4689535274134e-08	Abl2/Arid5b/Bcar1/Bcr/Cbl/Cblb/Fer/Hip1/Inppl1/Iqgap1/Jak2/Lrp1/Myo1e/Ndrg4/Nr4a3/Phf14/Plekha1/Pten/Ptgir/Ptpn1/Ptprj/Sgpl1/Slc9a3r1/Smpd3/Src/Txnip/Vegfa/Zfand5/Zfp950	29	64	0.453125
BP	GO:0018394	peptidyl-lysine acetylation	77/4445	170/29008	1.39734905442142e-20	8.65534443709266e-19	4.22954053314553e-19	Actl6a/Actl6b/Taf9/App/Arrb1/Atf2/Atg5/Auts2/Bag6/Bmi1/Brca1/Brd7/Chek1/Crebbp/Crtc2/Dip2a/Dip2b/Ep300/Ep400/Flcn/Gata3/Hat1/Hcfc1/Jade2/Kansl2/Kansl3/Kat14/Kat2a/Kat5/Kat6b/Kat7/Kmt2a/L3mbtl2/Ldb1/Lef1/Lif/Map3k7/Mapk3/Mbd3/Mcrs1/Mecp2/Mettl8/Morf4l1/Morf4l2/Msl1/Naa50/Ncoa1/Nos1/Ogt/Park7/Paxip1/Pcgf2/Per1/Phf14/Phf20/Phf20l1/Pole3/Ruvbl1/Setd5/Sgf29/Sin3a/Sirt1/Smad4/Smarca4/Smarcb1/Sox4/Sphk2…	77	170	0.452941176470588
BP	GO:0034605	cellular response to heat	24/4445	53/29008	2.14564848615634e-07	1.86016274570402e-06	9.08991408531994e-07	Clpb/Daxx/Dhx36/Dhx9/Eif2s1/Hsbp1/Hsf1/Ier5/Irak1/Nf1/Pdcd6/Pdcl3/Pmp22/Rasa3/Rbbp7/Slu7/St8sia1/Stac/Stub1/Sumo1/Tpr/Vcp/Ywhae/Zfp976	24	53	0.452830188679245
BP	GO:0000375	RNA splicing, via transesterification reactions	126/4445	279/29008	1.27544686681122e-32	5.0364208153208e-30	2.46110898707717e-30	Acin1/BC005624/Bud31/Cdc40/Cdk13/Celf1/Celf3/Celf4/Celf5/Celf6/Clns1a/Coil/Cwc22/Cwf19l1/Dazap1/Ddx17/Ddx23/Ddx39b/Ddx46/Ddx5/Dhx16/Dhx9/Dyrk1a/Esrp1/Fam172a/Fxr1/Fxr2/Gemin2/Gemin5/Hnrnpa1/Hnrnpa2b1/Hnrnpk/Hnrnpl/Hnrnpu/Hspa8/Ik/Khdc4/Khdrbs1/Khdrbs3/Larp7/Lsm3/Lsm4/Luc7l/Magoh/Magohb/Malat1/Mbnl1/Txnl4a/Ncl/Nova1/Nova2/Nup98/Obi1/Ppie/Prdx6/Prmt5/Prpf31/Prpf40a/Prpf40b/Prpf4b/Prpf6/Prpf8/Psip1/…	126	279	0.451612903225806
BP	GO:0000377	RNA splicing, via transesterification reactions with bulged adenosine as nucleophile	126/4445	279/29008	1.27544686681122e-32	5.0364208153208e-30	2.46110898707717e-30	Acin1/BC005624/Bud31/Cdc40/Cdk13/Celf1/Celf3/Celf4/Celf5/Celf6/Clns1a/Coil/Cwc22/Cwf19l1/Dazap1/Ddx17/Ddx23/Ddx39b/Ddx46/Ddx5/Dhx16/Dhx9/Dyrk1a/Esrp1/Fam172a/Fxr1/Fxr2/Gemin2/Gemin5/Hnrnpa1/Hnrnpa2b1/Hnrnpk/Hnrnpl/Hnrnpu/Hspa8/Ik/Khdc4/Khdrbs1/Khdrbs3/Larp7/Lsm3/Lsm4/Luc7l/Magoh/Magohb/Malat1/Mbnl1/Txnl4a/Ncl/Nova1/Nova2/Nup98/Obi1/Ppie/Prdx6/Prmt5/Prpf31/Prpf40a/Prpf40b/Prpf4b/Prpf6/Prpf8/Psip1/…	126	279	0.451612903225806
BP	GO:0000398	mRNA splicing, via spliceosome	126/4445	279/29008	1.27544686681122e-32	5.0364208153208e-30	2.46110898707717e-30	Acin1/BC005624/Bud31/Cdc40/Cdk13/Celf1/Celf3/Celf4/Celf5/Celf6/Clns1a/Coil/Cwc22/Cwf19l1/Dazap1/Ddx17/Ddx23/Ddx39b/Ddx46/Ddx5/Dhx16/Dhx9/Dyrk1a/Esrp1/Fam172a/Fxr1/Fxr2/Gemin2/Gemin5/Hnrnpa1/Hnrnpa2b1/Hnrnpk/Hnrnpl/Hnrnpu/Hspa8/Ik/Khdc4/Khdrbs1/Khdrbs3/Larp7/Lsm3/Lsm4/Luc7l/Magoh/Magohb/Malat1/Mbnl1/Txnl4a/Ncl/Nova1/Nova2/Nup98/Obi1/Ppie/Prdx6/Prmt5/Prpf31/Prpf40a/Prpf40b/Prpf4b/Prpf6/Prpf8/Psip1/…	126	279	0.451612903225806
BP	GO:1903312	negative regulation of mRNA metabolic process	42/4445	93/29008	7.68537100169187e-12	1.51738043714654e-10	7.41486616709284e-11	Acin1/Axin2/Cdk9/Celf4/Ctr9/Dhx9/Dicer1/Dyrk1a/E2f1/Elavl1/Fus/Hnrnpa0/Hnrnpa2b1/Hnrnpc/Hnrnpk/Hnrnpl/Hnrnpu/Larp4b/Nbas/Nelfe/Noct/Ptbp1/Ptbp3/Rbm10/Rnps1/Srsf1/Srsf10/Srsf6/Supt5/Syncrip/Tent4a/Tent5a/Tent5b/Tob1/Tra2b/Traf2/Traf3ip2/U2af2/Vegfa/Ybx1/Ybx2/Zc3h14	42	93	0.451612903225806
BP	GO:0043407	negative regulation of MAP kinase activity	28/4445	62/29008	2.29100349751844e-08	2.4367946291787e-07	1.19076967184504e-07	Aida/Bmp7/Cdk5rap3/Dab2ip/Dnaja1/Dusp1/Dusp10/Fem1a/Gba/Gsk3b/Hmgcr/Inppl1/Irak3/Lyn/Mapk7/Mapk8ip1/Nf1/Paqr3/Prkcd/Ptpn1/Ptprj/Sh2b3/Smpd1/Sorl1/Spry2/Trp73/Tsc2/Uchl1	28	62	0.451612903225806
BP	GO:0000423	mitophagy	14/4445	31/29008	7.62894963826154e-05	0.00035650668501876	0.000174211377211313	Atg13/Atg14/Becn1/Clec16a/Gba/Huwe1/Mfn2/Phb2/Retreg1/Slc25a4/Slc25a5/Tomm7/Trp53/Vps13d	14	31	0.451612903225806
BP	GO:0032922	circadian regulation of gene expression	32/4445	71/29008	2.46466100400325e-09	3.16498541123833e-08	1.54660905535763e-08	Bhlhe40/Ciart/Clock/Cry1/Cry2/Csnk1d/Egr1/Hdac1/Hnrnpu/Huwe1/Kdm5a/Kmt2a/Lgr4/Maged1/Mta1/Nampt/Ngfr/Noct/Nr1d1/Nrip1/Ogt/Per1/Per2/Ppp1cb/Prmt5/Rai1/Rbm4b/Relb/Rora/Rorc/Sirt1/Zfhx3	32	71	0.450704225352113
BP	GO:0006278	RNA-dependent DNA biosynthetic process	27/4445	60/29008	4.46470185185289e-08	4.47036232963654e-07	2.18449754466336e-07	Atm/Atr/Aurkb/Cct3/Cct4/Cct6a/Cct8/Ctnnb1/Dkc1/Fbxo4/Gar1/Gnl3l/Hnrnpu/Mapk1/Mapk3/Nat10/Nop10/Pif1/Rad50/Rpa1/Src/Stn1/Tcp1/Telo2/Terf2/Tnks/Xrcc5	27	60	0.45
BP	GO:0007004	telomere maintenance via telomerase	27/4445	60/29008	4.46470185185289e-08	4.47036232963654e-07	2.18449754466336e-07	Atm/Atr/Aurkb/Cct3/Cct4/Cct6a/Cct8/Ctnnb1/Dkc1/Fbxo4/Gar1/Gnl3l/Hnrnpu/Mapk1/Mapk3/Nat10/Nop10/Pif1/Rad50/Rpa1/Src/Stn1/Tcp1/Telo2/Terf2/Tnks/Xrcc5	27	60	0.45
BP	GO:0030521	androgen receptor signaling pathway	18/4445	40/29008	7.82488245183324e-06	4.72634869318187e-05	2.30958843023316e-05	Arid1a/Daxx/Ddx17/Ddx5/Dnaja1/Ep300/Fkbp4/Hdac1/Kdm3a/Park7/Prmt2/Rhoa/Rnf14/Rnf6/Sirt1/Smarca4/Tmf1/Ube3a	18	40	0.45
BP	GO:0003215	cardiac right ventricle morphogenesis	9/4445	20/29008	0.00154624576274743	0.00493017387585549	0.00240919011310777	Bmpr1a/Chd7/Gata3/Gata4/Hand2/Jag1/Nkx2-5/Sox4/Zfpm2	9	20	0.45
BP	GO:0030050	vesicle transport along actin filament	9/4445	20/29008	0.00154624576274743	0.00493017387585549	0.00240919011310777	Actn4/Fnbp1l/Myo1c/Myo1e/Myo5a/Myo6/Myo7a/Myrip/Wasl	9	20	0.45
BP	GO:0043116	negative regulation of vascular permeability	9/4445	20/29008	0.00154624576274743	0.00493017387585549	0.00240919011310777	Abcc8/Adora2a/Akap12/Angpt1/Arhgap35/Ddah1/Fermt2/Ptprj/Vegfa	9	20	0.45
BP	GO:0048490	anterograde synaptic vesicle transport	9/4445	20/29008	0.00154624576274743	0.00493017387585549	0.00240919011310777	Ap3b1/Ap3d1/Ap3s1/Bloc1s4/Borcs5/Cnih2/Dtnbp1/Madd/Trim46	9	20	0.45
BP	GO:0051204	protein insertion into mitochondrial membrane	9/4445	20/29008	0.00154624576274743	0.00493017387585549	0.00240919011310777	Bax/Bbc3/Hspa4/Samm50/Sh3glb1/Timm13/Timm29/Timm9/Tomm22	9	20	0.45
BP	GO:0060314	regulation of ryanodine-sensitive calcium-release channel activity	9/4445	20/29008	0.00154624576274743	0.00493017387585549	0.00240919011310777	Akap6/Calm1/Calm2/Calm3/Fkbp1a/Pde4d/Pkd2/Selenon/Sri	9	20	0.45
BP	GO:0097320	plasma membrane tubulation	9/4445	20/29008	0.00154624576274743	0.00493017387585549	0.00240919011310777	Asap1/Cavin2/Dnm2/Ehd2/Fnbp1l/Pacsin1/Pacsin2/Sh3glb1/Wasl	9	20	0.45
BP	GO:0099514	synaptic vesicle cytoskeletal transport	9/4445	20/29008	0.00154624576274743	0.00493017387585549	0.00240919011310777	Ap3b1/Ap3d1/Ap3s1/Bloc1s4/Borcs5/Cnih2/Dtnbp1/Madd/Trim46	9	20	0.45
BP	GO:0099517	synaptic vesicle transport along microtubule	9/4445	20/29008	0.00154624576274743	0.00493017387585549	0.00240919011310777	Ap3b1/Ap3d1/Ap3s1/Bloc1s4/Borcs5/Cnih2/Dtnbp1/Madd/Trim46	9	20	0.45
BP	GO:0016570	histone modification	207/4445	461/29008	2.17865558967016e-52	6.88237300776803e-49	3.36315623394872e-49	Actl6a/Actl6b/Taf9/Akap8/Akap8l/App/Arid4b/Arrb1/Ash2l/Asxl1/Atf2/Atg5/Atm/Atrx/Atxn7l3/Aurkb/Auts2/Baz1b/Baz2a/Bcl6/Bcor/Bmi1/Brca1/Brcc3/Brd7/Cbx8/Ccnb1/Cdk5/Cdk9/Chek1/Chtop/Crebbp/Crtc2/Ctnnb1/Ctr9/Daxx/Dcaf1/Dnmt1/Dpy30/Ehmt1/Eny2/Ep300/Ep400/Fh1/Flcn/Gata3/Gm5136/H1f2/H1f3/H1f4/H1f5/Hat1/Hcfc1/Hdac1/Hdac11/Hdac4/Hdac5/Hdac9/Hpf1/Huwe1/Jade2/Jak2/Jarid2/Jmjd1c/Kansl2/Kansl3/Kat14/Kat2a/Kat5/…	207	461	0.449023861171367
BP	GO:0032210	regulation of telomere maintenance via telomerase	22/4445	49/29008	8.19521433004956e-07	6.24157672164238e-06	3.0500232459601e-06	Atm/Atr/Aurkb/Cct3/Cct4/Cct6a/Cct8/Ctnnb1/Dkc1/Fbxo4/Gnl3l/Hnrnpu/Mapk1/Mapk3/Nat10/Pif1/Src/Stn1/Tcp1/Terf2/Tnks/Xrcc5	22	49	0.448979591836735
BP	GO:0035196	production of miRNAs involved in gene silencing by miRNA	22/4445	49/29008	8.19521433004956e-07	6.24157672164238e-06	3.0500232459601e-06	Ago2/Ago3/Ago4/Ddx3x/Ddx5/Dgcr8/Dicer1/Hnrnpa2b1/Map2k1/Map2k2/Mecp2/Nr2f1/Ppp3ca/Prkra/Pum2/Rbm3/Trp53/Tut4/Tut7/Zc3h10/Zc3h7a/Zmpste24	22	49	0.448979591836735
BP	GO:1902808	positive regulation of cell cycle G1/S phase transition	22/4445	49/29008	8.19521433004956e-07	6.24157672164238e-06	3.0500232459601e-06	Adam17/Akt1/Ankrd17/Anp32b/Apex1/Ccnd1/Crebbp/Cul4a/Dbf4/Ddx3x/Eif4g1/Kmt2e/Larp7/Lsm10/Mdm2/Mepce/Paf1/Phb2/Rdx/Rpl17/Rptor/Ube2e2	22	49	0.448979591836735
BP	GO:0031056	regulation of histone modification	78/4445	174/29008	1.72105656851153e-20	1.02744172750361e-18	5.02072039247611e-19	Akap8/Akap8l/App/Arrb1/Atg5/Atm/Atrx/Auts2/Bcl6/Bcor/Brca1/Brd7/Ccnb1/Cdk9/Chek1/Chtop/Ctnnb1/Ctr9/Daxx/Dnmt1/Fh1/Flcn/Gata3/H1f5/Hpf1/Jarid2/Kat2a/Kat7/Kdm1a/Kdm3a/Kdm4a/Kdm4b/Kdm5a/Kmt2a/Kmt2e/L3mbtl2/Lcor/Lif/Macroh2a1/Mapk3/Mecp2/Mtf2/Nelfa/Nelfe/Nipbl/Nos1/Ogt/Paf1/Parg/Park7/Paxip1/Phf1/Phf19/Rif1/Rtf1/Sart3/Setd5/Setd7/Sin3a/Sirt1/Smad4/Smarcb1/Snw1/Sphk2/Srebf1/Supt6/Suv39h1/Tada2a/Trip12…	78	174	0.448275862068966
BP	GO:1904356	regulation of telomere maintenance via telomere lengthening	26/4445	58/29008	8.69964677880294e-08	8.22819885456242e-07	4.02081058969887e-07	Atm/Atr/Aurkb/Cct3/Cct4/Cct6a/Cct8/Ctnnb1/Dhx36/Dkc1/Fbxo4/Gnl3l/Hnrnpa2b1/Hnrnpu/Mapk1/Mapk3/Mcrs1/Nat10/Parp1/Pif1/Src/Stn1/Tcp1/Terf2/Tnks/Xrcc5	26	58	0.448275862068966
BP	GO:1902235	regulation of endoplasmic reticulum stress-induced intrinsic apoptotic signaling pathway	13/4445	29/29008	0.000150949134262487	0.000652769767467755	0.000318983976938559	Erp29/Grina/Herpud1/Ikbkg/Nck2/Opa1/Park7/Ptpn1/Sirt1/Spop/Syvn1/Tmbim6/Wfs1	13	29	0.448275862068966
BP	GO:0051294	establishment of spindle orientation	17/4445	38/29008	1.53650641327851e-05	8.63669708104415e-05	4.22042827322145e-05	Arhgef2/Bccip/Clasp1/Dctn1/Fbxw11/Htt/Itgb1/Llgl2/Mad2l1/Map4/Ndel1/Nsfl1c/Numa1/Pax6/Plk1/Spag5/Spry2	17	38	0.447368421052632
BP	GO:1905508	protein localization to microtubule organizing center	17/4445	38/29008	1.53650641327851e-05	8.63669708104415e-05	4.22042827322145e-05	Apc/Aurka/Cep250/Cep83/Csnk1d/Dctn2/Golgb1/Gsk3b/Htt/Mapre1/Mark4/Nsfl1c/Numa1/Pard6a/Pcm1/Snx10/Spag5	17	38	0.447368421052632
BP	GO:0006325	chromatin organization	213/4445	477/29008	2.16634601948553e-53	1.36869741511096e-49	6.6883082896327e-50	Actl6a/Actl6b/Actr5/Anp32b/Anp32e/Arid1a/Arid2/Arid4b/Asf1a/Asf1b/Ash2l/Asxl1/Atad2/Atf7ip/Atrx/Atxn7l3/Babam1/Babam2/Bag6/Bahd1/Banp/Baz1b/Baz2a/Bcor/Bmi1/Bptf/Brcc3/Brd2/Brd3/Brd9/Cabin1/Cbx4/Cbx8/Cdan1/Cecr2/Cenpv/Chaf1a/Chd1/Chd2/Chd3/Chd4/Chd6/Chd7/Daxx/Dcaf1/Dicer1/Dnajc2/Dnajc9/Dnmt1/Dpf2/Dpy30/Ehmt1/Emsy/Eny2/Ep400/Epc2/Fam172a/Fam50a/Gata3/Gatad1/H1f0/H1f10/H1f2/H1f3/H1f4/H1f5/H2bc12/H2b…	213	477	0.446540880503145
BP	GO:0006623	protein targeting to vacuole	16/4445	36/29008	3.01807002070216e-05	0.000157957704502934	7.71879754264515e-05	Ap3b1/Ap3d1/Gcc2/Gga3/Gnptab/Hspa8/M6pr/Mon1a/Ncoa4/Nedd4/Pik3r4/Rab7/Rnf215/Sorl1/Sort1/Vps13d	16	36	0.444444444444444
BP	GO:0071539	protein localization to centrosome	16/4445	36/29008	3.01807002070216e-05	0.000157957704502934	7.71879754264515e-05	Apc/Aurka/Cep250/Cep83/Csnk1d/Dctn2/Golgb1/Gsk3b/Htt/Mapre1/Mark4/Nsfl1c/Pard6a/Pcm1/Snx10/Spag5	16	36	0.444444444444444
BP	GO:0097352	autophagosome maturation	16/4445	36/29008	3.01807002070216e-05	0.000157957704502934	7.71879754264515e-05	Atg14/Atp2a2/Clec16a/Lix1/Lix1l/Map1lc3a/Mcoln1/Mfsd8/Phf23/Rubcn/Smcr8/Snap29/Stx17/Ubqln1/Vcp/Vps33a	16	36	0.444444444444444
BP	GO:0007064	mitotic sister chromatid cohesion	12/4445	27/29008	0.000298992788539076	0.0011963498657314	0.000584611078820779	Atrx/Cdc20/Macroh2a1/Mau2/Naa10/Naa50/Nipbl/Nsmce2/Rad21/Smc1a/Smc3/Tnks	12	27	0.444444444444444
BP	GO:0010971	positive regulation of G2/M transition of mitotic cell cycle	12/4445	27/29008	0.000298992788539076	0.0011963498657314	0.000584611078820779	App/Camk2d/Ccnb1/Ccnd1/Cdk1/Cdk4/Dtl/Hspa2/Mecp2/Pbx1/Rab11a/Sin3a	12	27	0.444444444444444
BP	GO:0019068	virion assembly	12/4445	27/29008	0.000298992788539076	0.0011963498657314	0.000584611078820779	2610002M06Rik/Chmp1b/Chmp2a/Chmp4b/Ddx6/Lrsam1/Mvb12b/Nedd4/Pcx/Pdcd6ip/Rab1a/Tsg101	12	27	0.444444444444444
BP	GO:0034063	stress granule assembly	12/4445	27/29008	0.000298992788539076	0.0011963498657314	0.000584611078820779	C9orf72/Csde1/Ddx3x/Ddx6/Dync1h1/Eif2s1/G3bp2/Prrc2c/Pum2/Rps23/Ythdf1/Ythdf3	12	27	0.444444444444444
BP	GO:0062009	secondary palate development	12/4445	27/29008	0.000298992788539076	0.0011963498657314	0.000584611078820779	Chd7/Col11a2/Fzd2/Jag2/Lef1/Smad2/Smad4/Sox11/Tbx1/Tgfb3/Tshz1/Wnt11	12	27	0.444444444444444
BP	GO:0000083	regulation of transcription involved in G1/S transition of mitotic cell cycle	8/4445	18/29008	0.003112266921777	0.00901159597240472	0.00440362722831393	Bach1/Cdk16/Cdk17/Cdk18/Cdk5/E2f1/E2f4/Hinfp	8	18	0.444444444444444
BP	GO:0001833	inner cell mass cell proliferation	8/4445	18/29008	0.003112266921777	0.00901159597240472	0.00440362722831393	Chek1/Cops2/Ints1/Ncapg2/Ndel1/Palb2/Setdb1/Taf8	8	18	0.444444444444444
BP	GO:0010867	positive regulation of triglyceride biosynthetic process	8/4445	18/29008	0.003112266921777	0.00901159597240472	0.00440362722831393	Acsl5/Cnep1r1/Ctdnep1/Gpam/Ldlr/Mfsd2a/Nr1h2/Srebf1	8	18	0.444444444444444
BP	GO:0018196	peptidyl-asparagine modification	8/4445	18/29008	0.003112266921777	0.00901159597240472	0.00440362722831393	Fut8/Hif1an/Magt1/Mgat1/Ost4/Rpn1/Stt3a/Uggt1	8	18	0.444444444444444
BP	GO:0031145	anaphase-promoting complex-dependent catabolic process	8/4445	18/29008	0.003112266921777	0.00901159597240472	0.00440362722831393	Anapc1/Anapc10/Anapc5/Anapc7/Cdc20/Cdc23/Cul3/Fzr1	8	18	0.444444444444444
BP	GO:0035330	regulation of hippo signaling	8/4445	18/29008	0.003112266921777	0.00901159597240472	0.00440362722831393	Limd1/Mark3/Nf2/Shank2/Sox11/Vgll4/Wtip/Wwc2	8	18	0.444444444444444
BP	GO:0039535	regulation of RIG-I signaling pathway	8/4445	18/29008	0.003112266921777	0.00901159597240472	0.00440362722831393	Ankrd17/Gpatch3/Nploc4/Pum2/Rnf125/Usp15/Zc3hav1/Zcchc3	8	18	0.444444444444444
BP	GO:0060416	response to growth hormone	8/4445	18/29008	0.003112266921777	0.00901159597240472	0.00440362722831393	Cacybp/Irf1/Jak2/Leprotl1/Mbd5/Pxn/Stat5b/Stat6	8	18	0.444444444444444
BP	GO:0099638	endosome to plasma membrane protein transport	8/4445	18/29008	0.003112266921777	0.00901159597240472	0.00440362722831393	Grip1/Gripap1/Nsg1/Rab11a/Rab7/Scrib/Snx27/Zdhhc2	8	18	0.444444444444444
BP	GO:1900037	regulation of cellular response to hypoxia	8/4445	18/29008	0.003112266921777	0.00901159597240472	0.00440362722831393	Ddah1/Eno1/Eno1b/Map2k1/Ogt/Rock2/Tmbim6/Usp19	8	18	0.444444444444444
BP	GO:1901077	regulation of relaxation of muscle	8/4445	18/29008	0.003112266921777	0.00901159597240472	0.00440362722831393	Abcc8/Akap6/Camk2d/Camk2g/Chga/Pawr/Pde4d/Sri	8	18	0.444444444444444
BP	GO:1905244	regulation of modification of synaptic structure	8/4445	18/29008	0.003112266921777	0.00901159597240472	0.00440362722831393	Camkv/Cdc42/Gripap1/Gsk3b/Itsn1/Marcks/Myh10/Rhoa	8	18	0.444444444444444
BP	GO:2000001	regulation of DNA damage checkpoint	8/4445	18/29008	0.003112266921777	0.00901159597240472	0.00440362722831393	Cry1/Cul4a/Ddx39b/Fbxo4/Fem1b/Map3k20/Ppp1r10/Wdr76	8	18	0.444444444444444
BP	GO:2000369	regulation of clathrin-dependent endocytosis	8/4445	18/29008	0.003112266921777	0.00901159597240472	0.00440362722831393	Aak1/Dnajc6/Dnm2/Scyl2/Smap1/Tnk2/Ubqln2/Wasl	8	18	0.444444444444444
BP	GO:0031123	RNA 3'-end processing	47/4445	106/29008	1.01961548235623e-12	2.30893570520669e-11	1.12828983578601e-11	App/Ccnb1/Cdk9/Clp1/Cpeb1/Cpeb3/Cpsf1/Cpsf3/Cpsf4/Cstf2/Cstf2t/Cstf3/Ctr9/Dhx36/Dkc1/Elac2/Eri3/Exosc4/Exosc7/Hsd17b10/Hsf1/Ints1/Ints2/Ints5/Ints6/Ints7/Larp7/Leo1/Lsm10/Mtpap/Nelfe/Nudt21/Paf1/Pcf11/Pnpt1/Ptcd1/Rprd2/Scaf8/Slbp/Supt5/Tent2/Tent4a/Tut4/Tut7/Wdr33/Ythdc1/Zc3h14	47	106	0.443396226415094
BP	GO:0006479	protein methylation	86/4445	194/29008	4.82136889711562e-22	3.76066773975019e-20	1.83769655298767e-20	Arid4b/Ash2l/Atrx/Auts2/Baz2a/Bcor/Brca1/Btg1/Btg2/Chtop/Crebbp/Ctnnb1/Ctr9/Dnmt1/Dpy30/Eef1akmt2/Ehmt1/Etf1/Etfbkmt/Fh1/Gata3/Gspt1/H1f2/H1f3/H1f4/H1f5/Icmt/Jarid2/Kdm1a/Kdm3a/Kdm4a/Kdm4b/Kmt2a/Kmt2c/Kmt2d/Kmt2e/Kmt5a/Kmt5b/L3mbtl2/Lcmt1/Lcor/Macroh2a1/Mecp2/Mettl21a/Mettl22/Mtf2/Mtr/Ncoa6/Nelfa/Nelfe/Nsd2/Ogt/Paf1/Paxip1/Pcmt1/Phf1/Phf19/Prmt1/Prmt2/Prmt5/Pwp1/Rab6a/Rbbp5/Rif1/Rlf/Rtf1/Satb1/Se…	86	194	0.443298969072165
BP	GO:0008213	protein alkylation	86/4445	194/29008	4.82136889711562e-22	3.76066773975019e-20	1.83769655298767e-20	Arid4b/Ash2l/Atrx/Auts2/Baz2a/Bcor/Brca1/Btg1/Btg2/Chtop/Crebbp/Ctnnb1/Ctr9/Dnmt1/Dpy30/Eef1akmt2/Ehmt1/Etf1/Etfbkmt/Fh1/Gata3/Gspt1/H1f2/H1f3/H1f4/H1f5/Icmt/Jarid2/Kdm1a/Kdm3a/Kdm4a/Kdm4b/Kmt2a/Kmt2c/Kmt2d/Kmt2e/Kmt5a/Kmt5b/L3mbtl2/Lcmt1/Lcor/Macroh2a1/Mecp2/Mettl21a/Mettl22/Mtf2/Mtr/Ncoa6/Nelfa/Nelfe/Nsd2/Ogt/Paf1/Paxip1/Pcmt1/Phf1/Phf19/Prmt1/Prmt2/Prmt5/Pwp1/Rab6a/Rbbp5/Rif1/Rlf/Rtf1/Satb1/Se…	86	194	0.443298969072165
BP	GO:0006360	transcription by RNA polymerase I	23/4445	52/29008	6.42968686201498e-07	5.04004486280529e-06	2.46287992246179e-06	Baz2a/Cavin1/Dedd/Flna/Gtf2h1/Heatr1/Ippk/Macroh2a1/Mars1/Ncl/Nol11/Pdcd7/Phf8/Polr1e/Pou4f1/Pwp1/Rrn3/Sirt7/Smarca4/Smarcb1/Tcof1/Wdr43/Zmpste24	23	52	0.442307692307692
BP	GO:0032206	positive regulation of telomere maintenance	23/4445	52/29008	6.42968686201498e-07	5.04004486280529e-06	2.46287992246179e-06	Atm/Atr/Atrx/Aurkb/Cct3/Cct4/Cct6a/Cct8/Ctnnb1/Dhx36/Dkc1/Fbxo4/Gnl3/Hnrnpa2b1/Mapk1/Mapk3/Nabp2/Ppp1r10/Rad50/Tcp1/Terf2/Tnks/Xrcc5	23	52	0.442307692307692
BP	GO:1902115	regulation of organelle assembly	88/4445	199/29008	1.96654372846879e-22	1.63481885216655e-20	7.98874342880742e-21	2610002M06Rik/Alms1/Arhgap35/Arhgef2/Arhgef9/Arpc2/Asap1/Atg3/Atg5/Becn1/C9orf72/Cdk10/Cep120/Cep76/Cep97/Chmp1b/Chmp2a/Chmp4b/Cnot1/Cnot2/Cnot6l/Dnm2/Drg1/Dync1h1/Dync2li1/Dzip1/Elapor1/Eml3/Fez2/G3bp2/Gsn/Hck/Hnrnpu/Hspa1b/Htt/Kat2a/Kctd17/Limk2/Lrfn4/Lrsam1/Map4/Mapk8/Mark4/Mfn2/Nprl2/Nprl3/Nptxr/Numa1/Nupr1/Odf2/Pdcd6ip/Phf23/Pikfyve/Pip4k2b/Pip4k2c/Plk1/Plk4/Ptprs/Rab3gap1/Rab3gap2/Rdx/Rhoa/…	88	199	0.442211055276382
BP	GO:1903313	positive regulation of mRNA metabolic process	57/4445	129/29008	4.96940330890849e-15	1.52411117017883e-13	7.44775672203811e-14	Ago2/Btg2/Ccnb1/Celf1/Celf3/Celf4/Cnot1/Cnot2/Cnot6l/Cnot7/Cpeb1/Cpeb3/Dazap1/Dhx36/Exosc7/Gigyf2/Gtpbp1/Hnrnpr/Hsf1/Hspa8/Khsrp/Leo1/Mlh1/Ncl/Noct/Nudt21/Nup98/Obi1/Pabpc1/Paf1/Pde12/Pnpt1/Polr2g/Prdx6/Rbm3/Rbmx/Rbmxl1/Rc3h1/Rc3h2/Rock1/Rock2/Samd4/Snrnp70/Snw1/Tent4a/Tnrc6a/Tnrc6c/Tob1/Tra2b/Tut4/Tut7/Upf1/Ythdf1/Ythdf3/Zc3hav1/Zfp36l2/Zfp64	57	129	0.441860465116279
BP	GO:0048193	Golgi vesicle transport	121/4445	274/29008	3.01019915204249e-30	1.00097043382129e-27	4.89136515952389e-28	Ank3/Ap1ar/Ap3d1/Arcn1/Arf1/Arf5/Arfgef2/Arl1/Atp2c1/Atp9b/Bcap31/Bicd2/Blzf1/Chic2/Cnih4/Cog1/Cog4/Cog5/Cog8/Copa/Copb1/Copb2/Cope/Copg1/Copg2/Copz1/Copz2/Creb3l2/Cul3/Dnm2/Dop1a/Dop1b/Ehd3/Eps15/Ergic2/Ergic3/Erp29/Exoc5/Exoc6/Gabarapl2/Gak/Gcc2/Gga3/Golga2/Golph3/Gopc/Gosr1/Htt/Insig1/Kdelr1/Kif1c/Klhl20/Lman1/Lmf1/Macf1/Mia2/Mia3/Myo18a/Myo5a/Nbas/Nbea/Nrbp1/Nsf/Pdcd6/Pitpnb/Pkdcc/Plcb3/Preb/…	121	274	0.441605839416058
BP	GO:2000756	regulation of peptidyl-lysine acetylation	30/4445	68/29008	1.42367707134002e-08	1.56977168180214e-07	7.67088242902595e-08	App/Arrb1/Atg5/Auts2/Brca1/Brd7/Chek1/Dip2a/Dip2b/Flcn/Gata3/Kat2a/Kat7/Kmt2a/L3mbtl2/Lif/Mapk3/Nos1/Park7/Paxip1/Setd5/Sin3a/Sirt1/Smad4/Smarcb1/Sox4/Sphk2/Tada2a/Wbp2/Zmpste24	30	68	0.441176470588235
BP	GO:0009112	nucleobase metabolic process	15/4445	34/29008	5.9301002534276e-05	0.00028362129751064	0.00013859503600385	Aldh6a1/Aprt/Cad/Cmpk1/Ctps/Ctps2/Dhodh/Gart/Mapk1/Nt5c2/Prps1/Shmt1/Shmt2/Tet2/Umps	15	34	0.441176470588235
BP	GO:0016073	snRNA metabolic process	15/4445	34/29008	5.9301002534276e-05	0.00028362129751064	0.00013859503600385	Dkc1/Exosc4/Exosc7/Ints1/Ints10/Ints2/Ints3/Ints4/Ints5/Ints6/Ints7/Larp7/Mepce/Nop10/Rbm7	15	34	0.441176470588235
BP	GO:0099563	modification of synaptic structure	15/4445	34/29008	5.9301002534276e-05	0.00028362129751064	0.00013859503600385	Cabp1/Camkv/Cdc42/Ctnna2/Cttn/Gripap1/Gsk3b/Itsn1/Marcks/Myh10/Pfn2/Pgrmc1/Rhoa/Stau1/Wasf3	15	34	0.441176470588235
BP	GO:0034976	response to endoplasmic reticulum stress	112/4445	254/29008	4.96881219585449e-28	1.25571821813635e-25	6.13622154544893e-26	Aifm1/Amfr/App/Atf3/Atf6/Atp2a1/Aup1/Bag6/Bax/Bbc3/Bcap31/Calr/Canx/Casp9/Ccdc47/Ccnd1/Cdk5rap3/Cebpb/Cert1/Cftr/Chac1/Cops5/Creb3l2/Crebrf/Dab2ip/Ddx3x/Derl2/Dnajb9/Ecpas/Edem1/Edem2/Eif2b5/Eif2s1/Eif4g1/Ep300/Erlec1/Ero1a/Erp29/Erp44/Fbxo17/Fbxo2/Flot1/Foxred2/Gorasp2/Grina/Gsk3b/Herpud1/Herpud2/Hsp90b1/Hspa5/Ikbkg/Itpr1/Jun/Manf/Map3k5/Marchf6/Mbtps2/Nck2/Nfe2l1/Niban1/Nploc4/Nr1h2/Nrros/Nupr1…	112	254	0.440944881889764
BP	GO:0030433	ubiquitin-dependent ERAD pathway	37/4445	84/29008	3.21724118289798e-10	4.89795898639746e-09	2.39344791108175e-09	Amfr/Aup1/Bag6/Bcap31/Calr/Canx/Ccdc47/Derl2/Dnajb9/Ecpas/Edem1/Edem2/Erlec1/Fbxo17/Fbxo2/Foxred2/Herpud1/Hsp90b1/Hspa5/Marchf6/Nrros/Psmc6/Rnf103/Rnf185/Sel1l/Stub1/Syvn1/Tmub1/Ube2g2/Ube4b/Ubqln1/Ubqln2/Usp14/Usp19/Vcp/Wfs1/Yod1	37	84	0.44047619047619
BP	GO:0000070	mitotic sister chromatid segregation	70/4445	159/29008	5.13041117048832e-18	2.282671674306e-16	1.11545559399868e-16	2610002M06Rik/Akap8/Akap8l/Anapc1/Anapc15/Anapc5/Anapc7/Apc/Atm/Atrx/Aurkb/Becn1/Bub3/Ccnb1/Cdc20/Cdc23/Cdc6/Chmp1b/Chmp2a/Chmp4b/Chmp7/Cul3/Dctn2/Dync1li1/Eml3/Hnrnpu/Ik/Kif14/Kif18b/Kif22/Kif23/Kif2c/Kifc5b/Kntc1/Kpnb1/Lcmt1/Macroh2a1/Mad2l1/Mau2/Naa10/Naa50/Ncapd2/Ncapd3/Ncapg2/Ncaph/Ncaph2/Nipbl/Nsl1/Nsmce2/Nudc/Numa1/Pcid2/Phf13/Plk1/Ppp2r1a/Rab11a/Rad21/Ran/Seh1l/Sgo2a/Smc1a/Smc3/Spag5/Tnks…	70	159	0.440251572327044
BP	GO:1905897	regulation of response to endoplasmic reticulum stress	33/4445	75/29008	2.97200823689486e-09	3.77051165475938e-08	1.84250690315211e-08	App/Atf6/Bag6/Bax/Bcap31/Cops5/Crebrf/Erp29/Grina/Herpud1/Ikbkg/Manf/Mbtps2/Nck2/Nfe2l1/Nr1h2/Nupr1/Opa1/Park7/Ptpn1/Rnf185/Rnft2/Sirt1/Spop/Syvn1/Tmbim6/Tmem259/Tmem33/Ubqln1/Ubqln2/Usp14/Usp19/Wfs1	33	75	0.44
BP	GO:0002082	regulation of oxidative phosphorylation	11/4445	25/29008	0.000592920073659577	0.0021918885357496	0.0010710932965718	Abcd1/Cox7a2l/Dnajc15/Mlxipl/Nupr1/Pde12/Rhoa/Shmt2/Slc25a23/Uqcc2/Vcp	11	25	0.44
BP	GO:0002183	cytoplasmic translational initiation	11/4445	25/29008	0.000592920073659577	0.0021918885357496	0.0010710932965718	Dhx29/Eif2b3/Eif2d/Eif2s2/Eif2s3x/Eif3a/Eif3d/Eif3m/Eif4a1/Eif4b/Eif4h	11	25	0.44
BP	GO:0006298	mismatch repair	11/4445	25/29008	0.000592920073659577	0.0021918885357496	0.0010710932965718	Axin2/Exo1/Mlh1/Msh5/Msh6/Pcna/Prkcg/Rnaseh2a/Rpa1/Rpa3/Setd2	11	25	0.44
BP	GO:0006783	heme biosynthetic process	11/4445	25/29008	0.000592920073659577	0.0021918885357496	0.0010710932965718	Abcb7/Alad/Fech/Hmbs/Ireb2/Pgrmc1/Ppox/Slc11a2/Slc25a39/Slc6a9/Snx3	11	25	0.44
BP	GO:0010640	regulation of platelet-derived growth factor receptor signaling pathway	11/4445	25/29008	0.000592920073659577	0.0021918885357496	0.0010710932965718	Cbl/Cblb/Hip1/Inppl1/Lrp1/Ndrg4/Phf14/Ptgir/Ptprj/Slc9a3r1/Src	11	25	0.44
BP	GO:0018027	peptidyl-lysine dimethylation	11/4445	25/29008	0.000592920073659577	0.0021918885357496	0.0010710932965718	Eef1akmt2/Ehmt1/Kdm3a/Kmt2a/Kmt2d/Kmt5b/Setd2/Setd3/Setd7/Smarcb1/Suv39h1	11	25	0.44
BP	GO:0097062	dendritic spine maintenance	11/4445	25/29008	0.000592920073659577	0.0021918885357496	0.0010710932965718	Abhd17b/Abl2/App/Cntnap2/Cttn/Fyn/Homer1/Igf1r/Insr/Prnp/Zfp804a	11	25	0.44
BP	GO:2000679	positive regulation of transcription regulatory region DNA binding	11/4445	25/29008	0.000592920073659577	0.0021918885357496	0.0010710932965718	Ctnnb1/Ep300/Gata3/Gtf2b/H1f0/Hand2/Lgals9/Park7/Parp1/Pax6/Pou4f1	11	25	0.44
BP	GO:0008380	RNA splicing	175/4445	398/29008	6.81737023711055e-43	8.61442903161289e-40	4.20954671693584e-40	Acin1/Ahnak/Ahnak2/Akt2/BC005624/Bud31/Cd2bp2/Cdc40/Cdk13/Celf1/Celf3/Celf4/Celf5/Celf6/Cir1/Clk1/Clk3/Clns1a/Clp1/Coil/Cwc22/Cwf19l1/Dazap1/Ddx1/Ddx17/Ddx23/Ddx39b/Ddx46/Ddx5/Dhx15/Dhx16/Dhx9/Dyrk1a/Ecd/Esrp1/Fam172a/Fam50a/Fus/Fxr1/Fxr2/Gemin2/Gemin5/Habp4/Hnrnpa1/Hnrnpa2b1/Hnrnpa3/Hnrnpc/Hnrnph1/Hnrnph2/Hnrnph3/Hnrnpk/Hnrnpl/Hnrnpu/Hspa8/Ik/Ivns1abp/Khdc4/Khdrbs1/Khdrbs3/Khsrp/Larp7/Lsm10/Lsm3…	175	398	0.439698492462312
BP	GO:0022613	ribonucleoprotein complex biogenesis	181/4445	412/29008	2.89156027153523e-44	4.5672194488899e-41	2.23182796747706e-41	Aatf/Ago2/Ago3/Ago4/Taf9/Atm/Atr/Bop1/Brix1/Bysl/Cdkn2a/Celf1/Celf3/Celf4/Celf5/Celf6/Chd7/Clns1a/Clp1/Coil/Cul4a/Ddx10/Ddx17/Ddx21/Ddx31/Ddx39b/Ddx3x/Ddx52/Ddx56/Dhx29/Dhx30/Dhx37/Dhx9/Dicer1/Dimt1/Dkc1/Ebna1bp2/Efl1/Eif2d/Eif2s2/Eif2s3x/Eif3a/Eif3d/Eif4b/Eif4h/Eral1/Eri3/Esf1/Exosc4/Exosc7/Fcf1/Gar1/Gemin2/Gemin5/Gnl3l/Gtf3a/Gtpbp4/Heatr1/Heatr3/Helq/Imp3/Imp4/Ipo4/Ipo9/Khdc4/Krr1/Las1l/Lsm4/Lt…	181	412	0.439320388349515
BP	GO:0031396	regulation of protein ubiquitination	94/4445	214/29008	1.32612332679071e-23	1.39640786311061e-21	6.82371880259148e-22	Adgrb1/Akt1/Amer1/Angpt1/Arrb1/Arrb2/Arrdc3/Atg5/Bag2/Bcl10/Brca1/Caml/Cblb/Cdc20/Cdk5/Cdk5rap3/Cdk9/Cdkn2a/Cry1/Ctr9/Cul3/Daxx/Dcun1d1/Dcun1d4/Dcun1d5/Ddx3x/Dnaja1/Dnaja3/Dysf/Epm2a/Fanci/Fancm/Fbxo2/Fbxo4/Fyn/Fzr1/Gnl3l/Gtpbp4/Herpud1/Hspa5/Hspbp1/Huwe1/Ivns1abp/Kdm1a/Mad2l1/Mad2l2/Mapk8/Mastl/Mta1/N4bp1/Nxn/Ogt/Park7/Paxip1/Pdcd6/Peli1/Per2/Phf23/Plk1/Prickle1/Prkce/Prkcg/Psen1/Psen2/Pten/Rnf1…	94	214	0.439252336448598
BP	GO:0071103	DNA conformation change	89/4445	203/29008	2.34505933532705e-22	1.92416686760991e-20	9.40267810049794e-21	Acin1/Akap8/Akap8l/Anp32b/Asf1a/Asf1b/Atrx/Banf1/Baz2a/Blm/Brd2/Cabin1/Ccnb1/Cdan1/Cdk1/Cenpv/Chaf1a/Daxx/Ddx1/Ddx11/Dhx36/Dhx9/Dicer1/Dnajc9/H1f0/H1f10/H1f2/H1f3/H1f4/H1f5/H2bc12/H2bc21/H2bc22/H2bc3/H2bc4/H2bc7/H2bu2/H3c8/H3f3a/H3f3b/H4c17/H4f16/Hat1/Hells/Hnrnpa2b1/Hp1bp3/Ipo4/Kat6b/Macroh2a1/Mcm3/Mcm5/Mcm6/Mnat1/Mta2/Nap1l1/Nap1l4/Nasp/Ncapd2/Ncapd3/Ncapg2/Ncaph/Ncaph2/Paf1/Phf13/Phf2/Phf8/Pif…	89	203	0.438423645320197
BP	GO:1902117	positive regulation of organelle assembly	32/4445	73/29008	5.75084310685213e-09	6.9207289045889e-08	3.38189931476637e-08	Arhgap35/Arpc2/Asap1/Becn1/Cep120/Cnot1/Cnot2/Cnot6l/Dync1h1/Dzip1/Elapor1/G3bp2/Htt/Kctd17/Lrsam1/Mapk8/Mark4/Numa1/Pdcd6ip/Pip4k2b/Pip4k2c/Plk4/Rab3gap1/Rab3gap2/Rhoa/Sdc1/Septin7/Septin9/Sh3glb1/Spag5/Src/Stx18	32	73	0.438356164383562
BP	GO:0033044	regulation of chromosome organization	81/4445	185/29008	1.96292558823051e-20	1.12743307876731e-18	5.50934043089004e-19	Anapc1/Anapc15/Anapc5/Anapc7/Apc/Atf7ip/Atm/Atr/Atrx/Aurkb/Axin2/Becn1/Bub3/Ccnb1/Cct3/Cct4/Cct6a/Cct8/Cdc23/Cdc6/Cenpv/Ctnnb1/Cul3/Dhx36/Dkc1/Dnmt1/Dync1li1/Fbxo4/Gnl3/Gnl3l/H3f3a/H3f3b/Hnrnpa2b1/Hnrnpu/Ik/Kntc1/Lcmt1/Lig4/Macroh2a1/Mad2l1/Mapk1/Mapk3/Mcrs1/Mnat1/Mphosph8/Naa10/Nabp2/Nat10/Nsmce2/Numa1/Parp1/Pcid2/Pif1/Plk1/Pphln1/Ppp1r10/Rad21/Rad50/Rnf4/Senp6/Setdb1/Sfpq/Sgo2a/Smg1/Smg5/Src/St…	81	185	0.437837837837838
BP	GO:0051310	metaphase plate congression	28/4445	64/29008	5.34602323028596e-08	5.23869857646848e-07	2.55995450338749e-07	2610002M06Rik/Aurkb/Becn1/Ccnb1/Cdc23/Cenpf/Chmp1b/Chmp2a/Chmp4b/Chmp7/Cul3/Dctn2/Dync1h1/Eml3/Hnrnpu/Kif14/Kif22/Kif2c/Kifc5b/Kpnb1/Mlh1/Nudc/Numa1/Rab11a/Seh1l/Spag5/Spice1/Trappc12	28	64	0.4375
BP	GO:0007080	mitotic metaphase plate congression	21/4445	48/29008	2.43677483120919e-06	1.66618434887226e-05	8.14201478689515e-06	2610002M06Rik/Aurkb/Becn1/Ccnb1/Cdc23/Chmp1b/Chmp2a/Chmp4b/Chmp7/Cul3/Dctn2/Eml3/Hnrnpu/Kif14/Kif22/Kif2c/Kifc5b/Kpnb1/Nudc/Rab11a/Seh1l	21	48	0.4375
BP	GO:0001893	maternal placenta development	14/4445	32/29008	0.000116554152881632	0.000518218957006438	0.000253234068226101	Akt1/Bmpr2/Cited2/Ctsb/Dazap1/Dedd/Il11ra1/Lif/Mapk1/Mapk3/Nr2f2/Prdx3/Ptn/Tppp3	14	32	0.4375
BP	GO:0009225	nucleotide-sugar metabolic process	14/4445	32/29008	0.000116554152881632	0.000518218957006438	0.000253234068226101	B3galnt2/Cmas/Fut8/Galt/Gfpt2/Gne/Gnpda1/Mgat1/Mpi/Parg/Pgm3/Pmm1/Uap1/Ugdh	14	32	0.4375
BP	GO:0031116	positive regulation of microtubule polymerization	14/4445	32/29008	0.000116554152881632	0.000518218957006438	0.000253234068226101	Apc/Dctn1/Drg1/Fes/Map1b/Mapk8/Mapre1/Mecp2/Numa1/Pak1/Rac1/Rps3/Slain1/Slain2	14	32	0.4375
BP	GO:0048011	neurotrophin TRK receptor signaling pathway	14/4445	32/29008	0.000116554152881632	0.000518218957006438	0.000253234068226101	Bcar1/Bex1/Ddit4/Dok5/Lmtk2/Ppp2r5b/Ppp2r5d/Ptprf/Raf1/Sh3glb1/Sort1/Sos1/Spry2/Src	14	32	0.4375
BP	GO:0051085	chaperone cofactor-dependent protein refolding	14/4445	32/29008	0.000116554152881632	0.000518218957006438	0.000253234068226101	Cd74/Dnajb1/Dnajb5/Dnajc7/Ero1a/Hspa1b/Hspa2/Hspa5/Hspa8/Hspe1/Hsph1/Sdf2l1/St13/Tor1a	14	32	0.4375
BP	GO:1904738	vascular associated smooth muscle cell migration	14/4445	32/29008	0.000116554152881632	0.000518218957006438	0.000253234068226101	Dock4/Dock5/Drd4/Fgf9/Gna13/Iqgap1/Lrp1/Mdm2/Myo5a/Nr4a3/Pak1/Rhoa/Ssh1/Tpm1	14	32	0.4375
BP	GO:0000463	maturation of LSU-rRNA from tricistronic rRNA transcript (SSU-rRNA, 5.8S rRNA, LSU-rRNA)	7/4445	16/29008	0.00628781933039264	0.0164566870461561	0.00804176256749733	Bop1/Gtpbp4/Rpl35/Rpl7/Urb1/Wdr12/Znhit3	7	16	0.4375
BP	GO:0002098	tRNA wobble uridine modification	7/4445	16/29008	0.00628781933039264	0.0164566870461561	0.00804176256749733	Ctu1/Dph3/Elp1/Elp3/Elp5/Trmu/Urm1	7	16	0.4375
BP	GO:0002467	germinal center formation	7/4445	16/29008	0.00628781933039264	0.0164566870461561	0.00804176256749733	Adam17/Bcl6/Nfkb2/Pkn1/Rc3h1/Tnfaip3/Unc13d	7	16	0.4375
BP	GO:0007512	adult heart development	7/4445	16/29008	0.00628781933039264	0.0164566870461561	0.00804176256749733	Chd7/Hand2/Mnat1/Myh10/Myh6/Nkx2-5/Slc22a5	7	16	0.4375
BP	GO:0009070	serine family amino acid biosynthetic process	7/4445	16/29008	0.00628781933039264	0.0164566870461561	0.00804176256749733	Mthfd1/Phgdh/Psat1/Sephs1/Shmt1/Shmt2/Srr	7	16	0.4375
BP	GO:0030238	male sex determination	7/4445	16/29008	0.00628781933039264	0.0164566870461561	0.00804176256749733	Dhh/Fgf9/Igf1r/Insr/Sf1/Six4/Sox9	7	16	0.4375
BP	GO:0032688	negative regulation of interferon-beta production	7/4445	16/29008	0.00628781933039264	0.0164566870461561	0.00804176256749733	Atg9a/Crebbp/Ptprs/Rel/Relb/Traf3ip1/Traip	7	16	0.4375
BP	GO:0042541	hemoglobin biosynthetic process	7/4445	16/29008	0.00628781933039264	0.0164566870461561	0.00804176256749733	Fech/Ldb1/Lyn/Prmt1/Slc25a37/Slc6a9/Snx3	7	16	0.4375
BP	GO:0044794	positive regulation by host of viral process	7/4445	16/29008	0.00628781933039264	0.0164566870461561	0.00804176256749733	Hspa8/Igf2r/Nucks1/Pcx/Ppib/Vapa/Vapb	7	16	0.4375
BP	GO:0048715	negative regulation of oligodendrocyte differentiation	7/4445	16/29008	0.00628781933039264	0.0164566870461561	0.00804176256749733	Ctnnb1/Daam2/Dlx1/Dusp10/Hes1/Lingo1/Nf1	7	16	0.4375
BP	GO:0051984	positive regulation of chromosome segregation	7/4445	16/29008	0.00628781933039264	0.0164566870461561	0.00804176256749733	Aurkb/Becn1/Ccnb1/Cdc6/Hnrnpu/Numa1/Smc6	7	16	0.4375
BP	GO:0071731	response to nitric oxide	7/4445	16/29008	0.00628781933039264	0.0164566870461561	0.00804176256749733	Aqp1/Bcar1/Crk/Egln1/Mapk8/Mtr/Traf2	7	16	0.4375
BP	GO:0098696	regulation of neurotransmitter receptor localization to postsynaptic specialization membrane	7/4445	16/29008	0.00628781933039264	0.0164566870461561	0.00804176256749733	Camk2a/Gpc6/Gsk3b/Hras/Magi2/Map2k1/Rap1a	7	16	0.4375
BP	GO:0099527	postsynapse to nucleus signaling pathway	7/4445	16/29008	0.00628781933039264	0.0164566870461561	0.00804176256749733	Cabp1/Htt/Jak2/Kpna1/Kpna2/Nsmf/Rnf10	7	16	0.4375
BP	GO:2000628	regulation of miRNA metabolic process	7/4445	16/29008	0.00628781933039264	0.0164566870461561	0.00804176256749733	Dicer1/Hras/Khsrp/Pnpt1/Rc3h1/Rc3h2/Tent2	7	16	0.4375
BP	GO:0072384	organelle transport along microtubule	37/4445	85/29008	4.85777374797857e-10	7.22150930346556e-09	3.52887935673589e-09	Agtpbp1/Ap3b1/Ap3d1/Ap3s1/Bicd2/Bicdl1/Bloc1s4/Borcs5/Cdc42/Cnih2/Copg1/Copg2/Dtnbp1/Dync1h1/Fbxw11/Hsbp1/Htt/Kif1a/Kif1b/Kif1c/Kif3c/Kif5a/Madd/Map1b/Map2k1/Map6/Mecp2/Ndel1/Nefh/Rab1a/Spast/Stk11/Sun1/Syne2/Trak1/Trim46/Uchl1	37	85	0.435294117647059
BP	GO:0045727	positive regulation of translation	57/4445	131/29008	1.1355906260028e-14	3.3216025810582e-13	1.62314196202057e-13	Ago2/Akap6/Cdk4/Cnbp/Coa3/Cpeb1/Cpeb3/Ddx39b/Ddx3x/Dhx36/Dhx9/Eef2/Eif2b5/Eif2s3x/Eif3d/Eif3e/Eif4g1/Eif5a/Elavl1/Fxr1/Fxr2/Habp4/Hnrnpl/Impact/Khdrbs1/Larp4/Larp4b/Mapk1/Mapk3/Mief1/Mpv17l2/Nat10/Nck2/Niban1/Nsun4/Pkm/Poldip3/Polr2g/Ptk2b/Pym1/Rbm3/Rbms3/Rpl5/Rps27l/Rps6kb1/Rps9/Samd4/Serp1/Sox4/Syncrip/Tent4a/Tob1/Uqcc2/Usp16/Vim/Ythdf1/Ythdf3	57	131	0.435114503816794
BP	GO:0010824	regulation of centrosome duplication	20/4445	46/29008	4.7415602519398e-06	3.04442862517842e-05	1.4876974988168e-05	2610002M06Rik/Alms1/Azin1/Ccnf/Cep120/Cep76/Chmp1b/Chmp2a/Chmp4b/Fbxw5/Kat2a/Nat10/Pdcd6ip/Plk4/Poc1a/Rock2/Sirt1/Spice1/Trim37/Xpo1	20	46	0.434782608695652
BP	GO:0035307	positive regulation of protein dephosphorylation	20/4445	46/29008	4.7415602519398e-06	3.04442862517842e-05	1.4876974988168e-05	Calm1/Calm2/Calm3/Camta1/Cnep1r1/Gba/Jak2/Magi2/Nsmf/Pawr/Ppp1r12a/Ppp1r15b/Ppp1r16b/Ppp2ca/Ppp2r5d/Prkcd/Ptbp1/Slc39a10/Smpd1/Sppl3	20	46	0.434782608695652
BP	GO:0006353	DNA-templated transcription, termination	10/4445	23/29008	0.00117727721049532	0.00396061630240118	0.00193540387779988	Cavin1/Dhx9/Pcf11/Per2/Polr2a/Prmt5/Scaf8/Ttf2/Xrn2/Zmpste24	10	23	0.434782608695652
BP	GO:0009065	glutamine family amino acid catabolic process	10/4445	23/29008	0.00117727721049532	0.00396061630240118	0.00193540387779988	Atp2b4/Ddah1/Ddah2/Gad2/Gls/Glud1/Got2/Nos1/Ppat/Prodh	10	23	0.434782608695652
BP	GO:0009129	pyrimidine nucleoside monophosphate metabolic process	10/4445	23/29008	0.00117727721049532	0.00396061630240118	0.00193540387779988	Cad/Dhodh/Nme2/Nt5c/Nt5c3/Shmt1/Tyms/Uck2/Umps/Uprt	10	23	0.434782608695652
BP	GO:0009168	purine ribonucleoside monophosphate biosynthetic process	10/4445	23/29008	0.00117727721049532	0.00396061630240118	0.00193540387779988	Adsl/Adss/Adssl1/Ampd3/Aprt/Atic/Gart/Impdh1/Pfas/Ppat	10	23	0.434782608695652
BP	GO:0021535	cell migration in hindbrain	10/4445	23/29008	0.00117727721049532	0.00396061630240118	0.00193540387779988	Ctnna2/Cul5/Flna/Itgb1/Lef1/Pou4f1/Rbfox2/Rere/Rnf7/Sema4c	10	23	0.434782608695652
BP	GO:0031998	regulation of fatty acid beta-oxidation	10/4445	23/29008	0.00117727721049532	0.00396061630240118	0.00193540387779988	Abcd1/Acsl5/Akt1/Akt2/Cnr1/Etfbkmt/Irs1/Irs2/Lonp2/Mfsd2a	10	23	0.434782608695652
BP	GO:0045048	protein insertion into ER membrane	10/4445	23/29008	0.00117727721049532	0.00396061630240118	0.00193540387779988	Bag6/Caml/Ccdc47/Emc10/Emc3/Emc6/Emc7/Emc8/Get3/Ubl4a	10	23	0.434782608695652
BP	GO:0045943	positive regulation of transcription by RNA polymerase I	10/4445	23/29008	0.00117727721049532	0.00396061630240118	0.00193540387779988	Heatr1/Ippk/Mars1/Ncl/Nol11/Phf8/Pwp1/Smarca4/Smarcb1/Wdr43	10	23	0.434782608695652
BP	GO:1902992	negative regulation of amyloid precursor protein catabolic process	10/4445	23/29008	0.00117727721049532	0.00396061630240118	0.00193540387779988	Bin1/Gga3/Picalm/Prnp/Rock1/Rtn2/Rtn3/Rtn4/Sorl1/Tmed10	10	23	0.434782608695652
BP	GO:0098781	ncRNA transcription	23/4445	53/29008	9.7141162835067e-07	7.27177567289044e-06	3.5534426365085e-06	Cavin1/Cdkn2a/Celf3/Dedd/Ice2/Ippk/Larp7/Macroh2a1/Mars1/Mepce/Ncl/Nol11/Polr1e/Pwp1/Rpap2/Sirt7/Smarca4/Smarcb1/Snapc3/Snapc4/Spin1/Tcof1/Trp53	23	53	0.433962264150943
BP	GO:0000470	maturation of LSU-rRNA	13/4445	30/29008	0.000229147604021312	0.000941322862293012	0.000459988996368838	Bop1/Gtpbp4/Las1l/Mrpl1/Rpl10a/Rpl35/Rpl7/Rpl7a/Rrp15/Snu13/Urb1/Wdr12/Znhit3	13	30	0.433333333333333
BP	GO:0010586	miRNA metabolic process	13/4445	30/29008	0.000229147604021312	0.000941322862293012	0.000459988996368838	Ago2/Ago4/Ddx17/Dicer1/Hras/Khsrp/Pnpt1/Rc3h1/Rc3h2/Snd1/Tent2/Tut4/Tut7	13	30	0.433333333333333
BP	GO:0070979	protein K11-linked ubiquitination	13/4445	30/29008	0.000229147604021312	0.000941322862293012	0.000459988996368838	Anapc1/Anapc10/Anapc2/Anapc5/Anapc7/Cdc23/Rnf4/Ube2b/Ube2e2/Ube2e3/Ube2h/Ube2l3/Ube2w	13	30	0.433333333333333
BP	GO:0006473	protein acetylation	87/4445	201/29008	1.97051023535891e-21	1.38329818522196e-19	6.75965674889788e-20	Actl6a/Actl6b/Taf9/App/Arrb1/Atf2/Atg5/Auts2/Bag6/Bmi1/Brca1/Brd7/Chek1/Clock/Crebbp/Crtc2/Ddx3x/Dip2a/Dip2b/Ep300/Ep400/Esco2/Flcn/Gata3/Gsk3b/Gtf2b/Hat1/Hcfc1/Jade2/Kansl2/Kansl3/Kat14/Kat2a/Kat5/Kat6b/Kat7/Kmt2a/L3mbtl2/Ldb1/Lef1/Lif/Map3k7/Mapk3/Mbd3/Mcrs1/Mecp2/Mettl8/Morf4l1/Morf4l2/Msl1/Naa10/Gm16286/Naa25/Naa50/Nat10/Ncoa1/Nos1/Nupr1/Ogt/Park7/Paxip1/Pcgf2/Per1/Phf14/Phf20/Phf20l1/Pole3/R…	87	201	0.432835820895522
BP	GO:0090398	cellular senescence	29/4445	67/29008	4.15395417214388e-08	4.19244128747684e-07	2.0486880085586e-07	Akt3/Bcl6/Bmpr1a/Calr/Cdkn2a/Eef1e1/Hmga1/Hras/Icmt/Kras/Map2k1/Nampt/Nek4/Nsmce2/Opa1/Pawr/Pnpt1/Prkcd/Rbl1/Sirt1/Smc6/Suv39h1/Tbx3/Terf2/Trp53/Ybx1/Ypel3/Zfp277/Zmpste24	29	67	0.432835820895522
BP	GO:0000422	autophagy of mitochondrion	32/4445	74/29008	8.64607017762444e-09	1.0004738348394e-07	4.88893846750963e-08	Atg12/Atg13/Atg14/Atg3/Atg5/Atg9a/Becn1/Bnip3/Bnip3l/Cdkn2a/Clec16a/Cttn/Dnm1l/Gabarapl1/Gabarapl2/Gba/Htt/Huwe1/Map1lc3a/Mfn2/Parl/Phb2/Retreg1/Slc25a4/Slc25a5/Srebf1/Tomm7/Trp53/Ulk2/Vps13d/Wdr45/Wdr45b	32	74	0.432432432432432
BP	GO:0010833	telomere maintenance via telomere lengthening	32/4445	74/29008	8.64607017762444e-09	1.0004738348394e-07	4.88893846750963e-08	Atm/Atr/Aurkb/Cct3/Cct4/Cct6a/Cct8/Ctnnb1/Dhx36/Dkc1/Fbxo4/Gar1/Gnl3l/Hnrnpa2b1/Hnrnpu/Mapk1/Mapk3/Mcrs1/Nat10/Nop10/Parp1/Pif1/Rad50/Rad51/Rpa1/Src/Stn1/Tcp1/Telo2/Terf2/Tnks/Xrcc5	32	74	0.432432432432432
BP	GO:0061726	mitochondrion disassembly	32/4445	74/29008	8.64607017762444e-09	1.0004738348394e-07	4.88893846750963e-08	Atg12/Atg13/Atg14/Atg3/Atg5/Atg9a/Becn1/Bnip3/Bnip3l/Cdkn2a/Clec16a/Cttn/Dnm1l/Gabarapl1/Gabarapl2/Gba/Htt/Huwe1/Map1lc3a/Mfn2/Parl/Phb2/Retreg1/Slc25a4/Slc25a5/Srebf1/Tomm7/Trp53/Ulk2/Vps13d/Wdr45/Wdr45b	32	74	0.432432432432432
BP	GO:0099518	vesicle cytoskeletal trafficking	32/4445	74/29008	8.64607017762444e-09	1.0004738348394e-07	4.88893846750963e-08	Actn4/Ap3b1/Ap3d1/Ap3s1/Bicdl1/Bloc1s4/Borcs5/Cnih2/Dtnbp1/Dync1h1/Fbxw11/Fnbp1l/Htt/Kif1a/Kif1b/Kif1c/Kif5a/Madd/Map2k1/Mecp2/Myo1c/Myo1e/Myo5a/Myo6/Myo7a/Myrip/Ndel1/Rab1a/Stk11/Trak1/Trim46/Wasl	32	74	0.432432432432432
BP	GO:0006458	'de novo' protein folding	16/4445	37/29008	4.56301998522715e-05	0.000226111060915021	0.000110491951427626	Cd74/Dnajb1/Dnajb5/Dnajc7/Entpd5/Ero1a/Hspa1b/Hspa2/Hspa5/Hspa8/Hspe1/Hsph1/Sdf2l1/Sh3glb1/St13/Tor1a	16	37	0.432432432432432
BP	GO:0051084	'de novo' posttranslational protein folding	16/4445	37/29008	4.56301998522715e-05	0.000226111060915021	0.000110491951427626	Cd74/Dnajb1/Dnajb5/Dnajc7/Entpd5/Ero1a/Hspa1b/Hspa2/Hspa5/Hspa8/Hspe1/Hsph1/Sdf2l1/Sh3glb1/St13/Tor1a	16	37	0.432432432432432
BP	GO:0071364	cellular response to epidermal growth factor stimulus	16/4445	37/29008	4.56301998522715e-05	0.000226111060915021	0.000110491951427626	Akt1/Arpc2/Dab2ip/Dusp3/Eef1a1/Garem1/Iqgap1/Ireb2/Mars1/Ncl/Plcg1/Rasa1/Sox9/Stat5b/Syap1/Zfp36l2	16	37	0.432432432432432
BP	GO:0007030	Golgi organization	57/4445	132/29008	1.70164451456057e-14	4.86424366197764e-13	2.376972503054e-13	Arl1/Armh3/Atl2/Atp8b2/Blzf1/Cdc42/Cdk1/Clasp1/Cltc/Cog4/Csnk1d/Dnm2/Dym/Dync2h1/Ehd3/Fbxw8/Gak/Gcc2/Golga2/Golph3/Gorasp2/Htt/Huwe1/Lman1/Map2k1/Map2k2/Mapk1/Mapk3/Myo18a/Nploc4/Nsfl1c/Pi4k2a/Plk3/Prmt5/Rab1a/Rab2a/Sec16a/Sec22b/Stx16/Stx17/Stx18/Stx5a/Surf4/Tango2/Tmed1/Tmed10/Tmed3/Tmed9/Trappc11/Trappc12/Trip11/Uso1/Vamp4/Vcpip1/Vti1a/Yipf4/Ywhaz	57	132	0.431818181818182
BP	GO:0017158	regulation of calcium ion-dependent exocytosis	19/4445	44/29008	9.22259911305858e-06	5.48150340510857e-05	2.67860406977282e-05	Arf1/Atp2a2/Cacna1a/Cacna1g/Cacna1h/Cacna1i/Cdk5/Cdk5r2/Gnai2/Kcnb1/Rab3gap1/Rap1b/Rph3al/Stxbp1/Syt1/Syt2/Syt6/Syt7/Syt9	19	44	0.431818181818182
BP	GO:0031050	dsRNA processing	22/4445	51/29008	1.88347641236254e-06	1.31199602792795e-05	6.41122998602603e-06	Ago2/Ago3/Ago4/Ddx3x/Ddx5/Dgcr8/Dicer1/Hnrnpa2b1/Map2k1/Map2k2/Mecp2/Nr2f1/Ppp3ca/Prkra/Pum2/Rbm3/Trp53/Tut4/Tut7/Zc3h10/Zc3h7a/Zmpste24	22	51	0.431372549019608
BP	GO:0070918	production of small RNA involved in gene silencing by RNA	22/4445	51/29008	1.88347641236254e-06	1.31199602792795e-05	6.41122998602603e-06	Ago2/Ago3/Ago4/Ddx3x/Ddx5/Dgcr8/Dicer1/Hnrnpa2b1/Map2k1/Map2k2/Mecp2/Nr2f1/Ppp3ca/Prkra/Pum2/Rbm3/Trp53/Tut4/Tut7/Zc3h10/Zc3h7a/Zmpste24	22	51	0.431372549019608
BP	GO:0106027	neuron projection organization	47/4445	109/29008	3.49857486441666e-12	7.24721180110966e-11	3.54143919838967e-11	Abcd1/Abhd17b/Abi2/Abl2/App/Arf1/Atp1a3/Caprin1/Cask/Cdc42/Cdk5/Cdk5r1/Chrna7/Cntnap2/Ctnnd2/Cttn/Dbn1/Dbnl/Dctn1/Dhx36/Dip2a/Dnm1l/Dnm3/Dtnbp1/Dvl1/Eef2k/Ephb3/Fyn/Gsk3b/Homer1/Igf1r/Insr/Kif1a/Lrp8/Marcks/Mfn2/Opa1/Prnp/Psen1/Pten/Septin7/Sipa1l1/Srcin1/Stau2/Ube3a/Wasl/Zfp804a	47	109	0.431192660550459
BP	GO:0006397	mRNA processing	202/4445	469/29008	1.16403864005525e-47	2.45146537595635e-44	1.19793871273054e-44	Acin1/Akap8l/Alkbh5/App/BC005624/Bud31/Ccnb1/Cd2bp2/Cdc40/Cdk13/Cdk9/Celf1/Celf3/Celf4/Celf5/Celf6/Cir1/Clns1a/Clp1/Cnot6l/Coil/Cpeb1/Cpeb3/Cpsf1/Cpsf3/Cpsf4/Cstf2/Cstf2t/Cstf3/Ctr9/Cwc22/Cwf19l1/Dazap1/Ddx1/Ddx17/Ddx23/Ddx39b/Ddx46/Ddx5/Dhx15/Dhx16/Dhx36/Dhx9/Dyrk1a/Ecd/Esrp1/Fam172a/Fam50a/Fxr1/Fxr2/Gemin2/Gemin5/Habp4/Hnrnpa1/Hnrnpa2b1/Hnrnpa3/Hnrnpc/Hnrnph1/Hnrnpk/Hnrnpl/Hnrnpu/Hsf1/Hspa8/Ik/…	202	469	0.430703624733475
BP	GO:0006612	protein targeting to membrane	51/4445	119/29008	5.7116583625544e-13	1.31222754671341e-11	6.4123613310515e-12	Akt2/Ank3/Arl6ip1/Arpc2/Cacnb3/Cacng2/Cdk5/Cdk5r1/Chm/Chmp4b/Fyn/Gdi1/Get3/Hras/Hspa5/Kcnb1/Macf1/Mff/Mtcl1/Myo1c/Naca/Nacad/Oga/Ogt/Pak1/Pard3/Pex16/Pex19/Pex3/Pikfyve/Prnp/Rab3ip/Rabgef1/Sec61a2/Sec61g/Sec62/Sec63/Srp68/Srp72/Srp9/Srpr/Ssr3/Tcaf1/Zdhhc1/Zdhhc2/Zdhhc20/Zdhhc21/Zdhhc23/Zdhhc3/Zdhhc4/Zdhhc6	51	119	0.428571428571429
BP	GO:0071456	cellular response to hypoxia	45/4445	105/29008	1.290128580527e-11	2.40443432795563e-10	1.17495641257125e-10	Akt1/Aqp1/Aqp3/Atf2/Bach1/Bnip3/Bnip3l/Cited2/Cpeb1/Cpeb2/Ddah1/Egln1/Egln3/Egr1/Eno1/Eno1b/Epas1/Hif1an/Hp1bp3/Kcnk3/Map2k1/Ogt/P4hb/Pdk1/Pgk1/Plk3/Prkce/Pten/Rock2/Rora/Rtn4/Scn2a/Sdhd/Sirt1/Slc2a4/Slc8a3/Slc9a1/Stub1/Suv39h1/Tmbim6/Trp53/Ubqln1/Usp19/Vegfa/Vldlr	45	105	0.428571428571429
BP	GO:0007528	neuromuscular junction development	24/4445	56/29008	7.49194108983342e-07	5.81499801051198e-06	2.84157031119636e-06	Afg3l2/Als2/App/Cacna2d2/Cacnb3/Cacng2/Crkl/Dctn1/Dnaja3/Dvl1/Etv5/F2r/Gsk3b/Lamb2/Lrp4/Nedd4/Pak1/Pmp22/Ppfibp1/Ppfibp2/Ptn/Rer1/Six4/Unc13a	24	56	0.428571428571429
BP	GO:0010665	regulation of cardiac muscle cell apoptotic process	24/4445	56/29008	7.49194108983342e-07	5.81499801051198e-06	2.84157031119636e-06	Bnip3/Camk2a/Camk2d/Eif5a/Fbxo32/Gata4/Hand2/Hmgcr/Hsf1/Hspa8/Ilk/Jak2/Ltk/Mapk8/Mfn2/Nkx2-5/Nupr1/Pcmt1/Ppp1r10/Pten/Sirt1/Slc25a4/Smad4/Trp53	24	56	0.428571428571429
BP	GO:1903539	protein localization to postsynaptic membrane	24/4445	56/29008	7.49194108983342e-07	5.81499801051198e-06	2.84157031119636e-06	Cacng2/Cacng3/Cacng7/Camk2a/Clstn1/Cplx1/Dlg2/Gpc6/Grip1/Gripap1/Gsk3b/Hras/Magi2/Map2k1/Mapk10/Nptxr/Nsg1/Rab11a/Rap1a/Scrib/Snap25/Snap47/Stx1b/Zdhhc2	24	56	0.428571428571429
BP	GO:1990928	response to amino acid starvation	21/4445	49/29008	3.64971487986237e-06	2.40196860530942e-05	1.17375150686802e-05	Atf2/Atf3/Depdc5/Eif2s1/Flcn/Gcn1/Hnrnpl/Impact/Lars/Map3k5/Mapk1/Mapk3/Mapk8/Nprl2/Nprl3/Rragb/Rragc/Rragd/Seh1l/Sh3glb1/Szt2	21	49	0.428571428571429
BP	GO:0045841	negative regulation of mitotic metaphase/anaphase transition	18/4445	42/29008	1.79298474501235e-05	9.93691019209478e-05	4.85579340454407e-05	Anapc15/Apc/Atm/Aurkb/Bub3/Ccnb1/Dync1li1/Ik/Kntc1/Lcmt1/Mad2l1/Pcid2/Plk1/Rad21/Tpr/Usp44/Zfp207/Zwint	18	42	0.428571428571429
BP	GO:0048147	negative regulation of fibroblast proliferation	15/4445	35/29008	8.91201344819519e-05	0.000407719775276591	0.000199237283765056	Bax/Dab2ip/Dach1/Fbxo4/Fth1/Med25/Nf1/Nupr1/Pawr/Pex2/Sod2/Trim32/Trp53/Trp53inp1/Tsc2	15	35	0.428571428571429
BP	GO:0099590	neurotransmitter receptor internalization	15/4445	35/29008	8.91201344819519e-05	0.000407719775276591	0.000199237283765056	Atad1/Cacng2/Cacng3/Cacng5/Cacng7/Dnm3/Drd4/Myo6/Nedd4/Pacsin1/Pip5k1c/Ppp3r1/Scrib/Snap25/Usp46	15	35	0.428571428571429
BP	GO:0001919	regulation of receptor recycling	12/4445	28/29008	0.000450613320089766	0.00171092244971583	0.000836063302013716	Ache/Ap1ar/Arap1/Bves/Ece1/Inpp5f/Nsf/Nsg1/Psen1/Psen2/Scrib/Tbc1d16	12	28	0.428571428571429
BP	GO:0045070	positive regulation of viral genome replication	12/4445	28/29008	0.000450613320089766	0.00171092244971583	0.000836063302013716	Cnot7/Ddx3x/Hacd3/Pde12/Ppid/Ppie/Srpk1/Srpk2/Stau1/Top2a/Top2b/Vapb	12	28	0.428571428571429
BP	GO:0022616	DNA strand elongation	9/4445	21/29008	0.00234071018122574	0.00716502273497296	0.00350127650017089	Lig1/Mcm3/Nucks1/Pcna/Pola1/Pold2/Pole/Pole3/Rad50	9	21	0.428571428571429
BP	GO:0046697	decidualization	9/4445	21/29008	0.00234071018122574	0.00716502273497296	0.00350127650017089	Cited2/Ctsb/Dedd/Il11ra1/Lif/Mapk1/Mapk3/Ptn/Tppp3	9	21	0.428571428571429
BP	GO:0090036	regulation of protein kinase C signaling	9/4445	21/29008	0.00234071018122574	0.00716502273497296	0.00350127650017089	Akap12/Capzb/Dgkg/Gpd1l/Pla2g6/Sez6l2/Sphk2/Vegfa/Wnt11	9	21	0.428571428571429
BP	GO:0098962	regulation of postsynaptic neurotransmitter receptor activity	9/4445	21/29008	0.00234071018122574	0.00716502273497296	0.00350127650017089	App/Cacng5/Cnih2/Dlgap4/Homer1/Nptxr/Shisa7/Shisa9/Src	9	21	0.428571428571429
BP	GO:0001553	luteinization	6/4445	14/29008	0.0127603582517564	0.0297034445918884	0.0145149535975756	Fzd4/Mfn2/Plekha1/Ptprn/Sgpl1/Stat5b	6	14	0.428571428571429
BP	GO:0006002	fructose 6-phosphate metabolic process	6/4445	14/29008	0.0127603582517564	0.0297034445918884	0.0145149535975756	Gfpt2/Gnpda1/Nfe2l1/Pfkl/Pfkm/Pfkp	6	14	0.428571428571429
BP	GO:0006465	signal peptide processing	6/4445	14/29008	0.0127603582517564	0.0297034445918884	0.0145149535975756	Furin/Immp2l/Parl/Sec11c/Spcs2/Sppl3	6	14	0.428571428571429
BP	GO:0006740	NADPH regeneration	6/4445	14/29008	0.0127603582517564	0.0297034445918884	0.0145149535975756	Nnt/Pgls/Rpe/Rpia/Tkt/Trp53	6	14	0.428571428571429
BP	GO:0036498	IRE1-mediated unfolded protein response	6/4445	14/29008	0.0127603582517564	0.0297034445918884	0.0145149535975756	Cops5/Hspa5/Parp16/Ptpn1/Tmem33/Vapb	6	14	0.428571428571429
BP	GO:0045091	regulation of single stranded viral RNA replication via double stranded DNA intermediate	6/4445	14/29008	0.0127603582517564	0.0297034445918884	0.0145149535975756	Mphosph8/Setdb1/Tasor/Top2a/Top2b/Trim28	6	14	0.428571428571429
BP	GO:0045760	positive regulation of action potential	6/4445	14/29008	0.0127603582517564	0.0297034445918884	0.0145149535975756	Ank3/Ffar3/Gba/Hnrnpa1/Pawr/Slc9a1	6	14	0.428571428571429
BP	GO:0051451	myoblast migration	6/4445	14/29008	0.0127603582517564	0.0297034445918884	0.0145149535975756	Akirin1/Megf10/Naca/Plekho1/Rock1/Six4	6	14	0.428571428571429
BP	GO:0061309	cardiac neural crest cell development involved in outflow tract morphogenesis	6/4445	14/29008	0.0127603582517564	0.0297034445918884	0.0145149535975756	Bmp7/Cdc42/Dicer1/Hand2/Hes1/Jag1	6	14	0.428571428571429
BP	GO:0090153	regulation of sphingolipid biosynthetic process	6/4445	14/29008	0.0127603582517564	0.0297034445918884	0.0145149535975756	Ccn1/Ormdl3/Pla2g6/Prkcd/Smpd3/Sphk2	6	14	0.428571428571429
BP	GO:1902018	negative regulation of cilium assembly	6/4445	14/29008	0.0127603582517564	0.0297034445918884	0.0145149535975756	Cdk10/Cep97/Dnm2/Limk2/Map4/Tchp	6	14	0.428571428571429
BP	GO:1903961	positive regulation of anion transmembrane transport	6/4445	14/29008	0.0127603582517564	0.0297034445918884	0.0145149535975756	Abcb1b/Arl6ip1/Cftr/Itgb1/Psen1/Tcaf1	6	14	0.428571428571429
BP	GO:1905038	regulation of membrane lipid metabolic process	6/4445	14/29008	0.0127603582517564	0.0297034445918884	0.0145149535975756	Ccn1/Ormdl3/Pla2g6/Prkcd/Smpd3/Sphk2	6	14	0.428571428571429
BP	GO:1905063	regulation of vascular associated smooth muscle cell differentiation	6/4445	14/29008	0.0127603582517564	0.0297034445918884	0.0145149535975756	Dnmt1/Fgf9/Nfatc1/Nfatc3/Pdcd4/Sod2	6	14	0.428571428571429
BP	GO:0009408	response to heat	41/4445	96/29008	1.17861832807422e-10	1.8947864113926e-09	9.25910688694704e-10	Akt1/Clpb/Cntnap2/Daxx/Dhx36/Dhx9/Dnaja1/Dnaja3/Eif2b3/Eif2b4/Eif2b5/Eif2s1/Hsbp1/Hsf1/Hspa1b/Hspa4/Hspb2/Ier5/Irak1/Mapk8/Nf1/Nos1/P2rx3/Pdcd6/Pdcl3/Pmp22/Psip1/Rasa3/Rbbp7/Slu7/Sod1/St8sia1/Stac/Stub1/Sumo1/Tgfb1i1/Tpr/Trp53inp1/Vcp/Ywhae/Zfp976	41	96	0.427083333333333
BP	GO:1901796	regulation of signal transduction by p53 class mediator	32/4445	75/29008	1.2868627900958e-08	1.43393282324961e-07	7.00708913645408e-08	Armc10/Atm/Atr/Bop1/Cd74/Cdk5rap3/Cdkn2a/Ddx5/Dyrk1a/Eef1e1/Hexim1/Hnrnpk/Kdm1a/Kmt5a/Mdm2/Mdm4/Rpl11/Rpl23/Rpl37/Rpl37rt/Rpl5/Rps15/Rps20/Rrn3/Senp2/Sh3glb1/Sirt1/Spred2/Trp53/Trp73/Zfp385a/Zmpste24	32	75	0.426666666666667
BP	GO:0035967	cellular response to topologically incorrect protein	46/4445	108/29008	9.97336386929841e-12	1.90367712768058e-10	9.30255246578223e-11	Amfr/Atf3/Atf6/Aup1/Bag6/Bax/Ccnd1/Cdk5rap3/Cops5/Creb3l2/Crebrf/Cul3/Daxx/Derl2/Eif2s1/Ep300/Ero1a/Herpud1/Herpud2/Hsf1/Hspa1b/Hspa2/Hspa5/Hspa8/Hspd1/Klhl15/Nck2/Parp16/Pmp22/Ptpn1/Qrich1/Rnf185/Sdf2l1/Serp1/Serp2/Stub1/Tmbim6/Tmem33/Tmtc4/Tor1a/Ube2w/Uggt1/Vapb/Vcp/Wfs1/Yod1	46	108	0.425925925925926
BP	GO:0090150	establishment of protein localization to membrane	109/4445	256/29008	9.08913080078006e-26	1.36726496188877e-23	6.68130843074885e-24	Akt2/Ank3/Ap3b1/Arl6ip1/Arpc2/Atad1/Atp13a1/Atp2c1/Bag6/Bax/Bbc3/Bcs1l/Blzf1/Braf/Cacnb3/Cacng2/Calm1/Calm3/Caml/Ccdc47/Cdk5/Cdk5r1/Chm/Chmp4b/Clstn1/Cplx1/Emc10/Emc3/Emc6/Emc7/Emc8/Fyn/Gdi1/Get3/Gga3/Golph3/Gopc/Gorasp2/Grip1/Gripap1/Hras/Hspa4/Hspa5/Kcnb1/Macf1/Mapk10/Mff/Mtch2/Mtcl1/Myo1c/Naca/Nacad/Nectin3/Nsf/Nsg1/Oga/Ogt/Pak1/Pard3/Pex16/Pex19/Pex3/Pikfyve/Pkdcc/Prnp/Rab11a/Rab31/Rab3gap1/R…	109	256	0.42578125
BP	GO:0000819	sister chromatid segregation	80/4445	188/29008	2.80934710623088e-19	1.46689710885675e-17	7.16817317318413e-18	2610002M06Rik/Akap8/Akap8l/Anapc1/Anapc15/Anapc5/Anapc7/Apc/Atm/Atrx/Aurkb/Axin2/Becn1/Bub3/Ccnb1/Cdc20/Cdc23/Cdc6/Chmp1b/Chmp2a/Chmp4b/Chmp7/Ctnnb1/Cul3/Dctn2/Ddx11/Dync1li1/Eml3/Esco2/Hnrnpu/Ik/Kif14/Kif18b/Kif22/Kif23/Kif2c/Kifc5b/Kntc1/Kpnb1/Lcmt1/Macroh2a1/Mad2l1/Mau2/Naa10/Naa50/Ncapd2/Ncapd3/Ncapg2/Ncaph/Ncaph2/Nipbl/Nsl1/Nsmce2/Nudc/Numa1/Pcid2/Phb2/Phf13/Plk1/Ppp2r1a/Rab11a/Rad21/Ran/Seh…	80	188	0.425531914893617
BP	GO:0048489	synaptic vesicle transport	20/4445	47/29008	7.06741902448548e-06	4.31003411165051e-05	2.10615118866246e-05	Ap3b1/Ap3d1/Ap3s1/Arf1/Bloc1s4/Borcs5/Btbd8/Cdk5/Cnih2/Ctnnb1/Dnm3/Dpysl2/Dtnbp1/Kif5a/Madd/Picalm/Rab3gap1/Slc2a4/Tor1a/Trim46	20	47	0.425531914893617
BP	GO:0032204	regulation of telomere maintenance	34/4445	80/29008	5.15788064654834e-09	6.23087761470219e-08	3.04479499573841e-08	Atm/Atr/Atrx/Aurkb/Cct3/Cct4/Cct6a/Cct8/Ctnnb1/Dhx36/Dkc1/Fbxo4/Gnl3/Gnl3l/Hnrnpa2b1/Hnrnpu/Mapk1/Mapk3/Mcrs1/Nabp2/Nat10/Parp1/Pif1/Ppp1r10/Rad50/Smg1/Smg5/Src/Stn1/Tcp1/Terf2/Tnks/Upf1/Xrcc5	34	80	0.425
BP	GO:0006284	base-excision repair	17/4445	40/29008	3.48375403994684e-05	0.000177789644785009	8.68790970084524e-05	Apex1/Ercc5/Hmga1/Huwe1/Lig1/Neil3/Parp1/Pcna/Pold1/Pole/Poll/Polq/Rpa1/Rpa3/Rps3/Ung/Wrn	17	40	0.425
BP	GO:0007094	mitotic spindle assembly checkpoint signaling	17/4445	40/29008	3.48375403994684e-05	0.000177789644785009	8.68790970084524e-05	Anapc15/Apc/Atm/Aurkb/Bub3/Ccnb1/Dync1li1/Ik/Kntc1/Lcmt1/Mad2l1/Pcid2/Plk1/Tpr/Usp44/Zfp207/Zwint	17	40	0.425
BP	GO:0045047	protein targeting to ER	17/4445	40/29008	3.48375403994684e-05	0.000177789644785009	8.68790970084524e-05	Chmp4b/Edem1/Get3/Herpud1/Hspa5/Macf1/Sec61a2/Sec61g/Sec62/Sec63/Spcs2/Srp68/Srp72/Srp9/Srpr/Srprb/Ssr3	17	40	0.425
BP	GO:0060325	face morphogenesis	17/4445	40/29008	3.48375403994684e-05	0.000177789644785009	8.68790970084524e-05	Ankrd11/Arid5b/Asph/Cdk2ap1/Crebbp/Crispld2/Ep300/Lef1/Nipbl/Plekha1/Rab3gap1/Rras/Sgpl1/Specc1l/Tbx1/Tgfb3/Zfp950	17	40	0.425
BP	GO:0071173	spindle assembly checkpoint signaling	17/4445	40/29008	3.48375403994684e-05	0.000177789644785009	8.68790970084524e-05	Anapc15/Apc/Atm/Aurkb/Bub3/Ccnb1/Dync1li1/Ik/Kntc1/Lcmt1/Mad2l1/Pcid2/Plk1/Tpr/Usp44/Zfp207/Zwint	17	40	0.425
BP	GO:1901385	regulation of voltage-gated calcium channel activity	17/4445	40/29008	3.48375403994684e-05	0.000177789644785009	8.68790970084524e-05	Ahnak/Cabp1/Cacna1a/Cacna2d1/Cacnb3/Calm1/Calm3/Cdk5/Drd4/Dysf/Ehd3/Fgf14/Oprl1/Sri/Stac/Stac2/Stac3	17	40	0.425
BP	GO:0006119	oxidative phosphorylation	48/4445	113/29008	4.01815022110087e-12	8.29629839768474e-11	4.05408826917401e-11	Abcd1/Atp5b/Atp5e/Atp5j/Atp5pb/Ccnb1/Cdk1/Coq7/Cox5a/Cox5b/Cox7a2l/Cox7c/Cyc1/Cycs/Dld/Dnajc15/Mlxipl/COX1/CYTB/ND1/ND2/ND4/ND5/ND6/Mtch2/Ndufa10/Ndufa12/Ndufaf1/Ndufb9/Ndufs1/Ndufs7/Ndufv1/Ndufv2/Ndufv3/Nupr1/Park7/Pde12/Rhoa/Sdha/Sdhc/Sdhd/Shmt2/Slc25a23/Uqcc2/Uqcr10/Uqcrb/Uqcrq/Vcp	48	113	0.424778761061947
BP	GO:0006402	mRNA catabolic process	98/4445	231/29008	3.60790347964996e-23	3.56167721631694e-21	1.74045738582456e-21	Ago2/Ago3/Ago4/Alkbh5/Apex1/Atm/Axin2/Btg2/Cacng7/Carhsp1/Celf1/Cnot1/Cnot2/Cnot6l/Cnot7/Cnot9/Cpeb3/Csde1/Ddx5/Dhx36/Dhx9/Dicer1/E2f1/Edc4/Eif3e/Elavl1/Etf1/Exosc4/Exosc7/Fus/Fxr1/Fxr2/Gigyf2/Gspt1/Gspt2/Gtpbp1/Gtpbp2/Helz2/Hnrnpa0/Hnrnpr/Hnrnpu/Khsrp/Larp4b/Lsm3/Lsm4/Magoh/Magohb/Mlh1/Mtpap/Nbas/Noct/Pabpc1/Pcid2/Pde12/Pnpt1/Polr2g/Pum2/Pym1/Rbm10/Rbm8a/Rc3h1/Rc3h2/Rnps1/Rock1/Rock2/Samd4/Skiv2…	98	231	0.424242424242424
BP	GO:0033260	nuclear DNA replication	14/4445	33/29008	0.000173998193322701	0.000743286399873443	0.000363216042856469	Atrx/Cdc45/Dach1/Dbf4/Ilkap/Lig1/Mcm3/Mcm6/Pcna/Pola1/Rad51/Upf1/Wiz/Zmpste24	14	33	0.424242424242424
BP	GO:1904646	cellular response to amyloid-beta	14/4445	33/29008	0.000173998193322701	0.000743286399873443	0.000363216042856469	App/Atp1a3/Cacna1a/Cacna2d1/Cdk5/Fyn/Gsk3b/Igf1r/Lrp1/Ngfr/Parp1/Prnp/Psen1/Sirt1	14	33	0.424242424242424
BP	GO:0007033	vacuole organization	75/4445	177/29008	4.8778353571178e-18	2.18568537491278e-16	1.06806204572053e-16	Abca1/Aktip/Ap3b1/Arf1/Arl8b/Atf2/Atg12/Atg13/Atg14/Atg3/Atg4b/Atg5/Atg9a/Atp2a2/Atp6ap2/Atp6v0c/Becn1/C9orf72/Chmp4b/Elapor1/Emc6/Epm2a/Fez2/Fig4/Gaa/Gabarapl1/Gabarapl2/Gba/Gnptab/Hexb/Hps4/Hspa8/Idua/Lrsam1/Lyst/Map1lc3a/Mbtps1/Mfn2/Mfsd8/Myo7a/Naglu/Nprl2/Nprl3/Nsfl1c/Nupr1/Pacs2/Phf23/Pikfyve/Pip4k2b/Pip4k2c/Psen1/Rab1a/Rab3gap1/Rab3gap2/Rab7/Scfd1/Sec22b/Sh3glb1/Smcr8/Sting1/Stx17/Syt7/Tbc1…	75	177	0.423728813559322
BP	GO:0010662	regulation of striated muscle cell apoptotic process	25/4445	59/29008	5.74834523758448e-07	4.54543744819259e-06	2.22118392488443e-06	Bnip3/Camk2a/Camk2d/Eif5a/Fbxo32/Gata4/Hand2/Hmgcr/Hsf1/Hspa8/Ilk/Jak2/Ltk/Mapk8/Mfn2/Naca/Nkx2-5/Nupr1/Pcmt1/Ppp1r10/Pten/Sirt1/Slc25a4/Smad4/Trp53	25	59	0.423728813559322
BP	GO:1903320	regulation of protein modification by small protein conjugation or removal	105/4445	248/29008	1.22607940300488e-24	1.54927393363697e-22	7.57071766108067e-23	Adgrb1/Akt1/Amer1/Angpt1/Arrb1/Arrb2/Arrdc3/Atg5/Bag2/Bcl10/Brca1/Caml/Cblb/Cdc20/Cdk5/Cdk5rap3/Cdk9/Cdkn2a/Cops9/Cry1/Ctnnb1/Ctr9/Cul3/Daxx/Dcun1d1/Dcun1d4/Dcun1d5/Ddx3x/Dnaja1/Dnaja3/Dysf/Egr1/Epas1/Epm2a/Fanci/Fancm/Fbxo2/Fbxo4/Fyn/Fzr1/Gnl3/Gnl3l/Gtpbp4/Hdac4/Herpud1/Hspa5/Hspbp1/Huwe1/Itch/Ivns1abp/Kdm1a/Mad2l1/Mad2l2/Mapk8/Mastl/Mta1/N4bp1/Nxn/Ogt/Park7/Paxip1/Pdcd6/Peli1/Per2/Phf23/Plk1/Pr…	105	248	0.423387096774194
BP	GO:0051650	establishment of vesicle localization	66/4445	156/29008	5.19723988986874e-16	1.86569100137447e-14	9.11692858671352e-15	Actn4/Ahi1/Ap1ar/Ap3b1/Ap3d1/Ap3s1/Arf1/Bicdl1/Bloc1s4/Borcs5/Btbd8/Cdk5/Clasp1/Cnih2/Ctnnb1/Cul3/Dctn1/Dctn2/Dnm3/Dpysl2/Dtnbp1/Dync1h1/Eipr1/Fbxw11/Fnbp1l/Gosr1/Htt/Ikbkg/Kif1a/Kif1b/Kif1c/Kif5a/Limk2/Madd/Map2k1/Mapk8/Mecp2/Myo1c/Myo1e/Myo5a/Myo6/Myo7a/Myrip/Ndel1/Pdcd6/Picalm/Preb/Psen1/Rab11a/Rab1a/Rab3gap1/Rab7/Sar1a/Sar1b/Scrib/Sec16a/Slc2a4/Stard3/Stk11/Tmed10/Tmed9/Tor1a/Trak1/Trim46/Tri…	66	156	0.423076923076923
BP	GO:0016575	histone deacetylation	33/4445	78/29008	9.89558048137083e-09	1.13261372248733e-07	5.53465628372628e-08	Akap8/Akap8l/Baz2a/Bcl6/Hdac1/Hdac11/Hdac4/Hdac5/Hdac9/Kdm5a/Mideas/Mier1/Morf4l1/Morf4l2/Mta1/Mta2/Nipbl/Per1/Per2/Rcor2/Sfpq/Sin3a/Sirt1/Sirt7/Smarcad1/Sphk2/Srebf1/Suds3/Tada2a/Tbl1x/Trp53/Vegfa/Zbtb7b	33	78	0.423076923076923
BP	GO:0000288	nuclear-transcribed mRNA catabolic process, deadenylation-dependent decay	22/4445	52/29008	2.79318207821397e-06	1.88741437113966e-05	9.22308250537751e-06	Ago2/Btg2/Cnot1/Cnot2/Cnot6l/Cnot7/Cpeb3/Dhx36/Exosc7/Mlh1/Noct/Pabpc1/Pde12/Polr2g/Rc3h1/Rc3h2/Samd4/Tent4a/Tnrc6a/Tnrc6c/Tob1/Zfp36l2	22	52	0.423076923076923
BP	GO:0006301	postreplication repair	11/4445	26/29008	0.000886254804258758	0.00310213731485143	0.00151589755993056	Brca1/Dtl/Nsmce1/Pcna/Pold1/Poldip2/Rev1/Rev3l/Ube2b/Ube2n/Vcp	11	26	0.423076923076923
BP	GO:0007549	dosage compensation	11/4445	26/29008	0.000886254804258758	0.00310213731485143	0.00151589755993056	Brca1/Eif1/Hnrnpu/Jarid2/Macroh2a1/Pcgf3/Rbm15b/Suz12/Upf1/Xist/Ythdc1	11	26	0.423076923076923
BP	GO:0021801	cerebral cortex radial glia-guided migration	11/4445	26/29008	0.000886254804258758	0.00310213731485143	0.00151589755993056	Adgrg1/Cdk5/Cdk5r1/Cdk5r2/Ctnnb1/Dab2ip/Lrp8/Rtn4/Srgap2/Sun1/Syne2	11	26	0.423076923076923
BP	GO:0022030	telencephalon glial cell migration	11/4445	26/29008	0.000886254804258758	0.00310213731485143	0.00151589755993056	Adgrg1/Cdk5/Cdk5r1/Cdk5r2/Ctnnb1/Dab2ip/Lrp8/Rtn4/Srgap2/Sun1/Syne2	11	26	0.423076923076923
BP	GO:0032480	negative regulation of type I interferon production	11/4445	26/29008	0.000886254804258758	0.00310213731485143	0.00151589755993056	Atg9a/Crebbp/Gpatch3/Ilrun/Nploc4/Ptprs/Rel/Relb/Rnf125/Traf3ip1/Traip	11	26	0.423076923076923
BP	GO:0035020	regulation of Rac protein signal transduction	11/4445	26/29008	0.000886254804258758	0.00310213731485143	0.00151589755993056	Arap3/Arf6/Auts2/Cadm4/Camk2d/Crk/Dnm2/Kras/Nf1/Ogt/Rtn4	11	26	0.423076923076923
BP	GO:0043687	post-translational protein modification	11/4445	26/29008	0.000886254804258758	0.00310213731485143	0.00151589755993056	Agtpbp1/Atg12/Atg5/Crtap/Esco2/Flcn/Icmt/Lcmt1/P3h1/Stt3a/Sumf1	11	26	0.423076923076923
BP	GO:0061484	hematopoietic stem cell homeostasis	11/4445	26/29008	0.000886254804258758	0.00310213731485143	0.00151589755993056	Adgrg1/Bmi1/Fstl1/Glis2/Gprasp2/Mtch2/Nbea/Nle1/Smarca2/Sox4/Tet2	11	26	0.423076923076923
BP	GO:1901018	positive regulation of potassium ion transmembrane transporter activity	11/4445	26/29008	0.000886254804258758	0.00310213731485143	0.00151589755993056	Abcc8/Actn2/Akap6/Akap7/Amigo1/Ank2/Atp1b3/Dnm2/Kcnc1/Lrrc55/Rnf207	11	26	0.423076923076923
BP	GO:0051648	vesicle localization	74/4445	175/29008	9.32322503448237e-18	3.98000917350403e-16	1.94488044282623e-16	Actn4/Ahi1/Ap1ar/Ap3b1/Ap3d1/Ap3s1/Arf1/Bicdl1/Bloc1s4/Borcs5/Btbd8/Cdk5/Clasp1/Cnih2/Ctnnb1/Cul3/Dctn1/Dctn2/Dnm3/Dpysl2/Dtnbp1/Dync1h1/Eipr1/Fbxw11/Fnbp1l/Gosr1/Htt/Ikbkg/Kif1a/Kif1b/Kif1c/Kif5a/Limk2/Madd/Magi2/Map2k1/Mapk8/Mecp2/Myo1c/Myo1e/Myo5a/Myo6/Myo7a/Myrip/Ndel1/Pcdh17/Pdcd6/Picalm/Preb/Psen1/Pten/Rab11a/Rab1a/Rab3gap1/Rab7/Sar1a/Sar1b/Scrib/Sec16a/Slc2a4/Stard3/Stk11/Syn1/Syn3/Tmed10/…	74	175	0.422857142857143
BP	GO:1901992	positive regulation of mitotic cell cycle phase transition	38/4445	90/29008	8.29520347639949e-10	1.15949326468788e-08	5.66600647328359e-09	Adam17/Akt1/Anapc5/Anapc7/Ankrd17/Anp32b/Apex1/App/Camk2d/Ccnb1/Ccnd1/Cdc23/Cdk1/Cdk4/Crebbp/Cul3/Cul4a/Dbf4/Ddx3x/Dtl/Eif4g1/Hspa2/Kmt2e/Larp7/Lsm10/Mdm2/Mecp2/Mepce/Nsmce2/Pbx1/Phb2/Rab11a/Rdx/Rpl17/Rptor/Sin3a/Tmod3/Ube2e2	38	90	0.422222222222222
BP	GO:0031577	spindle checkpoint signaling	19/4445	45/29008	1.36747469933425e-05	7.78351815350794e-05	3.80351189487659e-05	Anapc15/Apc/Atm/Aurka/Aurkb/Bub3/Ccnb1/Dync1li1/Hsf1/Ik/Kntc1/Lcmt1/Mad2l1/Pcid2/Plk1/Tpr/Usp44/Zfp207/Zwint	19	45	0.422222222222222
BP	GO:0034250	positive regulation of cellular amide metabolic process	67/4445	159/29008	3.99980651313415e-16	1.46923125290591e-14	7.17957925521571e-15	Abcg1/Ago2/Akap6/Ccn1/Cdk4/Chrna7/Cnbp/Coa3/Cpeb1/Cpeb3/Ddx39b/Ddx3x/Dhx36/Dhx9/Eef2/Eif2b5/Eif2s3x/Eif3d/Eif3e/Eif4g1/Eif5a/Elavl1/Fxr1/Fxr2/Habp4/Hnrnpl/Impact/Khdrbs1/Larp4/Larp4b/Mapk1/Mapk3/Mief1/Mpv17l2/Nat10/Nck2/Niban1/Nsun4/Picalm/Pkm/Pla2g6/Poldip3/Polr2g/Prkcd/Ptk2b/Pym1/Rbm3/Rbms3/Rock2/Rpl5/Rps27l/Rps6kb1/Rps9/Samd4/Serp1/Smpd3/Sox4/Sp1/Sphk2/Syncrip/Tent4a/Tob1/Uqcc2/Usp16/Vim/Ythdf…	67	159	0.421383647798742
BP	GO:0070507	regulation of microtubule cytoskeleton organization	67/4445	159/29008	3.99980651313415e-16	1.46923125290591e-14	7.17957925521571e-15	2610002M06Rik/Apc/Arhgef2/Bicd2/Camsap1/Capzb/Cdk2ap2/Cdk5r1/Cep97/Chmp1b/Chmp2a/Chmp4b/Ckap2/Clasp1/Cltc/Dctn1/Dixdc1/Drg1/Dst/Dync1h1/Dyrk1a/Dysf/Eml2/Eml3/Fes/Fkbp4/Gba2/Gnai1/Gsk3b/Hdgfl3/Hnrnpu/Hspa1b/Hsph1/Inpp5j/Katnb1/Map1b/Map1s/Map6/Map9/Mapk8/Mapre1/Mapre2/Mapre3/Mark2/Mecp2/Numa1/Pak1/Phldb1/Plk1/Prune1/Rac1/Rae1/Rassf7/Rhoa/Rnf4/Rock1/Rps3/Senp6/Slain1/Slain2/Spag5/Specc1l/Stmn1/Tbcd…	67	159	0.421383647798742
BP	GO:0010660	regulation of muscle cell apoptotic process	40/4445	95/29008	3.32820977911785e-10	5.01852729939537e-09	2.45236510040263e-09	Arrb1/Arrb2/Bnip3/Camk2a/Camk2d/Cdkn2a/Cftr/Dicer1/Dnmt1/Eif5a/Fbxo32/Gapdh/Gata4/Gsk3b/Hand2/Hmgcr/Hsf1/Hspa8/Igf1r/Ilk/Jak2/Ltk/Map2k4/Mapk8/Mfn2/Naca/Nkx2-5/Nupr1/Pcmt1/Pdcd4/Ppp1r10/Pten/Ptk2b/Rbm10/Sirt1/Slc25a4/Smad4/Sod2/Stk4/Trp53	40	95	0.421052631578947
BP	GO:0043666	regulation of phosphoprotein phosphatase activity	24/4445	57/29008	1.10641772102396e-06	8.12831065282485e-06	3.97199899114231e-06	Calm1/Calm2/Calm3/Cry2/Gnai2/Hsp90b1/Htt/Ikbkb/Jak2/Magi2/Mastl/Pawr/Ppp1r11/Ppp1r12a/Ppp1r15b/Ppp1r9b/Ppp2ca/Ppp2r2b/Ppp6r3/Rock1/Rock2/Slc39a10/Tiprl/Vcan	24	57	0.421052631578947
BP	GO:0062237	protein localization to postsynapse	24/4445	57/29008	1.10641772102396e-06	8.12831065282485e-06	3.97199899114231e-06	Cacng2/Cacng3/Cacng7/Camk2a/Clstn1/Cplx1/Dlg2/Gpc6/Grip1/Gripap1/Gsk3b/Hras/Magi2/Map2k1/Mapk10/Nptxr/Nsg1/Rab11a/Rap1a/Scrib/Snap25/Snap47/Stx1b/Zdhhc2	24	57	0.421052631578947
BP	GO:0072698	protein localization to microtubule cytoskeleton	24/4445	57/29008	1.10641772102396e-06	8.12831065282485e-06	3.97199899114231e-06	Abhd17b/Abhd17c/Apc/Aurka/Cep250/Cep83/Csnk1d/Dctn2/Diaph1/Dvl1/Golgb1/Gsk3b/Hnrnpu/Htt/Mapre1/Mapre2/Mapre3/Mark4/Nsfl1c/Numa1/Pard6a/Pcm1/Snx10/Spag5	24	57	0.421052631578947
BP	GO:1903533	regulation of protein targeting	24/4445	57/29008	1.10641772102396e-06	8.12831065282485e-06	3.97199899114231e-06	Akt2/Ank3/Arpc2/Bnip3l/Cacnb3/Cdk5/Cdk5r1/Cdkn2a/Fyn/Gdi1/Hras/Kcnb1/Mff/Mtcl1/Myo1c/Nucb1/Ogt/Pak1/Parl/Prnp/Siah3/Srebf1/Tcaf1/Tomm7	24	57	0.421052631578947
BP	GO:0006903	vesicle targeting	16/4445	38/29008	6.76412076482614e-05	0.000320357683599487	0.000156546722979839	Ahi1/Ap1ar/Clasp1/Cul3/Gosr1/Pdcd6/Preb/Psen1/Sar1a/Sar1b/Scrib/Sec16a/Stard3/Tmed10/Tmed9/Trip11	16	38	0.421052631578947
BP	GO:0030866	cortical actin cytoskeleton organization	16/4445	38/29008	6.76412076482614e-05	0.000320357683599487	0.000156546722979839	Anln/Arf6/Calr/Cdk5/Ehd2/Epb41/Epb41l1/Epb41l2/Ikbkb/Llgl2/Pdcd6ip/Plec/Rock1/Rock2/Strip1/Tln1	16	38	0.421052631578947
BP	GO:0060674	placenta blood vessel development	16/4445	38/29008	6.76412076482614e-05	0.000320357683599487	0.000156546722979839	Akt1/Arid1a/Ccn1/Esx1/Fbxw8/Hes1/Hs6st1/Llgl2/Map2k1/Mapk1/Ncoa6/Nr2f2/Nsdhl/Pkd2/Plcd3/Socs3	16	38	0.421052631578947
BP	GO:0002097	tRNA wobble base modification	8/4445	19/29008	0.00466050331012389	0.0127192483427053	0.00621541716885001	Ctu1/Dph3/Elp1/Elp3/Elp5/Nsun3/Trmu/Urm1	8	19	0.421052631578947
BP	GO:0006085	acetyl-CoA biosynthetic process	8/4445	19/29008	0.00466050331012389	0.0127192483427053	0.00621541716885001	Acat1/Acly/Dip2a/Dld/Mpc1/Pdha1/Pdk1/Pdk2	8	19	0.421052631578947
BP	GO:0006613	cotranslational protein targeting to membrane	8/4445	19/29008	0.00466050331012389	0.0127192483427053	0.00621541716885001	Arl6ip1/Sec61a2/Sec63/Srp68/Srp72/Srp9/Srpr/Ssr3	8	19	0.421052631578947
BP	GO:0006743	ubiquinone metabolic process	8/4445	19/29008	0.00466050331012389	0.0127192483427053	0.00621541716885001	Coq6/Coq7/Fdxr/Hmgcr/Ndufa9/Pdss1/Pptc7/Ubiad1	8	19	0.421052631578947
BP	GO:0007039	protein catabolic process in the vacuole	8/4445	19/29008	0.00466050331012389	0.0127192483427053	0.00621541716885001	Cd81/Ldlr/Lrp1/Mfsd8/Mgat3/Psap/Tmem199/Tpp1	8	19	0.421052631578947
BP	GO:0010801	negative regulation of peptidyl-threonine phosphorylation	8/4445	19/29008	0.00466050331012389	0.0127192483427053	0.00621541716885001	Cadm4/Ddit4/Eif4g1/Ogt/Pard3/Ppp2r5d/Spred2/Spry2	8	19	0.421052631578947
BP	GO:0014072	response to isoquinoline alkaloid	8/4445	19/29008	0.00466050331012389	0.0127192483427053	0.00621541716885001	Cnr1/Gpi1/Mecp2/Ppp1r9b/Ppp2r2a/Ppp5c/Prkce/Prkcg	8	19	0.421052631578947
BP	GO:0032011	ARF protein signal transduction	8/4445	19/29008	0.00466050331012389	0.0127192483427053	0.00621541716885001	Arfgap1/Arfgef2/Cyth1/Cyth2/Map4k4/Mapre2/Psd/Psd2	8	19	0.421052631578947
BP	GO:0032012	regulation of ARF protein signal transduction	8/4445	19/29008	0.00466050331012389	0.0127192483427053	0.00621541716885001	Arfgap1/Arfgef2/Cyth1/Cyth2/Map4k4/Mapre2/Psd/Psd2	8	19	0.421052631578947
BP	GO:0045540	regulation of cholesterol biosynthetic process	8/4445	19/29008	0.00466050331012389	0.0127192483427053	0.00621541716885001	Abcg1/Fdps/Pex2/Scap/Scp2/Sod1/Srebf1/Srebf2	8	19	0.421052631578947
BP	GO:0045837	negative regulation of membrane potential	8/4445	19/29008	0.00466050331012389	0.0127192483427053	0.00621541716885001	Atp5g1/Bax/Bnip3/Bnip3l/Mtch2/Prelid1/Prkce/Ptn	8	19	0.421052631578947
BP	GO:0046827	positive regulation of protein export from nucleus	8/4445	19/29008	0.00466050331012389	0.0127192483427053	0.00621541716885001	Anp32b/Ctdspl2/Gsk3b/Mdm2/Rbm22/Tpr/Xpo4/Ywhae	8	19	0.421052631578947
BP	GO:0071786	endoplasmic reticulum tubular network organization	8/4445	19/29008	0.00466050331012389	0.0127192483427053	0.00621541716885001	Arl6ip1/Atl2/Rab3gap1/Rab3gap2/Reep2/Rtn3/Rtn4/Tmem33	8	19	0.421052631578947
BP	GO:0097284	hepatocyte apoptotic process	8/4445	19/29008	0.00466050331012389	0.0127192483427053	0.00621541716885001	Arf6/Atf2/Atf7/Gsk3b/Gsn/Igf1r/Mtch2/Stk4	8	19	0.421052631578947
BP	GO:0106118	regulation of sterol biosynthetic process	8/4445	19/29008	0.00466050331012389	0.0127192483427053	0.00621541716885001	Abcg1/Fdps/Pex2/Scap/Scp2/Sod1/Srebf1/Srebf2	8	19	0.421052631578947
BP	GO:0007041	lysosomal transport	45/4445	107/29008	2.80869676215916e-11	4.97068519420772e-10	2.4289864671717e-10	Aktip/Als2/Ap3b1/Ap3d1/Arf1/Arl8b/Atg14/Bin1/C9orf72/Cacng2/Cacng3/Cacng5/Cacng7/Clec16a/Ehd3/Gak/Gcc2/Gga3/Gnptab/Gprasp1/Hspa8/Igf2r/Lrp1/Lyst/M6pr/Mgrn1/Ncoa4/Nedd4/Pcdhga3/Psap/Rab7/Rhob/Rnf157/Scyl2/Snx27/Sorl1/Sort1/Stx7/Tgfbrap1/Trak1/Tsg101/Vcp/Vps11/Vps33a/Vps54	45	107	0.420560747663551
BP	GO:0018107	peptidyl-threonine phosphorylation	50/4445	119/29008	2.37761635918906e-12	5.10944903311445e-11	2.49679512406069e-11	Acvr1/Akt1/Akt3/App/Atf2/Bmp7/Cab39/Cad/Cadm4/Camk2a/Camk2d/Cdc42bpa/Cdk1/Cdk10/Cdk5/Cdk5r1/Chek1/Clk1/Csnk2a1/Csnk2a2/Dcaf1/Ddit4/Dyrk1a/Eif4g1/Gsk3b/Hipk1/Lmtk2/Map2k1/Map3k12/Map3k7/Mapk1/Mapk8/Ogt/Pard3/Pbk/Pkn1/Plk1/Ppp2r5d/Prkag2/Prkca/Prkcb/Prkcd/Rock1/Rock2/Rptor/Spred2/Spry2/Tbk1/Tnks/Tnks1bp1	50	119	0.420168067226891
BP	GO:0031146	SCF-dependent proteasomal ubiquitin-dependent protein catabolic process	21/4445	50/29008	5.38607546646049e-06	3.40974196363701e-05	1.66621235556678e-05	Ccnf/Cul4a/Cul5/Fbxl14/Fbxl15/Fbxl16/Fbxl18/Fbxl20/Fbxl3/Fbxl4/Fbxl6/Fbxo17/Fbxo2/Fbxo38/Fbxo4/Fbxo9/Fbxw11/Fbxw5/Kif14/Skp1/Styx	21	50	0.42
BP	GO:0051168	nuclear export	65/4445	155/29008	1.45537403758382e-15	4.89098572843328e-14	2.39004034279582e-14	Akap13/Akap8l/Alkbh5/Anp32b/Calr/Cdk5/Cdkn2a/Chtop/Cse1l/Ctdspl2/Ddx19a/Ddx19b/Ddx25/Ddx39b/Dhx9/Dnajc27/Egr2/Eny2/Fyttd1/Gle1/Gsk3b/Hnrnpa2b1/Khdrbs1/Ltv1/Mcm3ap/Mdm2/Nol6/Nrde2/Nup153/Nup155/Nup160/Nup188/Nup214/Nup85/Nupl2/Nutf2/Nxf3/Nxt1/Park7/Pcid2/Phax/Poldip3/Pom121/Rae1/Ran/Rbm15b/Rbm22/Rita1/Rps15/Sarnp/Sem1/Setd2/Sirt7/Styx/Supt6/Thoc2/Thoc3/Thoc6/Thoc7/Tpr/Xpo1/Xpo4/Xpo6/Ythdc1/Ywhae	65	155	0.419354838709677
BP	GO:0061640	cytoskeleton-dependent cytokinesis	39/4445	93/29008	6.36036699830448e-10	9.1746115742666e-09	4.48328680750470e-09	2610002M06Rik/Ank3/Anln/Apc/Arf1/Aurkb/Chmp1b/Chmp2a/Chmp4b/Chmp7/Ckap2/Daxx/Dctn3/Kif20a/Kif23/Klhdc8b/Map9/Mitd1/Myh10/Pdcd6ip/Plec/Plk1/Rab35/Rhoa/Rhob/Rhoc/Rock1/Rock2/Septin11/Septin4/Septin7/Septin8/Septin9/Snx18/Son/Spast/Stmn1/Stx2/Zfyve26	39	93	0.419354838709677
BP	GO:0016126	sterol biosynthetic process	26/4445	62/29008	4.39113114623237e-07	3.54318858006336e-06	1.73142268628077e-06	Abcg1/Cftr/Cyb5r1/Cyb5r3/Cyp51/Dhcr24/Erg28/Fdft1/Fdps/Hmgcr/Hmgcs1/Hsd17b7/Insig1/Insig2/Lbr/Mvd/Mvk/Npc1l1/Nsdhl/Pex2/Scap/Scp2/Sod1/Sqle/Srebf1/Srebf2	26	62	0.419354838709677
BP	GO:0006270	DNA replication initiation	13/4445	31/29008	0.000339545126204817	0.00134921138827801	0.000659308742243448	Ccne2/Cdc45/Cdc6/Kat7/Mcm10/Mcm3/Mcm5/Mcm6/Noc3l/Orc4/Orc6/Pola1/Pola2	13	31	0.419354838709677
BP	GO:0007007	inner mitochondrial membrane organization	13/4445	31/29008	0.000339545126204817	0.00134921138827801	0.000659308742243448	Adck1/Afg3l1/Afg3l2/Bax/Cibar1/Immt/Letm1/Oma1/Opa1/Samm50/Timm13/Timm29/Timm9	13	31	0.419354838709677
BP	GO:0060037	pharyngeal system development	13/4445	31/29008	0.000339545126204817	0.00134921138827801	0.000659308742243448	Acvr1/Bmp7/Bmpr1a/Bmpr2/Ece1/Gata3/Hes1/Hoxa2/Nkx2-5/Ptch1/Six4/Smarca4/Tbx1	13	31	0.419354838709677
BP	GO:0086010	membrane depolarization during action potential	13/4445	31/29008	0.000339545126204817	0.00134921138827801	0.000659308742243448	Ank3/Cacna1g/Cacna1h/Cacna1i/Cacna2d1/Hcn4/Kcnh2/Scn2a/Scn3a/Scn3b/Scn4a/Scn9a/Ywhah	13	31	0.419354838709677
BP	GO:2000637	positive regulation of gene silencing by miRNA	13/4445	31/29008	0.000339545126204817	0.00134921138827801	0.000659308742243448	Ago2/Ddx5/Ddx6/Dhx9/Eif4g1/Fxr1/Limd1/Map2k1/Map2k2/Nr2f1/Pum2/Trp53/Wtip	13	31	0.419354838709677
BP	GO:0036503	ERAD pathway	44/4445	105/29008	5.36174070101622e-11	9.08189751984464e-10	4.43798094428689e-10	Amfr/Aup1/Bag6/Bcap31/Calr/Canx/Ccdc47/Derl2/Dnajb9/Ecpas/Edem1/Edem2/Erlec1/Fbxo17/Fbxo2/Foxred2/Herpud1/Hsp90b1/Hspa5/Marchf6/Nploc4/Nrros/Psmc6/Rnf103/Rnf139/Rnf185/Rnft2/Sdf2l1/Sel1l/Stub1/Syvn1/Tmem259/Tmub1/Tor1a/Ube2g2/Ube4b/Ubqln1/Ubqln2/Uggt1/Usp14/Usp19/Vcp/Wfs1/Yod1	44	105	0.419047619047619
BP	GO:0051983	regulation of chromosome segregation	36/4445	86/29008	3.0337286722425e-09	3.82576801421719e-08	1.86950860293881e-08	Anapc1/Anapc15/Anapc5/Anapc7/Apc/Atm/Aurkb/Becn1/Bub3/Ccnb1/Cdc23/Cdc6/Chtf18/Csnk2a1/Csnk2a2/Cul3/Dync1li1/Hnrnpu/Ik/Kif2c/Kntc1/Lcmt1/Mad2l1/Mki67/Nsmce2/Numa1/Pcid2/Plk1/Pum2/Rad21/Smc6/Tpr/Usp44/Wapl/Zfp207/Zwint	36	86	0.418604651162791
BP	GO:0061014	positive regulation of mRNA catabolic process	36/4445	86/29008	3.0337286722425e-09	3.82576801421719e-08	1.86950860293881e-08	Ago2/Btg2/Celf1/Cnot1/Cnot2/Cnot6l/Cnot7/Cpeb3/Dhx36/Exosc7/Gigyf2/Gtpbp1/Hnrnpr/Khsrp/Mlh1/Noct/Pabpc1/Pde12/Pnpt1/Polr2g/Rc3h1/Rc3h2/Rock1/Rock2/Samd4/Tent4a/Tnrc6a/Tnrc6c/Tob1/Tut4/Tut7/Upf1/Ythdf1/Ythdf3/Zc3hav1/Zfp36l2	36	86	0.418604651162791
BP	GO:2001251	negative regulation of chromosome organization	36/4445	86/29008	3.0337286722425e-09	3.82576801421719e-08	1.86950860293881e-08	Anapc15/Apc/Atm/Atrx/Aurkb/Bub3/Ccnb1/Dync1li1/Gnl3l/H3f3a/H3f3b/Hnrnpu/Ik/Kntc1/Lcmt1/Mad2l1/Mcrs1/Mnat1/Naa10/Nat10/Parp1/Pcid2/Pif1/Plk1/Rad21/Rad50/Src/Stn1/Terf2/Tnks/Top2a/Tpr/Usp44/Wapl/Zfp207/Zwint	36	86	0.418604651162791
BP	GO:0033046	negative regulation of sister chromatid segregation	18/4445	43/29008	2.64349134821067e-05	0.000140704114052191	6.87567962071733e-05	Anapc15/Apc/Atm/Aurkb/Bub3/Ccnb1/Dync1li1/Ik/Kntc1/Lcmt1/Mad2l1/Pcid2/Plk1/Rad21/Tpr/Usp44/Zfp207/Zwint	18	43	0.418604651162791
BP	GO:0033048	negative regulation of mitotic sister chromatid segregation	18/4445	43/29008	2.64349134821067e-05	0.000140704114052191	6.87567962071733e-05	Anapc15/Apc/Atm/Aurkb/Bub3/Ccnb1/Dync1li1/Ik/Kntc1/Lcmt1/Mad2l1/Pcid2/Plk1/Rad21/Tpr/Usp44/Zfp207/Zwint	18	43	0.418604651162791
BP	GO:2000816	negative regulation of mitotic sister chromatid separation	18/4445	43/29008	2.64349134821067e-05	0.000140704114052191	6.87567962071733e-05	Anapc15/Apc/Atm/Aurkb/Bub3/Ccnb1/Dync1li1/Ik/Kntc1/Lcmt1/Mad2l1/Pcid2/Plk1/Rad21/Tpr/Usp44/Zfp207/Zwint	18	43	0.418604651162791
BP	GO:0006997	nucleus organization	59/4445	141/29008	3.26433130696066e-14	8.85152154393881e-13	4.32540488968403e-13	2610002M06Rik/Agap3/Ahctf1/Akap8l/Baz2a/Bin1/Cdan1/Celf3/Chek1/Chmp1b/Chmp2a/Chmp4b/Chmp7/Ctdnep1/Daxx/Dctn1/Gopc/H3f3b/Habp4/Kdm3a/Ndel1/Nemp1/Nfe2l1/Nolc1/Nsfl1c/Nup153/Nup155/Nup205/Nup35/Nup54/Nup98/Phf2/Phf8/Plec/Plk1/Pom121/Psme4/Rps19/Rrn3/Rrp8/Rtn4/Seh1l/Sf1/Sirt1/Smarca5/Spag4/Spast/Srpk2/Sumo1/Sun1/Suv39h1/Syne2/Tbpl1/Tmem43/Tmf1/Tor1a/Tor1aip1/Usp36/Zmpste24	59	141	0.418439716312057
BP	GO:0006605	protein targeting	115/4445	275/29008	2.74374824808763e-26	4.68513552200477e-24	2.2894491071525e-24	Aifm1/Akt2/Ank3/Ap1s3/Ap3b1/Ap3d1/Arl6ip1/Arpc2/Bcap31/Bnip3l/Cacnb3/Cacng2/Cacng3/Cdk5/Cdk5r1/Cdkn2a/Chm/Chmp4b/Dnajc15/Edem1/Erbin/Fyn/Gcc2/Gdi1/Get3/Gga3/Gnptab/Herpud1/Hps4/Hras/Hspa4/Hspa5/Hspa8/Hspd1/Immp2l/Kcnb1/Lonp2/M6pr/Macf1/Mff/Mfn2/Mon1a/Mtcl1/Myo1c/Myo6/Naca/Nacad/Nbea/Ncoa4/Nedd4/Nucb1/Nup54/Oga/Ogt/Pak1/Pard3/Parl/Pex16/Pex19/Pex2/Pex3/Pik3r4/Pikfyve/Pmpca/Pmpcb/Ppp2r2b/Prnp/Rab3i…	115	275	0.418181818181818
BP	GO:0007062	sister chromatid cohesion	23/4445	55/29008	2.12743744797589e-06	1.46897811981548e-05	7.17834228923012e-06	Atrx/Axin2/Cdc20/Ctnnb1/Ddx11/Esco2/Kif22/Macroh2a1/Mau2/Naa10/Naa50/Nipbl/Nsmce2/Phb2/Ppp2r1a/Rad21/Sfpq/Sgo2a/Smc1a/Smc3/Stag2/Tnks/Wapl	23	55	0.418181818181818
BP	GO:0030968	endoplasmic reticulum unfolded protein response	28/4445	67/29008	1.74562392690977e-07	1.54682355823505e-06	7.5587436002456e-07	Amfr/Atf3/Atf6/Bax/Ccnd1/Cdk5rap3/Cops5/Creb3l2/Crebrf/Derl2/Eif2s1/Ep300/Ero1a/Herpud1/Herpud2/Hspa5/Nck2/Parp16/Ptpn1/Qrich1/Serp1/Serp2/Stub1/Tmem33/Tmtc4/Vapb/Wfs1/Yod1	28	67	0.417910447761194
BP	GO:0016482	cytosolic transport	66/4445	158/29008	1.11568607231809e-15	3.76946770315811e-14	1.84199676335995e-14	Aktip/Ap1ar/Arl1/Arl8b/Becn1/Cltc/Dctn1/Dnajc13/Dop1a/Dop1b/Ehd3/Eipr1/Eps15/Flna/Gak/Gcc2/Gosr1/Heatr5b/Kif1a/Kif1b/Kif1c/Kif5a/Klhl20/Lmtk2/Map2k1/Map2k2/Mapk1/Mapk3/Mapk8/Mecp2/Pikfyve/Rab6a/Rab7/Rab9/Rdx/Rgp1/Rhobtb3/Ric1/Sh3glb1/Slc30a6/Snx2/Snx3/Snx8/Sorl1/Sort1/Spag9/Src/Srsf10/Stx16/Stx5a/Sys1/Syt7/Tbc1d10b/Tbc1d14/Tmem87b/Trappc10/Trim27/Trim46/Ube2o/Usp7/Vps11/Vps26b/Vps50/Vps54/Vti1a/W…	66	158	0.417721518987342
BP	GO:0010659	cardiac muscle cell apoptotic process	25/4445	60/29008	8.42313109296891e-07	6.37333440064402e-06	3.114408256625e-06	Bnip3/Camk2a/Camk2d/Eif5a/Fbxo32/Gata4/Hand2/Hmgcr/Hsf1/Hspa8/Ilk/Jak2/Ltk/Mapk8/Mfn2/Nkx2-5/Nupr1/Pcmt1/Ppp1r10/Pten/Rps6ka2/Sirt1/Slc25a4/Smad4/Trp53	25	60	0.416666666666667
BP	GO:0097479	synaptic vesicle localization	25/4445	60/29008	8.42313109296891e-07	6.37333440064402e-06	3.114408256625e-06	Ap3b1/Ap3d1/Ap3s1/Arf1/Bloc1s4/Borcs5/Btbd8/Cdk5/Cnih2/Ctnnb1/Dnm3/Dpysl2/Dtnbp1/Kif5a/Madd/Magi2/Pcdh17/Picalm/Pten/Rab3gap1/Slc2a4/Syn1/Syn3/Tor1a/Trim46	25	60	0.416666666666667
BP	GO:0003179	heart valve morphogenesis	20/4445	48/29008	1.03750220196828e-05	6.04699161626898e-05	2.9549368405253e-05	Acvr1/Adamts9/Bmpr1a/Bmpr2/Ccn1/Dchs1/Gata3/Gata4/Jag1/Mdm2/Mdm4/Nfatc1/Robo2/Slit3/Smad4/Smad6/Sox4/Sox9/Zfpm1/Zfpm2	20	48	0.416666666666667
BP	GO:0031112	positive regulation of microtubule polymerization or depolymerization	15/4445	36/29008	0.000131219730392617	0.000576527299457964	0.000281727157046735	Apc/Dctn1/Drg1/Fes/Katnb1/Map1b/Mapk8/Mapre1/Mecp2/Numa1/Pak1/Rac1/Rps3/Slain1/Slain2	15	36	0.416666666666667
BP	GO:0040001	establishment of mitotic spindle localization	15/4445	36/29008	0.000131219730392617	0.000576527299457964	0.000281727157046735	Arhgef2/Bccip/Clasp1/Dctn1/Fbxw11/Htt/Itgb1/Kpnb1/Mad2l1/Ndel1/Nsfl1c/Numa1/Pax6/Plk1/Spry2	15	36	0.416666666666667
BP	GO:0048679	regulation of axon regeneration	15/4445	36/29008	0.000131219730392617	0.000576527299457964	0.000281727157046735	Adam17/Braf/Flna/Igf1r/Inpp5f/Lrp1/Map2k1/Map2k2/Ndel1/Pten/Ptn/Ptprf/Ptprs/Rtn4/Stk24	15	36	0.416666666666667
BP	GO:1902745	positive regulation of lamellipodium organization	15/4445	36/29008	0.000131219730392617	0.000576527299457964	0.000281727157046735	Abi2/Akirin1/Aqp1/Arpc2/Auts2/Carmil2/Cdc42/Coro1b/Coro1c/Dnm2/Hdac4/Plce1/Rac1/Src/Wasf2	15	36	0.416666666666667
BP	GO:0009048	dosage compensation by inactivation of X chromosome	10/4445	24/29008	0.00174309646558148	0.00550644173477188	0.00269079049134235	Brca1/Eif1/Hnrnpu/Jarid2/Pcgf3/Rbm15b/Suz12/Upf1/Xist/Ythdc1	10	24	0.416666666666667
BP	GO:2000738	positive regulation of stem cell differentiation	10/4445	24/29008	0.00174309646558148	0.00550644173477188	0.00269079049134235	Dhx36/Gata4/Gsk3b/Ltbp3/Nkx2-5/Nudt21/Ptn/Pwp1/Sox6/Sox9	10	24	0.416666666666667
BP	GO:0009060	aerobic respiration	67/4445	161/29008	8.53880778632198e-16	2.93196671706426e-14	1.43274160396352e-14	Abcd1/Aco1/Aco2/Adsl/Akt1/Atp5b/Atp5e/Atp5j/Atp5pb/Bnip3/Ccnb1/Cdk1/Coq7/Cox5a/Cox5b/Cox7a2l/Cox7c/Cyc1/Cycs/Dhtkd1/Dld/Dnajc15/Fh1/Idh1/Idh3a/Idh3b/Idh3g/Ireb2/Mdh2/Mlxipl/COX1/CYTB/ND1/ND2/ND4/ND5/ND6/Mtch2/Mtfr1l/Ndufa10/Ndufa12/Ndufaf1/Ndufb9/Ndufs1/Ndufs7/Ndufv1/Ndufv2/Ndufv3/Nupr1/Pank2/Park7/Pde12/Pdha1/Rhoa/Sdha/Sdhb/Sdhc/Sdhd/Shmt2/Slc25a23/Suclg1/Suclg2/Uqcc2/Uqcr10/Uqcrb/Uqcrq/Vcp	67	161	0.416149068322981
BP	GO:0006364	rRNA processing	89/4445	214/29008	1.78136072318427e-20	1.05183523823161e-18	5.13992228342298e-19	Bop1/Brix1/Bysl/Cdkn2a/Chd7/Ddx10/Ddx17/Ddx21/Ddx52/Ddx56/Dhx37/Dimt1/Dkc1/Ebna1bp2/Eri3/Esf1/Exosc4/Exosc7/Fcf1/Gar1/Gtpbp4/Heatr1/Helq/Imp3/Imp4/Krr1/Las1l/Mdn1/Mrpl1/Mrps11/Nat10/Ncl/Ngdn/Nol11/Nol6/Nop10/Nop14/Nsun3/Nsun4/Nvl/Pa2g4/Pin4/Pop7/Ppan/Pwp1/Rcl1/Rexo4/Rpl10a/Rpl11/Rpl27/Rpl35/Rpl35a/Rpl5/Rpl7/Rpl7a/Rpp30/Rps15/Rps16/Rps17/Rps19/Rps24/Rps25/Rps27/Rps27rt/Rps28/Rps6/Rps8/Rrp12/Rrp15/…	89	214	0.41588785046729
BP	GO:0097061	dendritic spine organization	42/4445	101/29008	1.94876111845439e-10	3.06275441452607e-09	1.49665262121674e-09	Abhd17b/Abi2/Abl2/App/Arf1/Caprin1/Cask/Cdc42/Cdk5/Cdk5r1/Chrna7/Cntnap2/Ctnnd2/Cttn/Dbn1/Dbnl/Dhx36/Dip2a/Dnm1l/Dnm3/Dtnbp1/Dvl1/Eef2k/Ephb3/Fyn/Homer1/Igf1r/Insr/Kif1a/Lrp8/Marcks/Mfn2/Opa1/Prnp/Pten/Septin7/Sipa1l1/Srcin1/Stau2/Ube3a/Wasl/Zfp804a	42	101	0.415841584158416
BP	GO:0043543	protein acylation	101/4445	243/29008	5.11406932143934e-23	4.82249104072444e-21	2.35656957105759e-21	Actl6a/Actl6b/Taf9/App/Arrb1/Atf2/Atg5/Auts2/Bag6/Bmi1/Brca1/Brd7/Chek1/Clock/Crebbp/Crtc2/Ddx3x/Dip2a/Dip2b/Dld/Ep300/Ep400/Esco2/Flcn/Gata3/Gsk3b/Gtf2b/Hat1/Hcfc1/Jade2/Kansl2/Kansl3/Kat14/Kat2a/Kat5/Kat6b/Kat7/Kmt2a/L3mbtl2/Ldb1/Lef1/Lif/Map3k7/Mapk3/Mbd3/Mcrs1/Mecp2/Mettl8/Morf4l1/Morf4l2/Msl1/Naa10/Gm16286/Naa25/Naa50/Nat10/Ncoa1/Nmt1/Nos1/Nupr1/Ogt/Park7/Paxip1/Pcgf2/Per1/Phf14/Phf20/Phf20l…	101	243	0.415637860082305
BP	GO:0140694	non-membrane-bounded organelle assembly	155/4445	373/29008	1.35832367614069e-34	8.58188898585689e-32	4.1936456232849e-32	2610002M06Rik/Aaas/Actg1/Actn2/Akap13/Alms1/Arhgef2/Arpc2/Asap1/Aup1/Aurka/Aurkb/Bccip/Bop1/Brix1/C9orf72/Ccnb2/Cdc20/Cds2/Cenpn/Cep120/Cep152/Cep76/Cep97/Cfl2/Chmp1b/Chmp2a/Chmp4b/Clasp1/Cltc/Cnot1/Cnot2/Cnot6l/Cnot7/Csde1/Csnk1d/Csrp1/Csrp2/Dbnl/Ddx3x/Ddx6/Dhx29/Dhx30/Dhx37/Dicer1/Dlgap5/Drg1/Dync1h1/Efl1/Eif2s1/Eml3/Eral1/Farp2/Flna/G3bp2/Golga2/Gsn/Haus6/Hck/Hnrnpu/Hspa1b/Itgb1/Kat2a/Kif23/Ki…	155	373	0.415549597855228
BP	GO:0042254	ribosome biogenesis	123/4445	296/29008	1.02538297733053e-27	2.49168063491318e-25	1.21759039372892e-25	Aatf/Bop1/Brix1/Bysl/Cdkn2a/Chd7/Cul4a/Ddx10/Ddx17/Ddx21/Ddx31/Ddx3x/Ddx52/Ddx56/Dhx29/Dhx30/Dhx37/Dimt1/Dkc1/Ebna1bp2/Efl1/Eral1/Eri3/Esf1/Exosc4/Exosc7/Fcf1/Gar1/Gnl3l/Gtf3a/Gtpbp4/Heatr1/Heatr3/Helq/Imp3/Imp4/Ipo4/Ipo9/Krr1/Las1l/Ltv1/Mdn1/Mpv17l2/Mrpl1/Mrps11/Mterf3/Nat10/Ncl/Ngdn/Nip7/Nle1/Nol11/Nol6/Nop10/Nop14/Nop56/Nsun3/Nsun4/Nvl/Pa2g4/Pin4/Pop7/Ppan/Pten/Pwp1/Ran/Rbis/Rcl1/Rexo4/Riox2/R…	123	296	0.415540540540541
BP	GO:0006417	regulation of translation	162/4445	390/29008	4.453289782566e-36	3.5169856057815e-33	1.71861828056133e-33	Aars/Aco1/Ago2/Ago3/Ago4/Akap6/Akt1/Akt2/App/Ascc2/Btg2/Calr/Caprin1/Cdk4/Celf1/Cnbp/Cnot1/Cnot2/Cnot6l/Cnot7/Cnot9/Coa3/Cpeb1/Cpeb2/Cpeb3/Cpeb4/Dapk1/Ddx25/Ddx39b/Ddx3x/Ddx6/Dhx36/Dhx9/Dnajc1/Dph1/Dph3/Dph5/Dph6/Eef2/Eif1/Eif2b5/Eif2s1/Eif2s3x/Eif3d/Eif3e/Eif4g1/Eif4g2/Eif5a/Elavl1/Eprs/Etf1/Exosc7/Fech/Foxo3/Fxr1/Fxr2/Gapdh/Gcn1/Gemin5/Gigyf2/Gle1/Gspt1/Gtpbp2/Habp4/Hnrnpl/Hnrnpr/Igf2bp2/Impact…	162	390	0.415384615384615
BP	GO:0051306	mitotic sister chromatid separation	27/4445	65/29008	3.34166151301124e-07	2.78163602624572e-06	1.35928066259787e-06	Anapc1/Anapc15/Anapc5/Anapc7/Apc/Atm/Aurkb/Bub3/Ccnb1/Cdc23/Cdc6/Cul3/Dync1li1/Ik/Kntc1/Lcmt1/Mad2l1/Ncaph2/Nsmce2/Pcid2/Plk1/Ppp2r1a/Rad21/Tpr/Usp44/Zfp207/Zwint	27	65	0.415384615384615
BP	GO:0072665	protein localization to vacuole	27/4445	65/29008	3.34166151301124e-07	2.78163602624572e-06	1.35928066259787e-06	Ap3b1/Ap3d1/Cacng2/Cacng3/Cacng5/Cacng7/Cd81/Gcc2/Gga3/Gnptab/Hspa8/M6pr/Mon1a/Ncoa4/Nedd4/Pik3r4/Rab7/Rnf215/Rock2/Rtn4/Sh3glb1/Sorl1/Sort1/Szt2/Tnfaip3/Vps13d/Vps28	27	65	0.415384615384615
BP	GO:0016072	rRNA metabolic process	93/4445	224/29008	2.87039833813582e-21	1.97121485873284e-19	9.63258389674184e-20	Bop1/Brix1/Bysl/Cdkn2a/Chd7/Ddx10/Ddx17/Ddx21/Ddx52/Ddx56/Dhx37/Dicer1/Dimt1/Dis3l/Dkc1/Ebna1bp2/Eri3/Esf1/Exosc4/Exosc7/Fcf1/Gar1/Gtpbp4/Heatr1/Helq/Imp3/Imp4/Krr1/Las1l/Mdn1/Mrpl1/Mrps11/Nat10/Ncl/Ngdn/Nol11/Nol6/Nop10/Nop14/Nsun3/Nsun4/Nvl/Pa2g4/Pin4/Pop7/Ppan/Pwp1/Rcl1/Rexo4/Rpl10a/Rpl11/Rpl27/Rpl35/Rpl35a/Rpl5/Rpl7/Rpl7a/Rpp30/Rps15/Rps16/Rps17/Rps19/Rps24/Rps25/Rps27/Rps27rt/Rps28/Rps6/Rps8…	93	224	0.415178571428571
BP	GO:0008333	endosome to lysosome transport	22/4445	53/29008	4.0860514297299e-06	2.65866868517338e-05	1.29919115869671e-05	Aktip/Arl8b/Atg14/Bin1/Clec16a/Gprasp1/Lyst/Mgrn1/Pcdhga3/Rab7/Rhob/Rnf157/Scyl2/Snx27/Sort1/Stx7/Tgfbrap1/Trak1/Tsg101/Vcp/Vps11/Vps33a	22	53	0.415094339622642
BP	GO:0031103	axon regeneration	22/4445	53/29008	4.0860514297299e-06	2.65866868517338e-05	1.29919115869671e-05	Adam17/Bex1/Braf/Flna/Igf1r/Inpp5f/Jak2/Jun/Lamb2/Lrp1/Map2k1/Map2k2/Mtr/Ndel1/Nefh/Pten/Ptn/Ptprf/Ptprs/Rtn4/Rtn4rl2/Stk24	22	53	0.415094339622642
BP	GO:0044091	membrane biogenesis	22/4445	53/29008	4.0860514297299e-06	2.65866868517338e-05	1.29919115869671e-05	Ank3/Chmp2a/Chmp4b/Chmp7/Flot1/Gak/Lrp4/Magi2/Nrxn2/Nsfl1c/Pacsin2/Pex16/Pex19/Pex3/Picalm/Psap/Pten/Rftn1/Serinc1/Spast/Stx2/Ugcg	22	53	0.415094339622642
BP	GO:2000677	regulation of transcription regulatory region DNA binding	22/4445	53/29008	4.0860514297299e-06	2.65866868517338e-05	1.29919115869671e-05	Ctnnb1/Ep300/Gata3/Gtf2b/H1f0/Hand2/Lgals9/Lif/Mad2l2/Park7/Parp1/Pax6/Per2/Pou4f1/Psen1/Rnf220/Sin3a/Sox11/Sri/Zc4h2/Zfp593/Zmpste24	22	53	0.415094339622642
BP	GO:1903362	regulation of cellular protein catabolic process	102/4445	246/29008	3.90297042267628e-23	3.79368725084134e-21	1.8538319432728e-21	Agtpbp1/Taf9/Akt1/Alad/Amer1/Arih2/Atraid/Aurka/Bag2/Bag6/Bcap31/Caml/Cd81/Cdc20/Cdk5rap3/Cdkn2a/Clec16a/Csnk1d/Csnk2a1/Csnk2a2/Dab2ip/Dda1/Dvl1/Eif3h/Epm2a/Fbxw8/Furin/Fzr1/Gabarapl2/Gba/Gpx1/Gsk3b/Herpud1/Hspa1b/Hspbp1/Ldlr/Lrp1/Mapk8/Mdm2/Mfsd8/Mgat3/Mylip/N4bp1/Nfe2l1/Nub1/Nupr1/Ogt/Park7/Pbk/Pdcl3/Plk1/Plk3/Prickle1/Prkcg/Psen1/Psen2/Psmd14/Psme1/Psme2/Psme3/Psme3ip1/Psmf1/Pten/Ptk2b/Rdx/Rgp…	102	246	0.414634146341463
BP	GO:0022406	membrane docking	34/4445	82/29008	1.10519531525512e-08	1.24912772840463e-07	6.10401630664396e-08	Atg14/Atp2a2/Bves/Camk2a/Cep83/Cftr/Ctbp2/Esyt3/Exoc6/Kcnb1/Ncam1/Ndrg4/Nsf/Pacs2/Pex16/Psen2/Rab3c/Rab7/Rock1/Scfd2/Snap29/Snx3/Stx16/Stx17/Stx1b/Stx2/Stx5a/Stx7/Stxbp1/Syt1/Unc13a/Uso1/Vapb/Vps11	34	82	0.414634146341463
BP	GO:0061157	mRNA destabilization	34/4445	82/29008	1.10519531525512e-08	1.24912772840463e-07	6.10401630664396e-08	Ago2/Btg2/Celf1/Cnot1/Cnot2/Cnot6l/Cnot7/Cpeb3/Dhx36/Exosc7/Gigyf2/Hnrnpr/Khsrp/Mlh1/Noct/Pabpc1/Pde12/Pnpt1/Polr2g/Rc3h1/Rc3h2/Rock1/Rock2/Samd4/Tent4a/Tnrc6a/Tnrc6c/Tob1/Tut4/Tut7/Upf1/Ythdf1/Ythdf3/Zfp36l2	34	82	0.414634146341463
BP	GO:0003230	cardiac atrium development	17/4445	41/29008	5.10467204179292e-05	0.000249237387635608	0.000121792915468792	Acvr1/Ank2/Bmpr2/Ccn1/Gata4/Heg1/Mdm2/Mdm4/Myh6/Nkx2-5/Nphp3/Nsd2/Shox2/Sos1/Sox4/Wnt11/Zfpm1	17	41	0.414634146341463
BP	GO:0038179	neurotrophin signaling pathway	17/4445	41/29008	5.10467204179292e-05	0.000249237387635608	0.000121792915468792	Bcar1/Bex1/Ddit4/Dok5/Kidins220/Lmtk2/Magi2/Ppp2r5b/Ppp2r5d/Ptprf/Raf1/Rap1a/Sh3glb1/Sort1/Sos1/Spry2/Src	17	41	0.414634146341463
BP	GO:0043488	regulation of mRNA stability	63/4445	152/29008	7.67778235763725e-15	2.28812400639397e-13	1.11811994314548e-13	Ago2/Alkbh5/Apex1/Axin2/Btg2/Cacng7/Carhsp1/Celf1/Cnot1/Cnot2/Cnot6l/Cnot7/Cpeb3/Dhx36/Dhx9/Dicer1/E2f1/Elavl1/Exosc7/Fus/Fxr1/Fxr2/Gigyf2/Hnrnpa0/Hnrnpr/Hnrnpu/Khsrp/Larp4b/Mlh1/Noct/Pabpc1/Pcid2/Pde12/Pnpt1/Polr2g/Pum2/Rbm10/Rc3h1/Rc3h2/Rock1/Rock2/Samd4/Srsf1/Syncrip/Tent4a/Tent5a/Tent5b/Tnrc6a/Tnrc6c/Tob1/Traf2/Traf3ip2/Tut4/Tut7/Upf1/Vegfa/Vim/Ybx1/Ybx2/Ythdf1/Ythdf3/Zc3h14/Zfp36l2	63	152	0.414473684210526
BP	GO:0016236	macroautophagy	92/4445	222/29008	5.45976105613687e-21	3.63102845817608e-19	1.77434672328526e-19	Arl8b/Atg12/Atg13/Atg14/Atg3/Atg4b/Atg5/Atg9a/Atp2a2/Aup1/Becn1/Bnip3/Bnip3l/C9orf72/Chmp4b/Clec16a/Elapor1/Emc6/Epm2a/Fez2/Gabarapl1/Gabarapl2/Gba/Htt/Huwe1/Ikbkg/Ilrun/Lix1/Lix1l/Lrsam1/Map1lc3a/Map3k7/Mapk3/Mcoln1/Mfn2/Mfsd8/Myo5a/Nbr1/Nprl2/Nprl3/Nsfl1c/Nupr1/Pacs2/Phb2/Phf23/Pik3r4/Pikfyve/Pip4k2b/Pip4k2c/Poldip2/Psen1/Rab1a/Rab3gap1/Rab3gap2/Rab7/Retreg1/Rubcn/Scfd1/Sec22b/Sh3glb1/Sirt1/Slc…	92	222	0.414414414414414
BP	GO:2001244	positive regulation of intrinsic apoptotic signaling pathway	29/4445	70/29008	1.32798341823795e-07	1.20548839603841e-06	5.89076734073186e-07	Bax/Bbc3/Bcap31/Bclaf1/Becn1/Dnm1l/Fbh1/Flcn/Gsdme/Mcl1/Mtch2/Nck2/Nupr1/Park7/Plagl2/Prkra/Rpl11/Rps3/Septin4/Sfpq/Sh3glb1/Siah1b/Sirt1/Slc9a3r1/Sod1/Spop/Taf6/Trp53/Trp73	29	70	0.414285714285714
BP	GO:0060996	dendritic spine development	53/4445	128/29008	1.06464387562531e-12	2.39374377444866e-11	1.16973234208992e-11	Abi2/Acsl4/Arf1/Arf6/Asap1/Camk2a/Caprin1/Cask/Cdc42/Cdk5/Cdk5r1/Cpeb3/Crebbp/Ctnnd2/D16Ertd472e/Dbn1/Dbnl/Dhx36/Dip2a/Dnm1l/Dnm3/Dtnbp1/Dvl1/Eef2k/Ephb3/Foxo6/Hnrnpk/Itsn1/Kif1a/Lrp8/Mapk6/Marcks/Mecp2/Mfn2/Nck2/Neurl1a/Ngfr/Opa1/Pak1/Psen1/Pten/Ptprs/Rac1/Septin7/Sipa1l1/Slc12a5/Srcin1/Srgap2/Stau2/Tsc2/Uba6/Ube3a/Wasl	53	128	0.4140625
BP	GO:0030071	regulation of mitotic metaphase/anaphase transition	24/4445	58/29008	1.6138406349854e-06	1.14179676728306e-05	5.5795303617754e-06	Anapc15/Anapc5/Anapc7/Apc/Atm/Aurkb/Bub3/Ccnb1/Cdc23/Cdc6/Cul3/Dync1li1/Ik/Kntc1/Lcmt1/Mad2l1/Nsmce2/Pcid2/Plk1/Rad21/Tpr/Usp44/Zfp207/Zwint	24	58	0.413793103448276
BP	GO:0010592	positive regulation of lamellipodium assembly	12/4445	29/29008	0.000662140980673727	0.00242516331356325	0.0011850858863866	Abi2/Akirin1/Aqp1/Arpc2/Auts2/Carmil2/Cdc42/Dnm2/Hdac4/Plce1/Rac1/Wasf2	12	29	0.413793103448276
BP	GO:0061003	positive regulation of dendritic spine morphogenesis	12/4445	29/29008	0.000662140980673727	0.00242516331356325	0.0011850858863866	Caprin1/Cask/Dbn1/Dbnl/Dhx36/Dnm1l/Eef2k/Lrp8/Marcks/Mfn2/Opa1/Stau2	12	29	0.413793103448276
BP	GO:0072528	pyrimidine-containing compound biosynthetic process	12/4445	29/29008	0.000662140980673727	0.00242516331356325	0.0011850858863866	Cad/Cmpk1/Ctps/Ctps2/Dhodh/Nme2/Shmt1/Tbpl1/Tyms/Uck2/Umps/Uprt	12	29	0.413793103448276
BP	GO:0010212	response to ionizing radiation	55/4445	133/29008	4.27445304952779e-13	9.96531157450797e-12	4.86967208944068e-12	Aen/Atm/Atr/Babam1/Babam2/Bax/Bbc3/Blm/Brca1/Brcc3/Clock/Eef1d/Egr1/Fancd2/Fbxo4/Fignl1/Gadd45a/Gata3/Gpx1/H2ax/Hras/Hsf1/Inip/Ints3/Ints7/Kars/Kat5/Kdm1a/Lig4/Map3k20/Mdm2/Mta1/Nabp2/Nhej1/Nipbl/Nucks1/Paxip1/Rad1/Rad51/Rad51ap1/Rad54l/Rhno1/Rhob/Rnf4/Sirt1/Smpd1/Sod2/Stk11/Swi5/Tnks1bp1/Trp53/Trp53bp2/Wrn/Xrcc5/Zmpste24	55	133	0.413533834586466
BP	GO:0051865	protein autoubiquitination	31/4445	75/29008	5.28513463855862e-08	5.2011652097217e-07	2.54161336200892e-07	Amfr/Brca1/Cbl/Cul3/Itch/Jade2/Klhl24/Lrsam1/Mdm2/Mta1/Nfx1/Obi1/Rnf10/Rnf141/Rnf157/Rnf181/Rnf185/Rnf187/Rnf19b/Rnf213/Rnf220/Rnf4/Sh3rf1/Stub1/Traf2/Trim37/Ube2b/Ube3a/Ube4b/Uhrf1/Uhrf2	31	75	0.413333333333333
BP	GO:0097120	receptor localization to synapse	31/4445	75/29008	5.28513463855862e-08	5.2011652097217e-07	2.54161336200892e-07	Cacng2/Cacng3/Cacng5/Cacng7/Camk2a/Cep112/Clstn1/Cnih2/Cplx1/Dbn1/Dlg2/Gpc6/Grip1/Gripap1/Gsk3b/Hras/Kif3b/Kif5a/Magi2/Map2k1/Mapk10/Nptxr/Nsg1/Rab11a/Rap1a/Scrib/Snap25/Snap47/Stx1b/Stx7/Zdhhc3	31	75	0.413333333333333
BP	GO:0035966	response to topologically incorrect protein	57/4445	138/29008	1.7162656237401e-13	4.2523004748196e-12	2.0779389368131e-12	Amfr/Atf3/Atf6/Aup1/Bag6/Bax/Ccnd1/Cdk5rap3/Chac1/Cops5/Creb3l2/Crebrf/Cul3/Dab2ip/Daxx/Derl2/Dnajb9/Edem1/Edem2/Eif2s1/Ep300/Ero1a/Erp44/Herpud1/Herpud2/Hsf1/Hspa1b/Hspa2/Hspa5/Hspa8/Hspd1/Hsph1/Klhl15/Manf/Mfn2/Nck2/Parp16/Pmp22/Ptpn1/Qrich1/Rnf185/Sdf2l1/Serp1/Serp2/Stub1/Syvn1/Tmbim6/Tmem33/Tmtc4/Tor1a/Ube2w/Uggt1/Upf2/Vapb/Vcp/Wfs1/Yod1	57	138	0.41304347826087
BP	GO:0051985	negative regulation of chromosome segregation	19/4445	46/29008	1.99610635891445e-05	0.000108673169303622	5.31044810262281e-05	Anapc15/Apc/Atm/Aurkb/Bub3/Ccnb1/Chtf18/Dync1li1/Ik/Kntc1/Lcmt1/Mad2l1/Pcid2/Plk1/Rad21/Tpr/Usp44/Zfp207/Zwint	19	46	0.41304347826087
BP	GO:0010658	striated muscle cell apoptotic process	26/4445	63/29008	6.38931623790955e-07	5.02085820784981e-06	2.45350412749263e-06	Bnip3/Camk2a/Camk2d/Eif5a/Fbxo32/Gata4/Hand2/Hmgcr/Hsf1/Hspa8/Ilk/Jak2/Ltk/Mapk8/Mfn2/Naca/Nkx2-5/Nupr1/Pcmt1/Ppp1r10/Pten/Rps6ka2/Sirt1/Slc25a4/Smad4/Trp53	26	63	0.412698412698413
BP	GO:1901983	regulation of protein acetylation	33/4445	80/29008	2.10601955674029e-08	2.2590545941401e-07	1.10391481724945e-07	App/Arrb1/Atg5/Auts2/Brca1/Brd7/Chek1/Ddx3x/Dip2a/Dip2b/Flcn/Gata3/Gsk3b/Kat2a/Kat5/Kat7/Kmt2a/L3mbtl2/Lif/Mapk3/Nos1/Park7/Paxip1/Setd5/Sin3a/Sirt1/Smad4/Smarcb1/Sox4/Sphk2/Tada2a/Wbp2/Zmpste24	33	80	0.4125
BP	GO:0072655	establishment of protein localization to mitochondrion	40/4445	97/29008	7.05561071096033e-10	1.01082422838656e-08	4.93951693883438e-09	Aifm1/Akt1/Ap3b1/Bax/Bbc3/Bcap31/Bcs1l/Bnip3l/Calm1/Calm3/Cdkn2a/Dnaja1/Dnajc15/Hspa4/Hspd1/Hsph1/Immp2l/Mff/Mfn2/Mtch2/Parl/Pmpca/Pmpcb/Ppp2r2b/Samm50/Sh3glb1/Siah3/Srebf1/Timm13/Timm17a/Timm23/Timm29/Timm44/Timm8a1/Timm9/Tomm20/Tomm22/Tomm40l/Tomm7/Ywhaz	40	97	0.412371134020619
BP	GO:1905818	regulation of chromosome separation	28/4445	68/29008	2.53466946024447e-07	2.15242495293341e-06	1.0518089313663e-06	Anapc1/Anapc15/Anapc5/Anapc7/Apc/Atm/Aurkb/Bub3/Ccnb1/Cdc23/Cdc6/Csnk2a1/Csnk2a2/Cul3/Dync1li1/Ik/Kntc1/Lcmt1/Mad2l1/Nsmce2/Numa1/Pcid2/Plk1/Rad21/Tpr/Usp44/Zfp207/Zwint	28	68	0.411764705882353
BP	GO:1904707	positive regulation of vascular associated smooth muscle cell proliferation	14/4445	34/29008	0.000254286226874597	0.00103650347186691	0.000506500172104036	Bmpr1a/Camk2d/Ddx39b/Dnmt1/Fgf9/Foxj2/Gnai2/Jak2/Jun/Mdm2/Mef2d/Mfn2/Nr4a3/Pak1	14	34	0.411764705882353
BP	GO:0006744	ubiquinone biosynthetic process	7/4445	17/29008	0.00929269231209231	0.0228093356751357	0.0111460624673319	Coq6/Coq7/Fdxr/Ndufa9/Pdss1/Pptc7/Ubiad1	7	17	0.411764705882353
BP	GO:0009081	branched-chain amino acid metabolic process	7/4445	17/29008	0.00929269231209231	0.0228093356751357	0.0111460624673319	Acat1/Auh/Bcat1/Bcat2/Bckdha/Hsd17b10/Slc25a44	7	17	0.411764705882353
BP	GO:0014856	skeletal muscle cell proliferation	7/4445	17/29008	0.00929269231209231	0.0228093356751357	0.0111460624673319	Akirin1/Angpt1/Jak2/Kpna1/Megf10/Selenon/Sirt1	7	17	0.411764705882353
BP	GO:0018279	protein N-linked glycosylation via asparagine	7/4445	17/29008	0.00929269231209231	0.0228093356751357	0.0111460624673319	Fut8/Magt1/Mgat1/Ost4/Rpn1/Stt3a/Uggt1	7	17	0.411764705882353
BP	GO:0042407	cristae formation	7/4445	17/29008	0.00929269231209231	0.0228093356751357	0.0111460624673319	Adck1/Afg3l1/Afg3l2/Immt/Letm1/Oma1/Samm50	7	17	0.411764705882353
BP	GO:0043968	histone H2A acetylation	7/4445	17/29008	0.00929269231209231	0.0228093356751357	0.0111460624673319	Actl6a/Ep400/Morf4l1/Morf4l2/Ruvbl1/Sphk2/Trrap	7	17	0.411764705882353
BP	GO:0051014	actin filament severing	7/4445	17/29008	0.00929269231209231	0.0228093356751357	0.0111460624673319	Cfl2/Dstn/Gmfb/Gsn/Myh9/Srgap2/Svil	7	17	0.411764705882353
BP	GO:0051284	positive regulation of sequestering of calcium ion	7/4445	17/29008	0.00929269231209231	0.0228093356751357	0.0111460624673319	Calm1/Calm2/Calm3/Pkd2/Prkce/Ryr2/Sri	7	17	0.411764705882353
BP	GO:0051589	negative regulation of neurotransmitter transport	7/4445	17/29008	0.00929269231209231	0.0228093356751357	0.0111460624673319	Asic1/Braf/Gpm6b/Nf1/Nos1/Rap1a/Rap1b	7	17	0.411764705882353
BP	GO:0060788	ectodermal placode formation	7/4445	17/29008	0.00929269231209231	0.0228093356751357	0.0111460624673319	Ctnnb1/Gnas/Hdac1/Nrg3/Pou2f1/Six4/Tbx3	7	17	0.411764705882353
BP	GO:0070200	establishment of protein localization to telomere	7/4445	17/29008	0.00929269231209231	0.0228093356751357	0.0111460624673319	Cct3/Cct4/Cct6a/Cct8/Dkc1/Nabp2/Tcp1	7	17	0.411764705882353
BP	GO:0071243	cellular response to arsenic-containing substance	7/4445	17/29008	0.00929269231209231	0.0228093356751357	0.0111460624673319	Cpeb2/Daxx/Ddx3x/Dhx36/Hsf1/Slc38a2/Vcp	7	17	0.411764705882353
BP	GO:0071697	ectodermal placode morphogenesis	7/4445	17/29008	0.00929269231209231	0.0228093356751357	0.0111460624673319	Ctnnb1/Gnas/Hdac1/Nrg3/Pou2f1/Six4/Tbx3	7	17	0.411764705882353
BP	GO:1901569	fatty acid derivative catabolic process	7/4445	17/29008	0.00929269231209231	0.0228093356751357	0.0111460624673319	Abcd1/Abhd16a/Acat1/Acot7/Cbr1/Cyp4f14/Oxct1	7	17	0.411764705882353
BP	GO:1905146	lysosomal protein catabolic process	7/4445	17/29008	0.00929269231209231	0.0228093356751357	0.0111460624673319	Ldlr/Lrp1/Mfsd8/Mgat3/Psap/Tmem199/Tpp1	7	17	0.411764705882353
BP	GO:0016197	endosomal transport	93/4445	226/29008	6.02002305310381e-21	3.96192767182394e-19	1.93604469460016e-19	2610002M06Rik/4932438A13Rik/Abca1/Actn2/Agap2/Alms1/Als2/Ankrd50/Ap3b1/Ap3d1/Arf6/Arl1/Arl8b/Btbd8/Bves/Cdc42/Chmp1b/Chmp2a/Chmp4b/Chmp7/Clec16a/Cltc/Coro1c/Dctn1/Dennd1b/Dnm1l/Dpy30/Ehd2/Ehd3/Ehd4/Eipr1/Eps15/Gcc2/Gga3/Gosr1/Grip1/Gripap1/Heatr5b/Htt/Inpp5f/Itsn1/Itsn2/Leprotl1/Lmtk2/Lyst/Mcoln1/Ndrg4/Nsg1/Nsg2/Picalm/Pikfyve/Rab11a/Rab11fip3/Rab11fip4/Rab35/Rab6a/Rab7/Rab9/Reps1/Rgp1/Rhobtb3/Ri…	93	226	0.411504424778761
BP	GO:0034248	regulation of cellular amide metabolic process	184/4445	448/29008	5.10308755081316e-40	5.37355119100626e-37	2.62585189237456e-37	Aars/Abcg1/Aco1/Ago2/Ago3/Ago4/Akap6/Akt1/Akt2/App/Ascc2/Bin1/Btg2/Calr/Caprin1/Ccn1/Cdk4/Celf1/Chrna7/Cnbp/Cnot1/Cnot2/Cnot6l/Cnot7/Cnot9/Coa3/Cpeb1/Cpeb2/Cpeb3/Cpeb4/Dapk1/Ddx25/Ddx39b/Ddx3x/Ddx6/Dhx36/Dhx9/Dnajc1/Dph1/Dph3/Dph5/Dph6/Eef2/Eif1/Eif2b5/Eif2s1/Eif2s3x/Eif3d/Eif3e/Eif4g1/Eif4g2/Eif5a/Elavl1/Eprs/Etf1/Exosc7/Fech/Foxo3/Fxr1/Fxr2/Gapdh/Gcn1/Gemin5/Gga3/Gigyf2/Gle1/Gspt1/Gtpbp2/Habp4/…	184	448	0.410714285714286
BP	GO:0006695	cholesterol biosynthetic process	23/4445	56/29008	3.08803129030401e-06	2.0667565351844e-05	1.00994600518083e-05	Abcg1/Cftr/Cyb5r3/Cyp51/Dhcr24/Fdft1/Fdps/Hmgcr/Hmgcs1/Hsd17b7/Insig1/Insig2/Lbr/Mvd/Mvk/Npc1l1/Nsdhl/Pex2/Scap/Scp2/Sod1/Srebf1/Srebf2	23	56	0.410714285714286
BP	GO:1902653	secondary alcohol biosynthetic process	23/4445	56/29008	3.08803129030401e-06	2.0667565351844e-05	1.00994600518083e-05	Abcg1/Cftr/Cyb5r3/Cyp51/Dhcr24/Fdft1/Fdps/Hmgcr/Hmgcs1/Hsd17b7/Insig1/Insig2/Lbr/Mvd/Mvk/Npc1l1/Nsdhl/Pex2/Scap/Scp2/Sod1/Srebf1/Srebf2	23	56	0.410714285714286
BP	GO:0043401	steroid hormone mediated signaling pathway	48/4445	117/29008	1.81454317598776e-11	3.2817064778865e-10	1.6036462404227e-10	Abhd2/Akap13/Arid1a/Bmp7/Brca1/Calr/Clock/Cnot1/Cnot2/Cnot9/Crebrf/Cry1/Cry2/Daxx/Ddx17/Ddx5/Dnaja1/Ep300/Fkbp4/Hdac1/Jak2/Kdm3a/Kmt2d/Lbh/Lmo3/Ncoa3/Nedd4/Padi2/Pak1/Park7/Parp1/Per1/Phb2/Ppp5c/Prmt2/Rbfox2/Rhoa/Rnf14/Rnf6/Sirt1/Smarca4/Src/Tmf1/Trip4/Ube3a/Vps11/Wbp2/Ywhah	48	117	0.41025641025641
BP	GO:0060351	cartilage development involved in endochondral bone morphogenesis	16/4445	39/29008	9.84475011275924e-05	0.000443645729047168	0.000216792943019167	Anxa6/Atf2/Axin2/Hoxa11/Hspg2/Ihh/Poc1a/Scube2/Serpinh1/Shox2/Sik3/Smpd3/Sox9/Stc1/Trip11/Zmpste24	16	39	0.41025641025641
BP	GO:0034504	protein localization to nucleus	130/4445	317/29008	1.50536290245994e-28	4.13516644249647e-26	2.02069995099084e-26	Agap3/Akt1/Akt2/Angpt1/App/Arl2bp/Atf2/Banp/Bmp7/Brca1/Cabp1/Calr/Cdk1/Cdk5/Cdk5rap3/Cdkn2a/Cnep1r1/Cry2/Cse1l/Ctdnep1/Dclk2/Ddx5/Dnajb6/Dvl1/Elavl1/Epm2a/Fam53b/Fam53c/Fbxo4/Fermt2/Fgf9/Flcn/Flna/Fyn/Glis2/Gsk3b/Hdgf/Heatr3/Hnrnpu/Hspa8/Htt/Ilrun/Ipo13/Ipo4/Ipo5/Ipo9/Irs1/Jak2/Kat7/Kpna1/Kpna2/Kpna6/Kpnb1/Larp7/Lif/Limk2/Maged1/Mapk1/Mbtps1/Mcrs1/Mdm2/Mepce/Nf1/Nf2/Nfkbia/Ngfr/Nolc1/Nup153/Nup15…	130	317	0.410094637223975
BP	GO:0140014	mitotic nuclear division	114/4445	278/29008	3.35646442808044e-25	4.51194516098133e-23	2.20481750673235e-23	2610002M06Rik/Aaas/Akap8/Akap8l/Anapc1/Anapc15/Anapc5/Anapc7/Apc/Atm/Atrx/Aurka/Aurkb/Bccip/Becn1/Bmp7/Bub3/Ccnb1/Cdc14a/Cdc14b/Cdc20/Cdc23/Cdc42/Cdc6/Cdk11b/Cep97/Chek1/Chmp1b/Chmp2a/Chmp4b/Chmp7/Clasp1/Cltc/Ctdp1/Cul3/Cul9/Dctn2/Drg1/Dync1li1/Eml3/Fbxw5/Flna/Golga2/Hnrnpu/Hspa1b/Igf1r/Ik/Insr/Kif14/Kif18b/Kif22/Kif23/Kif2a/Kif2c/Kif3b/Kifc5b/Klhdc8b/Kntc1/Kpnb1/Lcmt1/Macroh2a1/Mad2l1/Map9/Mau2/…	114	278	0.410071942446043
BP	GO:0010657	muscle cell apoptotic process	41/4445	100/29008	5.35985087188204e-10	7.82067847772534e-09	3.82167074443419e-09	Arrb1/Arrb2/Bnip3/Camk2a/Camk2d/Cdkn2a/Cftr/Dicer1/Dnmt1/Eif5a/Fbxo32/Gapdh/Gata4/Gsk3b/Hand2/Hmgcr/Hsf1/Hspa8/Igf1r/Ilk/Jak2/Ltk/Map2k4/Mapk8/Mfn2/Naca/Nkx2-5/Nupr1/Pcmt1/Pdcd4/Ppp1r10/Pten/Ptk2b/Rbm10/Rps6ka2/Sirt1/Slc25a4/Smad4/Sod2/Stk4/Trp53	41	100	0.41
BP	GO:0061013	regulation of mRNA catabolic process	66/4445	161/29008	3.39337131961252e-15	1.0719659998656e-13	5.2382937265387e-14	Ago2/Alkbh5/Apex1/Axin2/Btg2/Cacng7/Carhsp1/Celf1/Cnot1/Cnot2/Cnot6l/Cnot7/Cpeb3/Dhx36/Dhx9/Dicer1/E2f1/Elavl1/Exosc7/Fus/Fxr1/Fxr2/Gigyf2/Gtpbp1/Hnrnpa0/Hnrnpr/Hnrnpu/Khsrp/Larp4b/Mlh1/Nbas/Noct/Pabpc1/Pcid2/Pde12/Pnpt1/Polr2g/Pum2/Rbm10/Rc3h1/Rc3h2/Rock1/Rock2/Samd4/Srsf1/Syncrip/Tent4a/Tent5a/Tent5b/Tnrc6a/Tnrc6c/Tob1/Traf2/Traf3ip2/Tut4/Tut7/Upf1/Vegfa/Vim/Ybx1/Ybx2/Ythdf1/Ythdf3/Zc3h14/Zc3ha…	66	161	0.409937888198758
BP	GO:0007091	metaphase/anaphase transition of mitotic cell cycle	25/4445	61/29008	1.22004298966206e-06	8.90096028716504e-06	4.3495637397336e-06	Anapc1/Anapc15/Anapc5/Anapc7/Apc/Atm/Aurkb/Bub3/Ccnb1/Cdc23/Cdc6/Cul3/Dync1li1/Ik/Kntc1/Lcmt1/Mad2l1/Nsmce2/Pcid2/Plk1/Rad21/Tpr/Usp44/Zfp207/Zwint	25	61	0.409836065573771
BP	GO:0044380	protein localization to cytoskeleton	25/4445	61/29008	1.22004298966206e-06	8.90096028716504e-06	4.3495637397336e-06	Abhd17b/Abhd17c/Apc/Aurka/Cep250/Cep83/Csnk1d/Dctn2/Diaph1/Dvl1/Golgb1/Gsk3b/Hnrnpu/Htt/Mapre1/Mapre2/Mapre3/Mark4/Nsfl1c/Numa1/Pard6a/Pcm1/Ppp1r9b/Snx10/Spag5	25	61	0.409836065573771
BP	GO:0060324	face development	25/4445	61/29008	1.22004298966206e-06	8.90096028716504e-06	4.3495637397336e-06	Ankrd11/Arid5b/Asph/Braf/Cdk2ap1/Chd7/Crebbp/Crispld2/Ep300/Lef1/Map2k1/Map2k2/Mapk1/Mapk3/Nipbl/Plekha1/Rab3gap1/Raf1/Rras/Sgpl1/Specc1l/Tbx1/Tgfb3/Zfand5/Zfp950	25	61	0.409836065573771
BP	GO:0018210	peptidyl-threonine modification	52/4445	127/29008	2.91603665000274e-12	6.18238911232125e-11	3.0211004925673e-11	Acvr1/Akt1/Akt3/App/Atf2/Bmp7/Cab39/Cad/Cadm4/Camk2a/Camk2d/Cdc42bpa/Cdk1/Cdk10/Cdk5/Cdk5r1/Chek1/Clk1/Csnk2a1/Csnk2a2/Dcaf1/Ddit4/Dyrk1a/Eif4g1/Galnt1/Galnt2/Gsk3b/Hipk1/Lmtk2/Map2k1/Map3k12/Map3k7/Mapk1/Mapk8/Ogt/Pard3/Pbk/Pkn1/Plk1/Ppp2r5d/Prkag2/Prkca/Prkcb/Prkcd/Rock1/Rock2/Rptor/Spred2/Spry2/Tbk1/Tnks/Tnks1bp1	52	127	0.409448818897638
BP	GO:2001242	regulation of intrinsic apoptotic signaling pathway	72/4445	176/29008	2.1938391875732e-16	8.20158342431213e-15	4.00780463229661e-15	Akt1/Armc10/Bax/Bbc3/Bcap31/Bclaf1/Becn1/Cd74/Ddx3x/Dnaja1/Dnm1l/Eno1/Eno1b/Erp29/Fbh1/Fignl1/Flcn/Gpx1/Grina/Gsdme/Hdac1/Hells/Herpud1/Hnrnpk/Hsph1/Ikbkg/Ivns1abp/Kdm1a/Map2k1/Mapk7/Mapk8ip1/Mcl1/Mdm2/Mdm4/Mtch2/Nck2/Nupr1/Opa1/P4hb/Park7/Parl/Parp1/Plagl2/Prkra/Ptpmt1/Ptpn1/Rpl11/Rps3/Rrn3/Rtkn2/Septin4/Sfpq/Sh3glb1/Siah1b/Sirt1/Slc9a3r1/Sod1/Sod2/Spop/Src/Syvn1/Taf6/Tmbim6/Tpt1/Trap1/Trim32/Tr…	72	176	0.409090909090909
BP	GO:0003281	ventricular septum development	36/4445	88/29008	6.37074674532659e-09	7.59441093150441e-08	3.71110232453682e-08	Acvr1/Bmpr1a/Bmpr2/Ccn1/Cited2/Cplane1/Dctn5/Dnm2/Egln1/Fzd2/Gata3/Gata4/Heg1/Hes1/Lmo4/Matr3/Mdm2/Mdm4/Nfatc1/Nkx2-5/Nprl3/Nsd2/Ptk7/Robo2/Sav1/Slit3/Smad4/Smad6/Smarca4/Sox11/Sox4/Tbx3/Trip11/Wnt11/Zfpm1/Zfpm2	36	88	0.409090909090909
BP	GO:0034620	cellular response to unfolded protein	36/4445	88/29008	6.37074674532659e-09	7.59441093150441e-08	3.71110232453682e-08	Amfr/Atf3/Atf6/Bax/Ccnd1/Cdk5rap3/Cops5/Creb3l2/Crebrf/Daxx/Derl2/Eif2s1/Ep300/Ero1a/Herpud1/Herpud2/Hsf1/Hspa1b/Hspa2/Hspa5/Hspa8/Hspd1/Nck2/Parp16/Pmp22/Ptpn1/Qrich1/Serp1/Serp2/Stub1/Tmbim6/Tmem33/Tmtc4/Vapb/Wfs1/Yod1	36	88	0.409090909090909
BP	GO:0006368	transcription elongation from RNA polymerase II promoter	27/4445	66/29008	4.83147580562014e-07	3.86395748606431e-06	1.88817035814575e-06	Ash2l/Cdk13/Chek1/Ctnnb1/Ctr9/Elob/Eloc/Gtf2f1/Gtf2f2/Hnrnpu/Ldb1/Leo1/Map2k1/Nelfa/Nelfcd/Nelfe/Padi2/Paf1/Pcid2/Rtf1/Setd2/Smarcd1/Supt5/Supt6/Wdr43/Wdr61/Zmiz2	27	66	0.409090909090909
BP	GO:0016239	positive regulation of macroautophagy	27/4445	66/29008	4.83147580562014e-07	3.86395748606431e-06	1.88817035814575e-06	Becn1/Bnip3/Bnip3l/C9orf72/Clec16a/Elapor1/Epm2a/Htt/Ikbkg/Lrsam1/Map3k7/Mapk3/Pip4k2b/Pip4k2c/Rab3gap1/Rab3gap2/Sh3glb1/Sirt1/Slc25a4/Slc25a5/Smcr8/Sting1/Supt5/Tbk1/Tsc2/Vps13d/Wac	27	66	0.409090909090909
BP	GO:0032007	negative regulation of TOR signaling	18/4445	44/29008	3.83511311222168e-05	0.000193532305455404	9.45719418038186e-05	Alg13/Atm/Castor2/Ddit4/Depdc5/Epm2a/Flcn/Fnip1/Gsk3b/Nprl2/Nprl3/Pdcd6/Sirt1/Stk11/Szt2/Tmem127/Tsc2/Ubr1	18	44	0.409090909090909
BP	GO:1901998	toxin transport	18/4445	44/29008	3.83511311222168e-05	0.000193532305455404	9.45719418038186e-05	Antxr1/Arid1a/Bbc3/Bnip3/Cct3/Cct4/Cct6a/Cct8/Copb2/Copz1/Crtc2/Dnaja1/Hspa5/Scfd1/Tcp1/Trip4/Vamp4/Vps11	18	44	0.409090909090909
BP	GO:1902100	negative regulation of metaphase/anaphase transition of cell cycle	18/4445	44/29008	3.83511311222168e-05	0.000193532305455404	9.45719418038186e-05	Anapc15/Apc/Atm/Aurkb/Bub3/Ccnb1/Dync1li1/Ik/Kntc1/Lcmt1/Mad2l1/Pcid2/Plk1/Rad21/Tpr/Usp44/Zfp207/Zwint	18	44	0.409090909090909
BP	GO:0020027	hemoglobin metabolic process	9/4445	22/29008	0.00342767705682587	0.00977700390294621	0.00477765322925996	Add1/Fech/Ldb1/Lyn/Prmt1/Slc25a37/Slc6a9/Snx3/Tet2	9	22	0.409090909090909
BP	GO:0030252	growth hormone secretion	9/4445	22/29008	0.00342767705682587	0.00977700390294621	0.00477765322925996	Cdk16/Chd7/Itsn1/Madd/Oga/Rab1a/Selenot/Serp1/Sirt1	9	22	0.409090909090909
BP	GO:0035561	regulation of chromatin binding	9/4445	22/29008	0.00342767705682587	0.00977700390294621	0.00477765322925996	Ctbp2/Fbh1/Larp7/Med25/Mepce/Mfn2/Ppp3ca/Senp2/Wapl	9	22	0.409090909090909
BP	GO:0045475	locomotor rhythm	9/4445	22/29008	0.00342767705682587	0.00977700390294621	0.00477765322925996	Ciart/Cntnap2/Egr1/Mapk10/Mta1/Naglu/Oprl1/Pten/Zfhx3	9	22	0.409090909090909
BP	GO:0046782	regulation of viral transcription	9/4445	22/29008	0.00342767705682587	0.00977700390294621	0.00477765322925996	Dhx9/Hexim1/Larp7/Trim14/Trim27/Trim32/Trim62/Trim8/Ubp1	9	22	0.409090909090909
BP	GO:0051875	pigment granule localization	9/4445	22/29008	0.00342767705682587	0.00977700390294621	0.00477765322925996	Dctn1/Dctn2/Map2k1/Myo5a/Myo7a/Rab11a/Rab1a/Vps33a/Vps33b	9	22	0.409090909090909
BP	GO:1902254	negative regulation of intrinsic apoptotic signaling pathway by p53 class mediator	9/4445	22/29008	0.00342767705682587	0.00977700390294621	0.00477765322925996	Armc10/Cd74/Kdm1a/Mdm2/Mdm4/Rrn3/Sh3glb1/Sirt1/Zfp385a	9	22	0.409090909090909
BP	GO:1990403	embryonic brain development	9/4445	22/29008	0.00342767705682587	0.00977700390294621	0.00477765322925996	Cc2d2a/Cntnap2/Ctnnb1/En2/Med12/Mks1/Rpl10/Tra2b/Tubb2b	9	22	0.409090909090909
BP	GO:0061136	regulation of proteasomal protein catabolic process	74/4445	181/29008	8.80346944063318e-17	3.39148292231222e-15	1.65728985040931e-15	Taf9/Akt1/Alad/Arih2/Aurka/Bag2/Bag6/Bcap31/Caml/Cdc20/Clec16a/Csnk1d/Dab2ip/Dda1/Dvl1/Eif3h/Epm2a/Fbxw8/Fzr1/Gabarapl2/Gba/Gpx1/Gsk3b/Herpud1/Hspa1b/Hspbp1/Mapk8/Mdm2/N4bp1/Nfe2l1/Nub1/Nupr1/Ogt/Park7/Pbk/Plk1/Plk3/Prickle1/Prkcg/Psen1/Psen2/Psmd14/Psme1/Psme2/Psme3/Psme3ip1/Psmf1/Rhbdf1/Rnf14/Rnf185/Rnf19a/Rnf19b/Rnf217/Rnft2/Rpl11/Rybp/Smarcc1/Stub1/Styx/Sumo1/Tmem259/Tmf1/Trib2/Trib3/Ubqln1/U…	74	181	0.408839779005525
BP	GO:0070646	protein modification by small protein removal	56/4445	137/29008	4.69011493234588e-13	1.08542659862862e-11	5.3040705982535e-12	Asxl1/Atxn7l3/Babam1/Brcc3/Cops2/Cops3/Cops5/Cops6/Cops7a/Cops7b/Eif3f/Eny2/Gm5136/Gps1/Hint1/Itch/Kat2a/Mindy1/Mindy2/Otud5/Park7/Psmd14/Sart3/Senp2/Senp5/Senp6/Shmt2/Spata2/Stambpl1/Taf10/Tnfaip3/Tnip1/Tor1a/Trrap/Uchl1/Uchl5/Usp10/Usp11/Usp12/Usp14/Usp15/Usp16/Usp19/Usp20/Usp3/Usp33/Usp36/Usp4/Usp44/Usp46/Usp7/Usp9x/Vcp/Vcpip1/Yod1/Zranb1	56	137	0.408759124087591
BP	GO:0031330	negative regulation of cellular catabolic process	100/4445	245/29008	4.23240576672096e-22	3.38485311824595e-20	1.65405011509561e-20	Taf9/Akt1/Alad/Atp2b4/Atraid/Axin2/Bag6/Becn1/Caml/Cdk5rap3/Cdkn2a/Chmp4b/Clec16a/Cnr1/Csnk2a1/Csnk2a2/Ctsa/Dab2ip/Dhx36/Dhx9/Dicer1/Dkc1/E2f1/Eif3h/Eif4g1/Eif4g2/Elavl1/Etfbkmt/Fez2/Foxk2/Furin/Fus/Gabarapl2/Gata4/Herc1/Hnrnpa0/Hnrnpu/Kdm4a/Larp4b/Lrpprc/Mcl1/Mfsd2a/Mgat3/N4bp1/Nampt/Nbas/Nmnat1/Noct/Nrde2/Nupr1/Ogt/Park7/Pbk/Pdcl3/Phax/Phf23/Poldip2/Prkcg/Psen1/Psen2/Psme3ip1/Psmf1/Rbm10/Rgp1/R…	100	245	0.408163265306122
BP	GO:0030490	maturation of SSU-rRNA	20/4445	49/29008	1.50131648747315e-05	8.47660193731487e-05	4.14219581182328e-05	Bysl/Ddx52/Dhx37/Fcf1/Heatr1/Mrps11/Nat10/Ngdn/Nol11/Nop14/Rcl1/Rps16/Rps19/Rps28/Rps8/Snu13/Tbl3/Utp4/Utp6/Wdr3	20	49	0.408163265306122
BP	GO:0018205	peptidyl-lysine modification	153/4445	375/29008	4.52098011543031e-33	2.19719633609913e-30	1.07368701850665e-30	Actl6a/Actl6b/Taf9/App/Arid4b/Arrb1/Ash2l/Atf2/Atg5/Atrx/Auts2/Bag6/Baz2a/Bcor/Bmi1/Brca1/Brd7/Cbx4/Cdkn2a/Chek1/Crebbp/Crtc2/Ctnnb1/Ctr9/Dip2a/Dip2b/Dnmt1/Dpy30/Eef1akmt2/Egr1/Egr2/Ehmt1/Ep300/Ep400/Etfbkmt/Fh1/Flcn/Gata3/Gnl3/Gnl3l/H1f2/H1f3/H1f4/H1f5/Hat1/Hcfc1/Hdac4/Hdac9/Hint1/Jade2/Jarid2/Kansl2/Kansl3/Kat14/Kat2a/Kat5/Kat6b/Kat7/Kdm1a/Kdm3a/Kdm4a/Kdm4b/Kmt2a/Kmt2c/Kmt2d/Kmt2e/Kmt5a/Kmt5b/L…	153	375	0.408
BP	GO:0009161	ribonucleoside monophosphate metabolic process	22/4445	54/29008	5.90027129607804e-06	3.70555805652297e-05	1.81076652834539e-05	Adsl/Adss/Adssl1/Ak1/Ak2/Ampd3/Aprt/Atic/Cad/Dhodh/Gart/Impdh1/Nt5c/Nt5c2/Nt5c3/Pfas/Ppat/Prps1/Rfk/Uck2/Umps/Uprt	22	54	0.407407407407407
BP	GO:0032781	positive regulation of ATPase activity	11/4445	27/29008	0.00128999744006604	0.00428056923652166	0.00209175281496777	Atp1b3/Casr/Chtop/Dnajb1/Dnajc9/Hspa2/Pfn2/Tor1aip1/Tor1aip2/Tpm1/Zc3hav1	11	27	0.407407407407407
BP	GO:0036003	positive regulation of transcription from RNA polymerase II promoter in response to stress	11/4445	27/29008	0.00128999744006604	0.00428056923652166	0.00209175281496777	Atf3/Atf6/Cebpb/Chd6/Gcn1/Hsf1/Mapk7/Mbtps2/Nfe2l1/Trp53/Vegfa	11	27	0.407407407407407
BP	GO:0060716	labyrinthine layer blood vessel development	11/4445	27/29008	0.00128999744006604	0.00428056923652166	0.00209175281496777	Akt1/Ccn1/Esx1/Fbxw8/Hes1/Hs6st1/Llgl2/Mapk1/Ncoa6/Nsdhl/Plcd3	11	27	0.407407407407407
BP	GO:0070584	mitochondrion morphogenesis	11/4445	27/29008	0.00128999744006604	0.00428056923652166	0.00209175281496777	Bax/Cert1/Coq7/Dnm1l/Mff/Mfn2/Opa1/Pank2/Plec/Pnpt1/Poldip2	11	27	0.407407407407407
BP	GO:0010970	transport along microtubule	68/4445	167/29008	1.95558992747685e-15	6.46880479675326e-14	3.16106104011551e-14	Agtpbp1/Ap3b1/Ap3d1/Ap3s1/App/Arl8a/Arl8b/Bicd2/Bicdl1/Bloc1s4/Borcs5/Cdc42/Cnih2/Copg1/Copg2/Dlg2/Dst/Dtnbp1/Dync1h1/Dync2h1/Dync2li1/Fbxw11/Hnrnpu/Hsbp1/Hspa8/Htt/Ift22/Ift52/Ift57/Kif1a/Kif1b/Kif1c/Kif3a/Kif3b/Kif3c/Kif5a/Klc1/Klc2/Madd/Map1b/Map2k1/Map6/Mecp2/Myo5a/Ndel1/Nefh/Nefm/Pcm1/Rab1a/Sfpq/Sod1/Spast/Spg7/Ssna1/Stau1/Stau2/Stk11/Sun1/Syne2/Terf2/Traf3ip1/Trak1/Trim46/Ttc21b/Ttc26/Tub/U…	68	167	0.407185628742515
BP	GO:0006354	DNA-templated transcription, elongation	35/4445	86/29008	1.20845708416664e-08	1.35613354489607e-07	6.62691339227965e-08	Ash2l/Ccnk/Ccnt2/Cdk13/Chek1/Ctnnb1/Ctr9/Ddx39b/Elob/Eloc/Gtf2f1/Gtf2f2/Hnrnpu/Kat7/Ldb1/Leo1/Map2k1/Nelfa/Nelfcd/Nelfe/Padi2/Paf1/Pcid2/Polr1e/Pou4f1/Rtf1/Scaf8/Setd2/Setd5/Smarcd1/Supt5/Supt6/Wdr43/Wdr61/Zmiz2	35	86	0.406976744186047
BP	GO:0072331	signal transduction by p53 class mediator	59/4445	145/29008	1.42684043727936e-13	3.57729281060753e-12	1.74808813807032e-12	Aen/Armc10/Atm/Atr/Atrx/Bag6/Bax/Bbc3/Bop1/Cd74/Cdip1/Cdk5rap3/Cdkn2a/Ddit4/Ddx5/Dyrk1a/E2f1/Eef1e1/Ep300/Foxo3/Hexim1/Hint1/Hipk1/Hnrnpk/Jmy/Kat5/Kdm1a/Kmt5a/Mdm2/Mdm4/Myo6/Nupr1/Paxip1/Pdk2/Pou4f1/Rpl11/Rpl23/Rpl37/Rpl37rt/Rpl5/Rps15/Rps20/Rps27l/Rps6ka6/Rrn3/Rrp8/Senp2/Sh3glb1/Sirt1/Snw1/Sox4/Spred2/Stk11/Trp53/Trp53bp2/Trp73/Usp10/Zfp385a/Zmpste24	59	145	0.406896551724138
BP	GO:0007098	centrosome cycle	52/4445	128/29008	4.18277907457686e-12	8.60807758735394e-11	4.20644300556624e-11	2610002M06Rik/Alms1/Atf5/Aurka/Azin1/Brca1/Brsk1/Ccnf/Cep120/Cep152/Cep250/Cep68/Cep76/Chd3/Chek1/Chmp1b/Chmp2a/Chmp4b/Cntln/Ctnnb1/Dctn1/Dync1li1/Fbxw5/Fes/Gadd45a/Haus6/Kat2a/Kif3a/Map9/Mapk8/Mark4/Nat10/Ndel1/Nsfl1c/Odf2/Pard6a/Pcm1/Pdcd6ip/Plk1/Plk4/Poc1a/Ppp1r12a/Ranbp1/Rock2/Sirt1/Slc16a1/Spice1/Trim37/Usp33/Uxt/Wdr62/Xpo1	52	128	0.40625
BP	GO:0034502	protein localization to chromosome	39/4445	96/29008	1.92473093736205e-09	2.5334270963028e-08	1.23799031563221e-08	Atr/Atrx/Aurkb/Bub3/Cct3/Cct4/Cct6a/Cct8/Cdk1/Chmp7/Daxx/Dkc1/Esco2/Gnl3/Gnl3l/H1f5/Iffo1/Ik/Jarid2/Knl1/Kntc1/Macroh2a1/Mau2/Nabp2/Nipbl/Plk1/Pphln1/Rad21/Rpa1/Setd2/Tasor/Tcp1/Terf2/Tnks/Tpp1/Trappc12/Vcp/Vcpip1/Wapl	39	96	0.40625
BP	GO:0000132	establishment of mitotic spindle orientation	13/4445	32/29008	0.000492117897425946	0.00184741585023002	0.000902762481252337	Arhgef2/Bccip/Dctn1/Fbxw11/Htt/Itgb1/Mad2l1/Ndel1/Nsfl1c/Numa1/Pax6/Plk1/Spry2	13	32	0.40625
BP	GO:0030511	positive regulation of transforming growth factor beta receptor signaling pathway	13/4445	32/29008	0.000492117897425946	0.00184741585023002	0.000902762481252337	1700037H04Rik/Adam17/Cited2/Crebbp/Ep300/Flcn/Furin/Rnf111/Smad4/Snw1/Stk11/Tgfb1i1/Zeb2	13	32	0.40625
BP	GO:0060148	positive regulation of posttranscriptional gene silencing	13/4445	32/29008	0.000492117897425946	0.00184741585023002	0.000902762481252337	Ago2/Ddx5/Ddx6/Dhx9/Eif4g1/Fxr1/Limd1/Map2k1/Map2k2/Nr2f1/Pum2/Trp53/Wtip	13	32	0.40625
BP	GO:1902253	regulation of intrinsic apoptotic signaling pathway by p53 class mediator	13/4445	32/29008	0.000492117897425946	0.00184741585023002	0.000902762481252337	Armc10/Cd74/Hnrnpk/Kdm1a/Mdm2/Mdm4/Rpl11/Rrn3/Sh3glb1/Sirt1/Trp53/Trp73/Zfp385a	13	32	0.40625
BP	GO:1903846	positive regulation of cellular response to transforming growth factor beta stimulus	13/4445	32/29008	0.000492117897425946	0.00184741585023002	0.000902762481252337	1700037H04Rik/Adam17/Cited2/Crebbp/Ep300/Flcn/Furin/Rnf111/Smad4/Snw1/Stk11/Tgfb1i1/Zeb2	13	32	0.40625
BP	GO:2001243	negative regulation of intrinsic apoptotic signaling pathway	41/4445	101/29008	7.69076220339093e-10	1.09191540676458e-08	5.33577895743243e-09	Akt1/Armc10/Cd74/Ddx3x/Dnaja1/Eno1/Eno1b/Fignl1/Gpx1/Grina/Hdac1/Hells/Herpud1/Hsph1/Ikbkg/Ivns1abp/Kdm1a/Map2k1/Mapk7/Mapk8ip1/Mcl1/Mdm2/Mdm4/Opa1/Park7/Parl/Ptpn1/Rrn3/Rtkn2/Sh3glb1/Sirt1/Sod2/Src/Syvn1/Tmbim6/Tpt1/Trap1/Trim32/Wfs1/Ybx3/Zfp385a	41	101	0.405940594059406
BP	GO:0033045	regulation of sister chromatid segregation	28/4445	69/29008	3.64359450765093e-07	3.00133378087856e-06	1.46663867301725e-06	Anapc1/Anapc15/Anapc5/Anapc7/Apc/Atm/Aurkb/Becn1/Bub3/Ccnb1/Cdc23/Cdc6/Cul3/Dync1li1/Hnrnpu/Ik/Kntc1/Lcmt1/Mad2l1/Nsmce2/Numa1/Pcid2/Plk1/Rad21/Tpr/Usp44/Zfp207/Zwint	28	69	0.405797101449275
BP	GO:1903008	organelle disassembly	43/4445	106/29008	3.07508490832834e-10	4.71562777932486e-09	2.30434952379331e-09	Atg12/Atg13/Atg14/Atg3/Atg5/Atg9a/Becn1/Bnip3/Bnip3l/Cdk1/Cdkn2a/Clec16a/Cttn/Dnm1l/Eif2d/Gabarapl1/Gabarapl2/Gba/Gfm2/Golga2/Htt/Huwe1/Klc1/Map1lc3a/Mfn2/Parl/Phb2/Plk3/Retreg1/Slc25a4/Slc25a5/Spast/Srebf1/Sting1/Stx5a/Tomm7/Trp53/Ufc1/Ulk2/Vcp/Vps13d/Wdr45/Wdr45b	43	106	0.405660377358491
BP	GO:0060968	regulation of gene silencing	30/4445	74/29008	1.44630657854858e-07	1.3091353815573e-06	6.39725108563262e-07	Ago2/Atf7ip/Ddx5/Ddx6/Dhx9/Dnmt1/Eif4g1/Elavl1/Fxr1/H3c8/Limd1/Map2k1/Map2k2/Mecp2/Mphosph8/Nr2f1/Phf2/Phf8/Pphln1/Ppp3ca/Pum2/Setdb1/Tasor/Tnrc6c/Tpr/Trim28/Trp53/Wtip/Zc3h10/Zmpste24	30	74	0.405405405405405
BP	GO:0048846	axon extension involved in axon guidance	15/4445	37/29008	0.000189576228488306	0.000793732678322806	0.000387867237387046	Bmpr2/Nrp2/Plxna3/Plxna4/Sema3e/Sema4a/Sema4b/Sema4c/Sema4g/Sema6c/Sema6d/Slit1/Slit3/Vegfa/Wnt3	15	37	0.405405405405405
BP	GO:0090075	relaxation of muscle	15/4445	37/29008	0.000189576228488306	0.000793732678322806	0.000387867237387046	Abcc8/Akap6/Atp2a1/Atp2a2/Camk2d/Camk2g/Chga/Gsn/Irag1/Pawr/Pde4d/Pde5a/Pik3ca/Sod1/Sri	15	37	0.405405405405405
BP	GO:1902284	neuron projection extension involved in neuron projection guidance	15/4445	37/29008	0.000189576228488306	0.000793732678322806	0.000387867237387046	Bmpr2/Nrp2/Plxna3/Plxna4/Sema3e/Sema4a/Sema4b/Sema4c/Sema4g/Sema6c/Sema6d/Slit1/Slit3/Vegfa/Wnt3	15	37	0.405405405405405
BP	GO:0006986	response to unfolded protein	47/4445	116/29008	4.92424692806916e-11	8.38581997076575e-10	4.09783408711217e-10	Amfr/Atf3/Atf6/Bax/Ccnd1/Cdk5rap3/Chac1/Cops5/Creb3l2/Crebrf/Dab2ip/Daxx/Derl2/Dnajb9/Edem1/Edem2/Eif2s1/Ep300/Ero1a/Erp44/Herpud1/Herpud2/Hsf1/Hspa1b/Hspa2/Hspa5/Hspa8/Hspd1/Hsph1/Manf/Mfn2/Nck2/Parp16/Pmp22/Ptpn1/Qrich1/Serp1/Serp2/Stub1/Syvn1/Tmbim6/Tmem33/Tmtc4/Upf2/Vapb/Wfs1/Yod1	47	116	0.405172413793103
BP	GO:0060998	regulation of dendritic spine development	34/4445	84/29008	2.28926811184709e-08	2.4367946291787e-07	1.19076967184504e-07	Arf1/Arf6/Asap1/Caprin1/Cask/Cpeb3/Crebbp/D16Ertd472e/Dbn1/Dbnl/Dhx36/Dnm1l/Dnm3/Dtnbp1/Eef2k/Foxo6/Hnrnpk/Itsn1/Kif1a/Lrp8/Mapk6/Marcks/Mecp2/Mfn2/Neurl1a/Ngfr/Opa1/Psen1/Pten/Ptprs/Rac1/Stau2/Tsc2/Ube3a	34	84	0.404761904761905
BP	GO:0014037	Schwann cell differentiation	17/4445	42/29008	7.35661940360372e-05	0.000345569675776716	0.000168866873103265	Akt1/Akt2/Cdk5/Dicer1/Egr2/Gpc1/Ilk/Lamb2/Med12/Nab1/Nf1/Pard3/Plec/Pmp22/Pou3f2/Ppp3r1/Sod1	17	42	0.404761904761905
BP	GO:0071174	mitotic spindle checkpoint signaling	17/4445	42/29008	7.35661940360372e-05	0.000345569675776716	0.000168866873103265	Anapc15/Apc/Atm/Aurkb/Bub3/Ccnb1/Dync1li1/Ik/Kntc1/Lcmt1/Mad2l1/Pcid2/Plk1/Tpr/Usp44/Zfp207/Zwint	17	42	0.404761904761905
BP	GO:1901019	regulation of calcium ion transmembrane transporter activity	36/4445	89/29008	9.12465935553393e-09	1.0500837487844e-07	5.13136341477922e-08	Ahnak/Akap6/Ank2/Asph/Cabp1/Cacna1a/Cacna2d1/Cacnb3/Calm1/Calm2/Calm3/Cdk5/Drd4/Dysf/Ehd3/Fgf14/Fkbp1a/Hspa2/Htt/Myo5a/Oprl1/Pde4d/Pkd2/Pla2g6/Plcg1/Ppp2ca/Ryr2/Selenon/Slc9a1/Sri/Stac/Stac2/Stac3/Sumo1/Ubqln1/Ywhae	36	89	0.404494382022472
BP	GO:0032008	positive regulation of TOR signaling	19/4445	47/29008	2.87103224008773e-05	0.000151538694176059	7.40512470665902e-05	Akt3/Clec16a/Flcn/Fnip1/Golph3/Gpr137/Lars/Otud5/Rheb/Rptor/Rragb/Rragc/Rragd/Sec13/Seh1l/Sik3/Smcr8/Telo2/Wac	19	47	0.404255319148936
BP	GO:0045839	negative regulation of mitotic nuclear division	21/4445	52/29008	1.12552808446005e-05	6.52393251157669e-05	3.1879998761191e-05	Anapc15/Apc/Atm/Aurkb/Bmp7/Bub3/Ccnb1/Chek1/Dync1li1/Ik/Kntc1/Lcmt1/Mad2l1/Pcid2/Plk1/Rad21/Tom1l2/Tpr/Usp44/Zfp207/Zwint	21	52	0.403846153846154
BP	GO:0032984	protein-containing complex disassembly	88/4445	218/29008	3.00107299215342e-19	1.55416222659224e-17	7.5946049059413e-18	Actn2/Add1/Add3/Apc/Arhgef2/Arid1a/Arid2/Arpc2/Asph/Atg14/Atp2a2/Bnip3/Camsap1/Capza1/Capzb/Carmil2/Cfl2/Ckap2/Clasp1/Clec16a/Ddit4/Dnajc6/Dstn/Dysf/Eif5a/Etf1/Gak/Gba/Gle1/Gsn/Gspt1/Gspt2/Hdgfl3/Hspa8/Igf1r/Insr/Irak3/Katnb1/Kif18b/Kif2c/Klc1/Lix1/Lix1l/Map1b/Map1lc3a/Map1s/Mcoln1/Mfsd8/Mical1/Mphosph8/Mrpl58/Nsf/Oga/Per2/Phf23/Pik3ca/Pym1/Rdx/Rpl23/Rubcn/Scaf8/Sh3gl1/Smarca4/Smarcb1/Smarcc1/Sma…	88	218	0.403669724770642
BP	GO:0010965	regulation of mitotic sister chromatid separation	25/4445	62/29008	1.74769831063425e-06	1.22552252237372e-05	5.98866656357295e-06	Anapc1/Anapc15/Anapc5/Anapc7/Apc/Atm/Aurkb/Bub3/Ccnb1/Cdc23/Cdc6/Cul3/Dync1li1/Ik/Kntc1/Lcmt1/Mad2l1/Nsmce2/Pcid2/Plk1/Rad21/Tpr/Usp44/Zfp207/Zwint	25	62	0.403225806451613
BP	GO:0031122	cytoplasmic microtubule organization	25/4445	62/29008	1.74769831063425e-06	1.22552252237372e-05	5.98866656357295e-06	Apc/Camsap1/Cep120/Clasp1/Clip2/Dctn1/Dst/Dvl1/Dync1h1/Kpnb1/Limk2/Numa1/Pcm1/Plk3/Rab11a/Rhoa/Slain1/Slain2/Tacc2/Tubg1/Tubg2/Tubgcp2/Tubgcp3/Tubgcp5/Tubgcp6	25	62	0.403225806451613
BP	GO:0072332	intrinsic apoptotic signaling pathway by p53 class mediator	33/4445	82/29008	4.33058066869472e-08	4.36373343936416e-07	2.1323920257335e-07	Aen/Armc10/Bag6/Bax/Bbc3/Cd74/Cdip1/Ddit4/Ddx5/E2f1/Ep300/Hint1/Hipk1/Hnrnpk/Jmy/Kdm1a/Mdm2/Mdm4/Nupr1/Pdk2/Pou4f1/Rpl11/Rps27l/Rrn3/Rrp8/Sh3glb1/Sirt1/Snw1/Stk11/Trp53/Trp53bp2/Trp73/Zfp385a	33	82	0.402439024390244
BP	GO:1903050	regulation of proteolysis involved in cellular protein catabolic process	86/4445	214/29008	1.06553718294408e-18	5.0239282998811e-17	2.45500436573054e-17	Agtpbp1/Taf9/Akt1/Alad/Arih2/Aurka/Bag2/Bag6/Bcap31/Caml/Cdc20/Cdkn2a/Clec16a/Csnk1d/Csnk2a1/Csnk2a2/Dab2ip/Dda1/Dvl1/Eif3h/Epm2a/Fbxw8/Fzr1/Gabarapl2/Gba/Gpx1/Gsk3b/Herpud1/Hspa1b/Hspbp1/Mapk8/Mdm2/N4bp1/Nfe2l1/Nub1/Nupr1/Ogt/Park7/Pbk/Pdcl3/Plk1/Plk3/Prickle1/Prkcg/Psen1/Psen2/Psmd14/Psme1/Psme2/Psme3/Psme3ip1/Psmf1/Pten/Ptk2b/Rhbdf1/Rnf139/Rnf14/Rnf185/Rnf19a/Rnf19b/Rnf217/Rnft2/Rpl11/Rpl23/Rp…	86	214	0.401869158878505
BP	GO:2000058	regulation of ubiquitin-dependent protein catabolic process	65/4445	162/29008	1.86897547952133e-14	5.25980231485942e-13	2.57026710476044e-13	Agtpbp1/Taf9/Akt1/Arih2/Aurka/Bag6/Bcap31/Caml/Cdc20/Cdkn2a/Clec16a/Csnk1d/Csnk2a1/Csnk2a2/Dda1/Dvl1/Eif3h/Fbxw8/Fzr1/Gba/Gsk3b/Herpud1/Hspa1b/Hspbp1/Mapk8/Mdm2/N4bp1/Nub1/Ogt/Park7/Pbk/Pdcl3/Plk1/Plk3/Prickle1/Psen1/Psen2/Pten/Ptk2b/Rnf139/Rnf14/Rnf19a/Rnf19b/Rnf217/Rpl11/Rpl23/Rpl5/Rybp/Smarcc1/Stub1/Styx/Sumo1/Sumo3/Trib2/Trib3/Ube3a/Ubqln1/Ubqln2/Uchl5/Usp14/Usp7/Vcp/Wac/Xpo1/Zer1	65	162	0.401234567901235
BP	GO:0032200	telomere organization	52/4445	130/29008	8.47189001364977e-12	1.64369161408371e-10	8.03210127140089e-11	Apex1/Atm/Atr/Atrx/Aurkb/Blm/Ccne2/Cct3/Cct4/Cct6a/Cct8/Ctnnb1/Dhx36/Dkc1/Fbxo4/Gar1/Gnl3/Gnl3l/H3f3a/H3f3b/Hat1/Hnrnpa2b1/Hnrnpu/Mapk1/Mapk3/Mcrs1/Nabp2/Nat10/Nop10/Nsmce2/Parp1/Pcna/Pif1/Ppp1r10/Rad50/Rad51/Rad51d/Rif1/Rpa1/Smc6/Smg1/Smg5/Src/Stn1/Tcp1/Telo2/Terf2/Tnks/Upf1/Wrn/Xrcc5/Xrn1	52	130	0.4
BP	GO:0030518	intracellular steroid hormone receptor signaling pathway	44/4445	110/29008	3.29962942613237e-10	4.99929465570847e-09	2.44296683247413e-09	Arid1a/Brca1/Calr/Clock/Cnot1/Cnot2/Cnot9/Cry1/Cry2/Daxx/Ddx17/Ddx5/Dnaja1/Ep300/Fkbp4/Hdac1/Jak2/Kdm3a/Kmt2d/Lbh/Lmo3/Ncoa3/Nedd4/Padi2/Pak1/Park7/Parp1/Per1/Phb2/Ppp5c/Prmt2/Rbfox2/Rhoa/Rnf14/Rnf6/Sirt1/Smarca4/Src/Tmf1/Trip4/Ube3a/Vps11/Wbp2/Ywhah	44	110	0.4
BP	GO:0016241	regulation of macroautophagy	40/4445	100/29008	2.06565557007719e-09	2.70763732193935e-08	1.32312028544145e-08	Becn1/Bnip3/Bnip3l/C9orf72/Chmp4b/Clec16a/Elapor1/Epm2a/Fez2/Htt/Ikbkg/Lrsam1/Map3k7/Mapk3/Nupr1/Phf23/Pip4k2b/Pip4k2c/Poldip2/Rab3gap1/Rab3gap2/Rubcn/Scfd1/Sec22b/Sh3glb1/Sirt1/Slc25a4/Slc25a5/Smcr8/Smg1/Sting1/Supt5/Tbk1/Trp53/Tsc2/Ubqln1/Ubqln2/Usp36/Vps13d/Wac	40	100	0.4
BP	GO:0042982	amyloid precursor protein metabolic process	30/4445	75/29008	2.05816865501039e-07	1.79358752584216e-06	8.7645860836958e-07	Aatf/Abcg1/Adam17/Adam9/Ago2/App/Bin1/Chrna7/Dhcr24/Dyrk1a/Efna3/Gga3/Itm2b/Itm2c/Lyn/Nsg1/Pawr/Picalm/Prnp/Psen1/Psen2/Rock1/Rock2/Rtn2/Rtn3/Rtn4/Sorl1/Sp1/Tmed10/Unc13a	30	75	0.4
BP	GO:0042987	amyloid precursor protein catabolic process	24/4445	60/29008	3.31562787446566e-06	2.20274836076488e-05	1.07640008365795e-05	Abcg1/Adam17/Adam9/App/Bin1/Chrna7/Dhcr24/Dyrk1a/Efna3/Gga3/Lyn/Picalm/Prnp/Psen1/Psen2/Rock1/Rock2/Rtn2/Rtn3/Rtn4/Sorl1/Sp1/Tmed10/Unc13a	24	60	0.4
BP	GO:1903426	regulation of reactive oxygen species biosynthetic process	20/4445	50/29008	2.14312244802455e-05	0.000116425173057774	5.68925930221839e-05	Abcb7/Abcd1/Adgrb1/Atp5g1/Cycs/Eef1a1/Foxo3/Fyn/Hdac4/Hspd1/Mfn2/Ogt/Park7/Pikfyve/Rhoa/Sirt1/Slc5a3/Sod2/Sphk2/Zfp13	20	50	0.4
BP	GO:1902991	regulation of amyloid precursor protein catabolic process	18/4445	45/29008	5.48020538747997e-05	0.000265114377014537	0.000129551401640032	Abcg1/App/Bin1/Chrna7/Efna3/Gga3/Lyn/Picalm/Prnp/Rock1/Rock2/Rtn2/Rtn3/Rtn4/Sorl1/Sp1/Tmed10/Unc13a	18	45	0.4
BP	GO:1905819	negative regulation of chromosome separation	18/4445	45/29008	5.48020538747997e-05	0.000265114377014537	0.000129551401640032	Anapc15/Apc/Atm/Aurkb/Bub3/Ccnb1/Dync1li1/Ik/Kntc1/Lcmt1/Mad2l1/Pcid2/Plk1/Rad21/Tpr/Usp44/Zfp207/Zwint	18	45	0.4
BP	GO:0033144	negative regulation of intracellular steroid hormone receptor signaling pathway	16/4445	40/29008	0.000140854141613009	0.000616285641766613	0.000301155560104209	Brca1/Calr/Clock/Cnot1/Cnot2/Cnot9/Cry1/Cry2/Hdac1/Lbh/Per1/Phb2/Rhoa/Sirt1/Smarca4/Vps11	16	40	0.4
BP	GO:0014044	Schwann cell development	14/4445	35/29008	0.000364396955136359	0.00142643120356352	0.000697043154904416	Akt1/Akt2/Cdk5/Dicer1/Ilk/Lamb2/Med12/Nf1/Pard3/Plec/Pmp22/Pou3f2/Ppp3r1/Sod1	14	35	0.4
BP	GO:0042168	heme metabolic process	14/4445	35/29008	0.000364396955136359	0.00142643120356352	0.000697043154904416	Abcb7/Alad/Blvrb/Cyb5r4/Fech/Hmbs/Hmox2/Ireb2/Pgrmc1/Ppox/Slc11a2/Slc25a39/Slc6a9/Snx3	14	35	0.4
BP	GO:0043243	positive regulation of protein-containing complex disassembly	14/4445	35/29008	0.000364396955136359	0.00142643120356352	0.000697043154904416	Actn2/Bnip3/Carmil2/Cfl2/Clec16a/Dstn/Eif5a/Gba/Igf1r/Insr/Katnb1/Oga/Smcr8/Wdr1	14	35	0.4
BP	GO:0046825	regulation of protein export from nucleus	14/4445	35/29008	0.000364396955136359	0.00142643120356352	0.000697043154904416	Anp32b/Cdk5/Cdkn2a/Ctdspl2/Dnajc27/Gsk3b/Mdm2/Park7/Rbm22/Sirt7/Tpr/Xpo1/Xpo4/Ywhae	14	35	0.4
BP	GO:0090162	establishment of epithelial cell polarity	14/4445	35/29008	0.000364396955136359	0.00142643120356352	0.000697043154904416	Arf6/Cdc42/Cyth1/Frmd4a/Frmd4b/Golph3/Hes1/Myo18a/Myo9a/Pard3/Ptk7/Rhoa/Sipa1l3/Slc9a3r1	14	35	0.4
BP	GO:1903715	regulation of aerobic respiration	14/4445	35/29008	0.000364396955136359	0.00142643120356352	0.000697043154904416	Abcd1/Akt1/Bnip3/Cox7a2l/Dnajc15/Mlxipl/Nupr1/Park7/Pde12/Rhoa/Shmt2/Slc25a23/Uqcc2/Vcp	14	35	0.4
BP	GO:0006779	porphyrin-containing compound biosynthetic process	12/4445	30/29008	0.000950803231775335	0.00329702240304971	0.00161113055566298	Abcb7/Alad/Fech/Hmbs/Ireb2/Pgrmc1/Ppox/Slc11a2/Slc25a39/Slc6a9/Snx3/Sptb	12	30	0.4
BP	GO:0033014	tetrapyrrole biosynthetic process	12/4445	30/29008	0.000950803231775335	0.00329702240304971	0.00161113055566298	Abcb7/Alad/Fech/Hmbs/Ireb2/Pgrmc1/Ppox/Slc11a2/Slc25a39/Slc6a9/Snx3/Sptb	12	30	0.4
BP	GO:1902751	positive regulation of cell cycle G2/M phase transition	12/4445	30/29008	0.000950803231775335	0.00329702240304971	0.00161113055566298	App/Camk2d/Ccnb1/Ccnd1/Cdk1/Cdk4/Dtl/Hspa2/Mecp2/Pbx1/Rab11a/Sin3a	12	30	0.4
BP	GO:0009127	purine nucleoside monophosphate biosynthetic process	10/4445	25/29008	0.00250988072686276	0.00751536797740232	0.00367247701266573	Adsl/Adss/Adssl1/Ampd3/Aprt/Atic/Gart/Impdh1/Pfas/Ppat	10	25	0.4
BP	GO:0016180	snRNA processing	10/4445	25/29008	0.00250988072686276	0.00751536797740232	0.00367247701266573	Exosc4/Exosc7/Ints1/Ints10/Ints2/Ints3/Ints4/Ints5/Ints6/Ints7	10	25	0.4
BP	GO:0051291	protein heterooligomerization	10/4445	25/29008	0.00250988072686276	0.00751536797740232	0.00367247701266573	Cbr4/Farsb/Mat2a/Nudt21/Pkd2/Rom1/Rrm1/Rrm2/Syt1/Tmem120a	10	25	0.4
BP	GO:0051590	positive regulation of neurotransmitter transport	10/4445	25/29008	0.00250988072686276	0.00751536797740232	0.00367247701266573	Adora2a/Dnm1l/Dtnbp1/Itgb1/Nat8l/Rab3gap1/Stx1b/Stxbp1/Syt1/Unc13a	10	25	0.4
BP	GO:0071108	protein K48-linked deubiquitination	10/4445	25/29008	0.00250988072686276	0.00751536797740232	0.00367247701266573	Mindy1/Mindy2/Otud5/Park7/Tnfaip3/Usp19/Usp20/Usp33/Vcpip1/Yod1	10	25	0.4
BP	GO:1903747	regulation of establishment of protein localization to mitochondrion	10/4445	25/29008	0.00250988072686276	0.00751536797740232	0.00367247701266573	Bbc3/Bnip3l/Cdkn2a/Dnaja1/Hsph1/Parl/Sh3glb1/Siah3/Srebf1/Tomm7	10	25	0.4
BP	GO:1904357	negative regulation of telomere maintenance via telomere lengthening	10/4445	25/29008	0.00250988072686276	0.00751536797740232	0.00367247701266573	Gnl3l/Hnrnpu/Mcrs1/Nat10/Parp1/Pif1/Src/Stn1/Terf2/Tnks	10	25	0.4
BP	GO:0001956	positive regulation of neurotransmitter secretion	8/4445	20/29008	0.0067366750083749	0.0174005820963554	0.00850300849512845	Adora2a/Dnm1l/Dtnbp1/Rab3gap1/Stx1b/Stxbp1/Syt1/Unc13a	8	20	0.4
BP	GO:0010310	regulation of hydrogen peroxide metabolic process	8/4445	20/29008	0.0067366750083749	0.0174005820963554	0.00850300849512845	Cycs/Fyn/Insr/Mfn2/Nnt/Prdx2/Sod2/Zfp13	8	20	0.4
BP	GO:0021694	cerebellar Purkinje cell layer formation	8/4445	20/29008	0.0067366750083749	0.0174005820963554	0.00850300849512845	Agtpbp1/Cacna1a/Gba/Herc1/Ldb1/Psap/Rora/Ttc21b	8	20	0.4
BP	GO:0030220	platelet formation	8/4445	20/29008	0.0067366750083749	0.0174005820963554	0.00850300849512845	Actn1/Ep300/Mfap2/Myh9/Vps33a/Wdr1/Zfp385a/Zfpm1	8	20	0.4
BP	GO:0046653	tetrahydrofolate metabolic process	8/4445	20/29008	0.0067366750083749	0.0174005820963554	0.00850300849512845	Atic/Gart/Mthfd1/Mthfd2/Mtr/Shmt1/Shmt2/Tyms	8	20	0.4
BP	GO:0050665	hydrogen peroxide biosynthetic process	8/4445	20/29008	0.0067366750083749	0.0174005820963554	0.00850300849512845	Acox1/Cycs/Duox1/Fyn/Mfn2/Sod1/Sod2/Zfp13	8	20	0.4
BP	GO:0051481	negative regulation of cytosolic calcium ion concentration	8/4445	20/29008	0.0067366750083749	0.0174005820963554	0.00850300849512845	Atp2b1/Gtf2i/Il6st/Kcnk3/Lrp1/Nos1/Ryr2/Smpd3	8	20	0.4
BP	GO:1902430	negative regulation of amyloid-beta formation	8/4445	20/29008	0.0067366750083749	0.0174005820963554	0.00850300849512845	Bin1/Gga3/Prnp/Rock1/Rtn2/Rtn3/Rtn4/Sorl1	8	20	0.4
BP	GO:2000251	positive regulation of actin cytoskeleton reorganization	8/4445	20/29008	0.0067366750083749	0.0174005820963554	0.00850300849512845	Arpc2/Baiap2l1/Ccl27a/Cdc42/Fes/Hax1/Hck/Hras	8	20	0.4
BP	GO:0003188	heart valve formation	6/4445	15/29008	0.0185537121955419	0.0404382877447141	0.0197606667591754	Dchs1/Gata4/Smad4/Sox9/Zfpm1/Zfpm2	6	15	0.4
BP	GO:0010561	negative regulation of glycoprotein biosynthetic process	6/4445	15/29008	0.0185537121955419	0.0404382877447141	0.0197606667591754	Aatf/Ago2/Itm2b/Itm2c/Oga/Tmem59	6	15	0.4
BP	GO:0035235	ionotropic glutamate receptor signaling pathway	6/4445	15/29008	0.0185537121955419	0.0404382877447141	0.0197606667591754	App/Atp1a3/Camk2a/Cdk5r1/Cpeb4/Grik1	6	15	0.4
BP	GO:0042182	ketone catabolic process	6/4445	15/29008	0.0185537121955419	0.0404382877447141	0.0197606667591754	Cbr1/Cyp4f14/Hagh/Haghl/Oxct1/Park7	6	15	0.4
BP	GO:0045792	negative regulation of cell size	6/4445	15/29008	0.0185537121955419	0.0404382877447141	0.0197606667591754	Akt1/Mfn2/Pten/Rdx/Rhoa/Tsc2	6	15	0.4
BP	GO:0046322	negative regulation of fatty acid oxidation	6/4445	15/29008	0.0185537121955419	0.0404382877447141	0.0197606667591754	Acadl/Akt1/Cnr1/Etfbkmt/Mfsd2a/Sox9	6	15	0.4
BP	GO:0051280	negative regulation of release of sequestered calcium ion into cytosol	6/4445	15/29008	0.0185537121955419	0.0404382877447141	0.0197606667591754	Calm1/Calm2/Calm3/Pkd2/Prkce/Sri	6	15	0.4
BP	GO:0051290	protein heterotetramerization	6/4445	15/29008	0.0185537121955419	0.0404382877447141	0.0197606667591754	Cbr4/Farsb/Nudt21/Pkd2/Rrm1/Rrm2	6	15	0.4
BP	GO:0051547	regulation of keratinocyte migration	6/4445	15/29008	0.0185537121955419	0.0404382877447141	0.0197606667591754	Adam9/Arf6/Epb41l4b/Map4k4/Mapre2/Pten	6	15	0.4
BP	GO:0071379	cellular response to prostaglandin stimulus	6/4445	15/29008	0.0185537121955419	0.0404382877447141	0.0197606667591754	Acaca/Adcy6/Akap8/Akt1/Gnas/Prkce	6	15	0.4
BP	GO:0086014	atrial cardiac muscle cell action potential	6/4445	15/29008	0.0185537121955419	0.0404382877447141	0.0197606667591754	Ank2/Flna/Kcnn2/Nup155/Ryr2/Scn3b	6	15	0.4
BP	GO:0086026	atrial cardiac muscle cell to AV node cell signaling	6/4445	15/29008	0.0185537121955419	0.0404382877447141	0.0197606667591754	Ank2/Flna/Kcnn2/Nup155/Ryr2/Scn3b	6	15	0.4
BP	GO:0086066	atrial cardiac muscle cell to AV node cell communication	6/4445	15/29008	0.0185537121955419	0.0404382877447141	0.0197606667591754	Ank2/Flna/Kcnn2/Nup155/Ryr2/Scn3b	6	15	0.4
BP	GO:0090503	RNA phosphodiester bond hydrolysis, exonucleolytic	6/4445	15/29008	0.0185537121955419	0.0404382877447141	0.0197606667591754	Cpsf3/Eri3/Exosc7/Pde12/Trir/Xrn1	6	15	0.4
BP	GO:0098712	L-glutamate import across plasma membrane	6/4445	15/29008	0.0185537121955419	0.0404382877447141	0.0197606667591754	Arl6ip1/Grm1/Itgb1/Per2/Psen1/Slc7a11	6	15	0.4
BP	GO:0098917	retrograde trans-synaptic signaling	6/4445	15/29008	0.0185537121955419	0.0404382877447141	0.0197606667591754	Cadm1/Cnr1/Dagla/Daglb/Farp1/Nos1	6	15	0.4
BP	GO:1903543	positive regulation of exosomal secretion	6/4445	15/29008	0.0185537121955419	0.0404382877447141	0.0197606667591754	Chmp2a/Pdcd6ip/Rab7/Sdc1/Smpd3/Tsg101	6	15	0.4
BP	GO:1903624	regulation of DNA catabolic process	6/4445	15/29008	0.0185537121955419	0.0404382877447141	0.0197606667591754	Aifm1/Atm/Bax/Cdkn2a/Hsf1/Nmnat1	6	15	0.4
BP	GO:0032434	regulation of proteasomal ubiquitin-dependent protein catabolic process	53/4445	133/29008	6.37661963871749e-12	1.27492034422206e-10	6.23005509672165e-11	Taf9/Akt1/Arih2/Aurka/Bag6/Bcap31/Caml/Cdc20/Clec16a/Csnk1d/Dda1/Dvl1/Eif3h/Fbxw8/Fzr1/Gba/Gsk3b/Herpud1/Hspa1b/Hspbp1/Mapk8/Mdm2/N4bp1/Nub1/Ogt/Park7/Pbk/Plk1/Plk3/Prickle1/Psen1/Psen2/Rnf14/Rnf19a/Rnf19b/Rnf217/Rpl11/Rybp/Smarcc1/Stub1/Styx/Sumo1/Trib2/Trib3/Ubqln1/Ubqln2/Uchl5/Usp14/Usp7/Vcp/Wac/Xpo1/Zer1	53	133	0.398496240601504
BP	GO:0030516	regulation of axon extension	45/4445	113/29008	2.48143247589544e-10	3.8425711722322e-09	1.87771967280736e-09	Anapc2/Atp5g1/Bmpr2/Cdk5/Cdk5r1/Cdkl3/Cttn/Dbn1/Dbnl/Dip2b/Dnm2/Dpysl2/Fn1/Gdi1/Gsk3b/Ifrd1/Ilk/Islr2/L1cam/Lrp1/Macf1/Map1b/Mgll/Ndel1/Pak1/Plxna3/Plxna4/Ptprs/Rab11a/Rnf6/Rpl4/Rtn4/Sema3e/Sema4a/Sema4b/Sema4c/Sema4g/Sema6c/Sema6d/Shtn1/Sin3a/Slit1/Trim46/Vegfa/Wnt3	45	113	0.398230088495575
BP	GO:0071901	negative regulation of protein serine/threonine kinase activity	43/4445	108/29008	6.20472206291281e-10	8.99115458566126e-09	4.39363829322145e-09	Aida/Apc/Bmp7/Cdk5rap3/Cdkn2a/Dab2ip/Dnaja1/Dtnbp1/Dusp1/Dusp10/Fem1a/Gadd45a/Gba/Gsk3b/Heg1/Hexim1/Hmgcr/Inppl1/Irak3/Lyn/Macroh2a1/Mapk7/Mapk8ip1/Nf1/Nr2f2/Paqr3/Plk1/Prkar1b/Prkar2b/Prkcd/Pten/Ptpn1/Ptprj/Sh2b3/Sirt1/Slc8a3/Smpd1/Sorl1/Spry2/Tnfaip3/Trp73/Tsc2/Uchl1	43	108	0.398148148148148
BP	GO:0070585	protein localization to mitochondrion	41/4445	103/29008	1.55241641159025e-09	2.0736082216548e-08	1.0132941660608e-08	Aifm1/Akt1/Ap3b1/Bax/Bbc3/Bcap31/Bcs1l/Bnip3l/Calm1/Calm3/Cdkn2a/Dnaja1/Dnajc15/Dnm1l/Hspa4/Hspd1/Hsph1/Immp2l/Mff/Mfn2/Mtch2/Parl/Pmpca/Pmpcb/Ppp2r2b/Samm50/Sh3glb1/Siah3/Srebf1/Timm13/Timm17a/Timm23/Timm29/Timm44/Timm8a1/Timm9/Tomm20/Tomm22/Tomm40l/Tomm7/Ywhaz	41	103	0.398058252427184
BP	GO:0032388	positive regulation of intracellular transport	74/4445	186/29008	5.14883867057685e-16	1.85887786975455e-14	9.08363538093348e-15	Actn2/Akt2/Ank3/Anp32b/Arf1/Arpc2/Asph/B3gat3/Bbc3/Bcap31/Borcs5/Brca1/Cacnb3/Cd81/Cdc42/Cdk1/Cdk5/Cdk5r1/Crebrf/Ctdspl2/Dhx9/Dync1h1/Edem1/Edem2/Ehd2/Eipr1/Flna/Fyn/Gsk3b/Hras/Ipo5/Jak2/Kcnb1/Khdrbs1/Kif3a/Mapk1/Mdm2/Mecp2/Mff/Mtcl1/Myo1c/Nedd4/Nrde2/Numa1/Oaz1/Oaz2/Pak1/Pcm1/Pik3r2/Plk3/Prkcd/Prnp/Psen1/Ran/Rbm22/Rdx/Sar1a/Sar1b/Scp2/Sh3glb1/Sorl1/Spag5/Stk11/Stx18/Tcaf1/Tmem30a/Tomm7/Tpr/Trim2…	74	186	0.397849462365591
BP	GO:0032436	positive regulation of proteasomal ubiquitin-dependent protein catabolic process	35/4445	88/29008	2.44304185564825e-08	2.59414091495557e-07	1.26765886998962e-07	Akt1/Arih2/Aurka/Bcap31/Cdc20/Csnk1d/Dda1/Dvl1/Fbxw8/Fzr1/Gba/Gsk3b/Herpud1/Hspa1b/Hspbp1/Mapk8/Mdm2/Nub1/Plk1/Plk3/Prickle1/Psen1/Psen2/Rnf14/Rnf19a/Rnf19b/Rnf217/Stub1/Sumo1/Trib2/Trib3/Ubqln1/Ubqln2/Vcp/Zer1	35	88	0.397727272727273
BP	GO:0043487	regulation of RNA stability	66/4445	166/29008	1.99090726088512e-14	5.54121236752078e-13	2.707781588767e-13	Ago2/Alkbh5/Apex1/Axin2/Btg2/Cacng7/Carhsp1/Celf1/Cnot1/Cnot2/Cnot6l/Cnot7/Cpeb3/Dhx36/Dhx9/Dicer1/Dkc1/E2f1/Elavl1/Exosc7/Fus/Fxr1/Fxr2/Gigyf2/Hnrnpa0/Hnrnpr/Hnrnpu/Khsrp/Larp4b/Mlh1/Noct/Pabpc1/Pcid2/Pde12/Phax/Pnpt1/Polr2g/Pum2/Rbm10/Rc3h1/Rc3h2/Rock1/Rock2/Samd4/Srsf1/Syncrip/Tent2/Tent4a/Tent5a/Tent5b/Tnrc6a/Tnrc6c/Tob1/Traf2/Traf3ip2/Tut4/Tut7/Upf1/Vegfa/Vim/Ybx1/Ybx2/Ythdf1/Ythdf3/Zc3h14/Z…	66	166	0.397590361445783
BP	GO:0042147	retrograde transport, endosome to Golgi	33/4445	83/29008	6.13464219554881e-08	5.92640204762651e-07	2.89600926437223e-07	Arl1/Cltc/Dctn1/Ehd3/Eipr1/Gcc2/Gosr1/Heatr5b/Pikfyve/Rab6a/Rab7/Rab9/Rgp1/Rhobtb3/Ric1/Snx2/Snx3/Snx8/Spag9/Stx16/Stx5a/Tbc1d10b/Tbc1d14/Tmem87b/Trappc10/Trim27/Ube2o/Usp7/Vps26b/Vps50/Vps54/Vti1a/Washc2	33	83	0.397590361445783
BP	GO:0060997	dendritic spine morphogenesis	29/4445	73/29008	3.88419453945115e-07	3.16649562583901e-06	1.5473470403002e-06	Abi2/Caprin1/Cask/Cdc42/Cdk5/Cdk5r1/Ctnnd2/Dbn1/Dbnl/Dhx36/Dip2a/Dnm1l/Dnm3/Dtnbp1/Dvl1/Eef2k/Ephb3/Kif1a/Lrp8/Marcks/Mfn2/Opa1/Pten/Septin7/Sipa1l1/Srcin1/Stau2/Ube3a/Wasl	29	73	0.397260273972603
BP	GO:0043161	proteasome-mediated ubiquitin-dependent protein catabolic process	168/4445	423/29008	1.78997028228133e-34	1.02809384031395e-31	5.02390702194366e-32	Agap3/Taf9/Akt1/Amfr/Anapc1/Anapc10/Anapc5/Anapc7/Arih2/Armc8/Arrb1/Arrb2/Ascc2/Aup1/Aurka/Bag6/Bcap31/Calr/Caml/Canx/Ccdc47/Ccnf/Cdc20/Cdc23/Cdc34/Clec16a/Clock/Csnk1d/Ctnnb1/Cul3/Cul4a/Cul5/Dcaf11/Dda1/Derl2/Dnajb9/Dvl1/Ecpas/Edem1/Edem2/Eif3h/Epm2a/Erlec1/Fbxl14/Fbxl15/Fbxl16/Fbxl18/Fbxl19/Fbxl20/Fbxl3/Fbxl4/Fbxl6/Fbxo17/Fbxo2/Fbxo38/Fbxo4/Fbxo9/Fbxw11/Fbxw5/Fbxw8/Fem1a/Fem1b/Foxred2/Fzr1/Gba/…	168	423	0.397163120567376
BP	GO:0006401	RNA catabolic process	108/4445	272/29008	1.27497057466727e-22	1.07403521209971e-20	5.24840518666542e-21	Ago2/Ago3/Ago4/Alkbh5/Apex1/Atm/Axin2/Btg2/Cacng7/Carhsp1/Celf1/Cnot1/Cnot2/Cnot6l/Cnot7/Cnot9/Cpeb3/Csde1/Ddx5/Dhx36/Dhx9/Dicer1/Dis3l/Dkc1/E2f1/Edc4/Eif3e/Elavl1/Etf1/Exosc4/Exosc7/Fus/Fxr1/Fxr2/Gigyf2/Gspt1/Gspt2/Gtpbp1/Gtpbp2/Helz2/Hnrnpa0/Hnrnpr/Hnrnpu/Khsrp/Larp4b/Lrpprc/Lsm3/Lsm4/Magoh/Magohb/Mlh1/Mtpap/Nbas/Noct/Nrde2/Pabpc1/Pcid2/Pde12/Phax/Pnpt1/Polr2g/Pop1/Pum2/Pym1/Rbm10/Rbm7/Rbm8a/Rc…	108	272	0.397058823529412
BP	GO:0006367	transcription initiation from RNA polymerase II promoter	27/4445	68/29008	9.79865562410672e-07	7.31771941289672e-06	3.57589361024076e-06	Taf9/Atf7ip/Cand1/Creb1/Dhx36/Gtf2a1/Gtf2a2/Gtf2b/Gtf2e2/Gtf2f1/Gtf2f2/Med12/Med16/Med24/Med30/Nkx2-5/Paxip1/Polr2g/Psmc6/Taf1/Taf10/Taf4/Taf6/Taf6l/Taf8/Tbp/Trp53	27	68	0.397058823529412
BP	GO:0032386	regulation of intracellular transport	133/4445	335/29008	1.56408218320932e-27	3.40754180466086e-25	1.66513722081776e-25	Actn2/Akap8l/Akt2/Angpt1/Ank3/Anp32b/Arf1/Arpc2/Asph/B3gat3/Bbc3/Bcap31/Bnip3l/Borcs5/Brca1/Bves/Cabp1/Cacnb3/Cd81/Cdc42/Cdk1/Cdk5/Cdk5r1/Cdkn2a/Cnih2/Crebrf/Ctdspl2/Dbn1/Derl2/Dhx9/Dnajc13/Dnajc27/Dync1h1/Edem1/Edem2/Ehd2/Eipr1/Epm2a/Erlec1/Flna/Fyn/Gcc2/Gdi1/Gripap1/Gsk3b/Hras/Inpp5f/Insig1/Ipo5/Jak2/Kcnb1/Khdrbs1/Kif3a/Map1b/Map2k1/Map2k2/Mapk1/Mapk3/Mapk8/Mdm2/Mecp2/Mff/Mtcl1/Myo1c/Ndel1/Ndrg…	133	335	0.397014925373134
BP	GO:0002792	negative regulation of peptide secretion	25/4445	63/29008	2.47715007829431e-06	1.69013328236107e-05	8.25904419647292e-06	Abcc8/Anxa5/Cd74/Chga/Eny2/Ffar4/Hadh/Hmgcr/Irs1/Jagn1/Kcnb1/Klf7/Madd/Ndufaf2/Nos1/Nucb2/Pfkl/Pim3/Ppp3ca/Psmd9/Ptpmt1/Rptor/Sirt1/Srebf1/Ucp2	25	63	0.396825396825397
BP	GO:0010761	fibroblast migration	23/4445	58/29008	6.27819061289123e-06	3.89642517605568e-05	1.90403609426223e-05	Adipor2/Akap12/Akt1/Arid5b/Braf/Coro1c/Cygb/Fer/Ilk/Iqgap1/Itgb1/Macir/Mta2/Pak1/Pip5k1a/Plec/Pmp22/Prkce/Rac1/Sgpl1/Syne2/Tsc2/Zfand5	23	58	0.396551724137931
BP	GO:0051100	negative regulation of binding	67/4445	169/29008	1.49653144504894e-14	4.29776621355419e-13	2.1001563293438e-13	Actb/Akt1/Arrb2/Atp2a2/Aurka/Aurkb/Bag2/Bax/C9orf72/Cdkn2a/Ckmt1/Crmp1/Crtac1/Dtnbp1/Dvl1/Dysf/E2f1/Fbh1/Gemin2/Gnl3l/Gsk3b/Gtf2f1/Gtpbp4/Habp4/Hand2/Hnrnpk/Hspa4/Ilrun/Jak2/Jun/Kdm1a/Larp7/Lef1/Mad2l2/Mapk3/Mapk8/Mecp2/Mepce/Mitd1/Park7/Per2/Pex19/Ppp3ca/Psen1/Psen2/Psme3ip1/Ptprf/Rap1gap/Rock1/Senp2/Sin3a/Sirt1/Sorl1/Sox11/Sri/Stub1/Styx/Sumo1/Tmbim6/Tmc8/Tnks/Usp33/Wapl/Ybx2/Zfp593/Zfp90/Zfpm1	67	169	0.396449704142012
BP	GO:0032784	regulation of DNA-templated transcription, elongation	21/4445	53/29008	1.59600876481095e-05	8.96318522317829e-05	4.37997072017826e-05	Ccnk/Ccnt2/Cdk13/Ctnnb1/Ddx39b/Eloc/Gtf2f1/Hnrnpu/Kat7/Ldb1/Leo1/Map2k1/Nelfa/Nelfcd/Nelfe/Pou4f1/Scaf8/Setd5/Supt5/Supt6/Wdr43	21	53	0.39622641509434
BP	GO:0050772	positive regulation of axonogenesis	40/4445	101/29008	2.91587153711852e-09	3.70673568843356e-08	1.81134199266517e-08	Ache/Amigo1/Anapc2/Atp5g1/Bmpr2/Braf/Dbn1/Dbnl/Dixdc1/Fn1/Gdi1/Golga2/Gsk3b/Ilk/Islr2/L1cam/Lrp1/Macf1/Map1b/Map2k1/Map2k2/Map6/Ndel1/Pak1/Picalm/Plxna3/Plxna4/Plxnc1/Rab11a/Robo2/Rpl4/Rtn4/Shox2/Shtn1/Stk11/Tiam2/Trak1/Vegfa/Wnt3/Zeb2	40	101	0.396039603960396
BP	GO:0030517	negative regulation of axon extension	19/4445	48/29008	4.0723105409246e-05	0.000204521923669011	9.99421539329917e-05	Cdk5/Cdk5r1/Cdkl3/Dip2b/Ifrd1/Plxna3/Ptprs/Rnf6/Rtn4/Sema3e/Sema4a/Sema4b/Sema4c/Sema4g/Sema6c/Sema6d/Slit1/Trim46/Wnt3	19	48	0.395833333333333
BP	GO:0043244	regulation of protein-containing complex disassembly	51/4445	129/29008	2.24232585274288e-11	4.01331862255793e-10	1.96115751486353e-10	Actn2/Add1/Add3/Apc/Arhgef2/Arpc2/Asph/Bnip3/Camsap1/Capza1/Capzb/Carmil2/Cfl2/Ckap2/Clasp1/Clec16a/Dstn/Dysf/Eif5a/Etf1/Gba/Gle1/Gsn/Gspt1/Hdgfl3/Igf1r/Insr/Irak3/Katnb1/Map1b/Map1s/Mphosph8/Oga/Per2/Phf23/Pik3ca/Rdx/Rubcn/Scaf8/Smcr8/Specc1l/Sptan1/Sptb/Svil/Tmod2/Tmod3/Tpm1/Twf1/Upf1/Wdr1/Zmpste24	51	129	0.395348837209302
BP	GO:0050779	RNA destabilization	34/4445	86/29008	4.59374321934969e-08	4.57780278546551e-07	2.23699964508594e-07	Ago2/Btg2/Celf1/Cnot1/Cnot2/Cnot6l/Cnot7/Cpeb3/Dhx36/Exosc7/Gigyf2/Hnrnpr/Khsrp/Mlh1/Noct/Pabpc1/Pde12/Pnpt1/Polr2g/Rc3h1/Rc3h2/Rock1/Rock2/Samd4/Tent4a/Tnrc6a/Tnrc6c/Tob1/Tut4/Tut7/Upf1/Ythdf1/Ythdf3/Zfp36l2	34	86	0.395348837209302
BP	GO:0010765	positive regulation of sodium ion transport	17/4445	43/29008	0.000104382800552068	0.000468388163272704	0.000228883637873218	Akt1/Akt2/Akt3/Ank3/Arf1/Atp1b3/Dnm2/Drd4/Fgf12/Fgf14/Gnas/Gpd1l/Ikbkb/Nkx2-5/Nos1/Scn3b/Slc9a1	17	43	0.395348837209302
BP	GO:0072594	establishment of protein localization to organelle	165/4445	418/29008	1.69026958366295e-33	8.89926935798543e-31	4.34873744638897e-31	Agap3/Aifm1/Akt1/Angpt1/Ap3b1/Ap3d1/Atf2/Bax/Bbc3/Bcap31/Bcs1l/Bnip3l/Brca1/Cabp1/Cacng2/Cacng3/Cacng5/Cacng7/Calm1/Calm3/Cct3/Cct4/Cct6a/Cct8/Cdk1/Cdkn2a/Chmp4b/Cry2/Cse1l/Ddx5/Dkc1/Dnaja1/Dnajc15/Edem1/Elavl1/Epm2a/Fam53b/Fam53c/Fgf9/Flna/Gcc2/Get3/Gga3/Gnptab/H1f5/Heatr3/Herpud1/Hspa4/Hspa5/Hspa8/Hspd1/Hsph1/Immp2l/Ipo13/Ipo4/Ipo5/Ipo9/Jak2/Kpna1/Kpna2/Kpna6/Kpnb1/Lonp2/Lrsam1/M6pr/Macf1/Macro…	165	418	0.394736842105263
BP	GO:0010664	negative regulation of striated muscle cell apoptotic process	15/4445	38/29008	0.000269099068166595	0.00108985122607471	0.000532569208456561	Gata4/Hand2/Hmgcr/Hsf1/Hspa8/Ilk/Jak2/Mfn2/Naca/Nkx2-5/Nupr1/Pcmt1/Ppp1r10/Sirt1/Slc25a4	15	38	0.394736842105263
BP	GO:0044786	cell cycle DNA replication	15/4445	38/29008	0.000269099068166595	0.00108985122607471	0.000532569208456561	Atrx/Cdc45/Dach1/Dbf4/Ilkap/Lig1/Mcm3/Mcm6/Pcna/Pola1/Rad51/Senp2/Upf1/Wiz/Zmpste24	15	38	0.394736842105263
BP	GO:0000725	recombinational repair	54/4445	137/29008	6.73912736610258e-12	1.34314847631029e-10	6.56346025727341e-11	Arid2/Atm/Blm/Brca1/Cdc45/Chek1/Ercc5/Fancm/Fbh1/Fignl1/Fus/Gins2/H2ax/Helq/Kdm1a/Klhl15/Mad2l2/Mcm3/Mcm5/Mcm6/Mms19/Morf4l1/Nabp2/Nipbl/Nsmce1/Nsmce2/Nucks1/Palb2/Parp1/Poll/Polq/Ppp4r2/Psmd14/Rad21/Rad51/Rad51ap1/Rad51d/Rad54l/Rbbp8/Rev3l/Rhno1/Rif1/Rpa1/Rpa3/Samhd1/Sem1/Setd2/Sfpq/Sfr1/Smc6/Swi5/Ube2n/Wrn/Zfyve26	54	137	0.394160583941606
BP	GO:0032786	positive regulation of DNA-templated transcription, elongation	13/4445	33/29008	0.000698895705093055	0.00253625678620214	0.00123937307841104	Ccnk/Ccnt2/Cdk13/Ctnnb1/Ddx39b/Eloc/Gtf2f1/Kat7/Leo1/Map2k1/Scaf8/Supt5/Supt6	13	33	0.393939393939394
BP	GO:0048841	regulation of axon extension involved in axon guidance	13/4445	33/29008	0.000698895705093055	0.00253625678620214	0.00123937307841104	Bmpr2/Plxna3/Plxna4/Sema3e/Sema4a/Sema4b/Sema4c/Sema4g/Sema6c/Sema6d/Slit1/Vegfa/Wnt3	13	33	0.393939393939394
BP	GO:0046034	ATP metabolic process	102/4445	259/29008	3.936141140676e-21	2.67403652976247e-19	1.30670084500314e-19	Abcd1/Ak1/Ak2/Aldoa/Aldoc/Ampd3/App/Atp5b/Atp5e/Atp5g1/Atp5g2/Atp5g3/Atp5j/Atp5l/Atp5pb/Atp6v1b2/Ccnb1/Cdk1/Clpx/Coq7/Cox5a/Cox5b/Cox7a2l/Cox7c/Cyc1/Cycs/Ddit4/Dhtkd1/Dld/Dnajc15/Dnm1l/Eno1/Eno1b/Eno2/Enpp3/Entpd5/Ep300/Flcn/Foxk2/Gale/Galk1/Galt/Gapdh/Gpd1/Gpi1/Hdac4/Hspa8/Insr/Jmjd8/Map2k1/Mlxipl/Mpi/COX1/CYTB/ND1/ND2/ND4/ND5/ND6/Mtch2/Myh3/Myh6/Ndufa10/Ndufa12/Ndufaf1/Ndufb9/Ndufs1/Ndufs7/Nduf…	102	259	0.393822393822394
BP	GO:0048524	positive regulation of viral process	24/4445	61/29008	4.67492617812211e-06	3.0108240156346e-05	1.47127619297517e-05	Cd74/Chmp2a/Cnot7/Ddx3x/Dhx9/Hacd3/Kpna2/Kpna6/Lgals1/P4hb/Pcx/Pde12/Ppid/Ppie/Rab7/Srpk1/Srpk2/Stau1/Top2a/Top2b/Tsg101/Tyro3/Vapa/Vapb	24	61	0.39344262295082
BP	GO:0090278	negative regulation of peptide hormone secretion	24/4445	61/29008	4.67492617812211e-06	3.0108240156346e-05	1.47127619297517e-05	Abcc8/Anxa5/Chga/Eny2/Ffar4/Hadh/Hmgcr/Irs1/Jagn1/Kcnb1/Klf7/Madd/Ndufaf2/Nos1/Nucb2/Pfkl/Pim3/Ppp3ca/Psmd9/Ptpmt1/Rptor/Sirt1/Srebf1/Ucp2	24	61	0.39344262295082
BP	GO:1902099	regulation of metaphase/anaphase transition of cell cycle	24/4445	61/29008	4.67492617812211e-06	3.0108240156346e-05	1.47127619297517e-05	Anapc15/Anapc5/Anapc7/Apc/Atm/Aurkb/Bub3/Ccnb1/Cdc23/Cdc6/Cul3/Dync1li1/Ik/Kntc1/Lcmt1/Mad2l1/Nsmce2/Pcid2/Plk1/Rad21/Tpr/Usp44/Zfp207/Zwint	24	61	0.39344262295082
BP	GO:0050000	chromosome localization	33/4445	84/29008	8.62282542617938e-08	8.19105952397613e-07	4.00266199893737e-07	2610002M06Rik/Atm/Aurkb/Becn1/Ccnb1/Cdc23/Cenpf/Chmp1b/Chmp2a/Chmp4b/Chmp7/Cul3/Dctn2/Dync1h1/Eml3/Hnrnpu/Iffo1/Kif14/Kif22/Kif2c/Kifc5b/Kpnb1/Mlh1/Ndel1/Nudc/Numa1/Rab11a/Seh1l/Spag5/Spice1/Sun1/Trappc12/Ube2b	33	84	0.392857142857143
BP	GO:0030834	regulation of actin filament depolymerization	22/4445	56/29008	1.18626755251812e-05	6.82590017924362e-05	3.3355600915882e-05	Actn2/Add1/Add3/Arpc2/Capza1/Capzb/Carmil2/Cfl2/Dstn/Gsn/Mphosph8/Pik3ca/Rdx/Specc1l/Sptan1/Sptb/Svil/Tmod2/Tmod3/Tpm1/Twf1/Wdr1	22	56	0.392857142857143
BP	GO:0061001	regulation of dendritic spine morphogenesis	22/4445	56/29008	1.18626755251812e-05	6.82590017924362e-05	3.3355600915882e-05	Abi2/Caprin1/Cask/Cdk5/Cdk5r1/Dbn1/Dbnl/Dhx36/Dnm1l/Dnm3/Dtnbp1/Eef2k/Kif1a/Lrp8/Marcks/Mfn2/Opa1/Pten/Sipa1l1/Srcin1/Stau2/Ube3a	22	56	0.392857142857143
BP	GO:0033522	histone H2A ubiquitination	11/4445	28/29008	0.00183312834122715	0.0057505982422409	0.00281010057221515	Bcor/Bmi1/Pcgf2/Pcgf3/Ring1/Rnf2/Rybp/Skp1/Trim37/Trip12/Ube2b	11	28	0.392857142857143
BP	GO:0042059	negative regulation of epidermal growth factor receptor signaling pathway	11/4445	28/29008	0.00183312834122715	0.0057505982422409	0.00281010057221515	Cbl/Cblb/Dab2ip/Dusp3/Mvp/Psen1/Psen2/Ptprf/Ptprj/Rab7/Tsg101	11	28	0.392857142857143
BP	GO:1903902	positive regulation of viral life cycle	11/4445	28/29008	0.00183312834122715	0.0057505982422409	0.00281010057221515	Cd74/Chmp2a/Kpna2/Kpna6/Lgals1/P4hb/Pcx/Tsg101/Tyro3/Vapa/Vapb	11	28	0.392857142857143
BP	GO:0006457	protein folding	64/4445	163/29008	9.79205876101147e-14	2.49460593758349e-12	1.21901987886446e-12	Calr/Canx/Cct3/Cct4/Cct6a/Cct8/Cd74/Clpx/Cwc27/Dnaja1/Dnaja3/Dnajb1/Dnajb5/Dnajb6/Dnajc1/Dnajc25/Dnajc5/Dnajc7/Entpd5/Ero1a/Erp44/Fkbp1a/Fkbp4/Fkbp8/Hsp90b1/Hspa1b/Hspa2/Hspa5/Hspa8/Hspd1/Hspe1/Hsph1/Nktr/Nudc/P3h1/P4hb/Pdcl3/Pdia3/Pdia4/Pdia5/Pex19/Pfdn2/Pfdn4/Pfdn5/Ppib/Ppid/Ppie/Ppig/Ppil3/Prdx4/Qsox2/Ranbp2/Sdf2l1/Sh3glb1/St13/Stub1/Tbca/Tbcd/Tbce/Tcp1/Tor1a/Trap1/Ube4b/Vbp1	64	163	0.392638036809816
BP	GO:0000724	double-strand break repair via homologous recombination	53/4445	135/29008	1.25972616037938e-11	2.35471889978607e-10	1.15066235702047e-10	Arid2/Atm/Blm/Brca1/Cdc45/Chek1/Ercc5/Fancm/Fbh1/Fignl1/Fus/Gins2/H2ax/Helq/Kdm1a/Klhl15/Mad2l2/Mcm3/Mcm5/Mcm6/Mms19/Morf4l1/Nabp2/Nipbl/Nsmce1/Nsmce2/Nucks1/Palb2/Parp1/Poll/Polq/Ppp4r2/Psmd14/Rad21/Rad51/Rad51ap1/Rad51d/Rad54l/Rbbp8/Rev3l/Rif1/Rpa1/Rpa3/Samhd1/Sem1/Setd2/Sfpq/Sfr1/Smc6/Swi5/Ube2n/Wrn/Zfyve26	53	135	0.392592592592593
BP	GO:1901800	positive regulation of proteasomal protein catabolic process	42/4445	107/29008	1.63484970953044e-09	2.17452220311859e-08	1.06260702449923e-08	Akt1/Arih2/Aurka/Bag2/Bag6/Bcap31/Cdc20/Csnk1d/Dab2ip/Dda1/Dvl1/Fbxw8/Fzr1/Gba/Gsk3b/Herpud1/Hspa1b/Hspbp1/Mapk8/Mdm2/Nub1/Nupr1/Plk1/Plk3/Prickle1/Psen1/Psen2/Rnf14/Rnf185/Rnf19a/Rnf19b/Rnf217/Rnft2/Stub1/Sumo1/Tmem259/Trib2/Trib3/Ubqln1/Ubqln2/Vcp/Zer1	42	107	0.392523364485981
BP	GO:0046626	regulation of insulin receptor signaling pathway	31/4445	79/29008	2.16726483112746e-07	1.87006811343341e-06	9.13831788324117e-07	Baiap2l1/Cdk4/Ffar3/Gnai2/Inppl1/Irs1/Marcks/Mfn2/Ncoa5/Nucb2/Nucks1/Ogt/Opa1/Osbpl8/Pak1/Pip4k2b/Pip4k2c/Prkca/Prkcb/Prkcd/Ptpn1/Ptprf/Ptprj/Rps6kb1/Sirt1/Socs3/Sorl1/Src/Tsc2/Ybx1/Zbtb7b	31	79	0.392405063291139
BP	GO:0003279	cardiac septum development	51/4445	130/29008	3.14298382008807e-11	5.50065700147269e-10	2.68796371025465e-10	Acvr1/Ank2/Bmp7/Bmpr1a/Bmpr2/Ccn1/Chd7/Cited2/Cplane1/Dctn5/Dnm2/Egln1/Fzd2/Gata3/Gata4/Heg1/Hes1/Jag1/Lmo4/Lrp1/Maml1/Matr3/Mdm2/Mdm4/Mks1/Myh10/Ndst1/Nfatc1/Nkx2-5/Nphp3/Nprl3/Nrp2/Nsd2/Parva/Ptk7/Robo2/Sav1/Slit3/Smad4/Smad6/Smarca4/Snx17/Sox11/Sox4/Tbx1/Tbx3/Trip11/Trp53/Wnt11/Zfpm1/Zfpm2	51	130	0.392307692307692
BP	GO:0099173	postsynapse organization	80/4445	204/29008	9.19465736149156e-17	3.49950874758456e-15	1.71007799881133e-15	Abhd17b/Abhd17c/Abi2/Abl2/Actb/Adgrb1/App/Arf1/Arf6/Arhgef9/Cadm1/Caprin1/Cask/Cdc42/Cdk5/Cdk5r1/Chmp4b/Chrna7/Cntnap2/Crkl/Ctnnd2/Cttn/Dbn1/Dbnl/Dhx36/Dip2a/Dnaja3/Dnm1l/Dnm3/Dtnbp1/Dvl1/Eef2k/Egln1/Ephb3/Etv5/Farp1/Fyn/Hnrnpk/Homer1/Hspa8/Igf1r/Insr/Kif1a/Lhfpl4/Lrfn4/Lrp4/Lrp8/Magi2/Marcks/Mfn2/Myh10/Ndrg2/Nptxr/Nrp2/Nrxn2/Opa1/Prnp/Pten/Ptn/Ptprf/Ptprs/Rer1/Rheb/Rock2/Septin7/Shank2/Shisa7/Si…	80	204	0.392156862745098
BP	GO:2000060	positive regulation of ubiquitin-dependent protein catabolic process	40/4445	102/29008	4.08984276747638e-09	5.01740322425548e-08	2.45181580725768e-08	Agtpbp1/Akt1/Arih2/Aurka/Bcap31/Cdc20/Csnk1d/Dda1/Dvl1/Fbxw8/Fzr1/Gba/Gsk3b/Herpud1/Hspa1b/Hspbp1/Mapk8/Mdm2/Nub1/Plk1/Plk3/Prickle1/Psen1/Psen2/Pten/Ptk2b/Rnf139/Rnf14/Rnf19a/Rnf19b/Rnf217/Stub1/Sumo1/Sumo3/Trib2/Trib3/Ubqln1/Ubqln2/Vcp/Zer1	40	102	0.392156862745098
BP	GO:0051293	establishment of spindle localization	20/4445	51/29008	3.02011145937396e-05	0.000157957704502934	7.71879754264515e-05	Arhgef2/Bccip/Clasp1/Dctn1/Dync1h1/Fbxw11/Htt/Itgb1/Kpnb1/Llgl2/Mad2l1/Map4/Myh9/Ndel1/Nsfl1c/Numa1/Pax6/Plk1/Spag5/Spry2	20	51	0.392156862745098
BP	GO:0000723	telomere maintenance	49/4445	125/29008	7.84391377973941e-11	1.30073089922293e-09	6.356181548826e-10	Apex1/Atm/Atr/Atrx/Aurkb/Blm/Ccne2/Cct3/Cct4/Cct6a/Cct8/Ctnnb1/Dhx36/Dkc1/Fbxo4/Gar1/Gnl3/Gnl3l/Hnrnpa2b1/Hnrnpu/Mapk1/Mapk3/Mcrs1/Nabp2/Nat10/Nop10/Nsmce2/Parp1/Pcna/Pif1/Ppp1r10/Rad50/Rad51/Rad51d/Rif1/Rpa1/Smc6/Smg1/Smg5/Src/Stn1/Tcp1/Telo2/Terf2/Tnks/Upf1/Wrn/Xrcc5/Xrn1	49	125	0.392
BP	GO:0032456	endocytic recycling	29/4445	74/29008	5.45527789203278e-07	4.32452267526514e-06	2.11323120350421e-06	4932438A13Rik/Actn2/Ankrd50/Arf6/Bves/Dennd1b/Ehd2/Ehd3/Ehd4/Eipr1/Gga3/Grip1/Gripap1/Inpp5f/Lmtk2/Ndrg4/Nsg1/Rab11a/Rab11fip3/Rab11fip4/Rab35/Rab7/Scrib/Snx17/Snx27/Snx3/Sorl1/Vps50/Zdhhc2	29	74	0.391891891891892
BP	GO:1902369	negative regulation of RNA catabolic process	29/4445	74/29008	5.45527789203278e-07	4.32452267526514e-06	2.11323120350421e-06	Axin2/Dhx36/Dhx9/Dicer1/Dkc1/E2f1/Elavl1/Fus/Hnrnpa0/Hnrnpu/Larp4b/Lrpprc/Nbas/Noct/Nrde2/Phax/Rbm10/Srsf1/Syncrip/Tent2/Tent4a/Tent5a/Tent5b/Tob1/Traf2/Traf3ip2/Vegfa/Ybx1/Ybx2	29	74	0.391891891891892
BP	GO:0016579	protein deubiquitination	45/4445	115/29008	4.890890156839e-10	7.25367230303024e-09	3.54459620212721e-09	Asxl1/Atxn7l3/Babam1/Brcc3/Cops5/Eif3f/Eny2/Gm5136/Itch/Kat2a/Mindy1/Mindy2/Otud5/Park7/Psmd14/Sart3/Shmt2/Spata2/Stambpl1/Taf10/Tnfaip3/Tnip1/Trrap/Uchl1/Uchl5/Usp10/Usp11/Usp12/Usp14/Usp15/Usp16/Usp19/Usp20/Usp3/Usp33/Usp36/Usp4/Usp44/Usp46/Usp7/Usp9x/Vcp/Vcpip1/Yod1/Zranb1	45	115	0.391304347826087
BP	GO:0008631	intrinsic apoptotic signaling pathway in response to oxidative stress	18/4445	46/29008	7.71998333441494e-05	0.000359962027356706	0.00017589987275074	Gpx1/Hsph1/Jak2/Map3k5/Mapk7/Mcl1/P4hb/Park7/Parp1/Pdk1/Rnf7/Sfpq/Sirt1/Sod1/Sod2/Stk24/Trap1/Ubqln1	18	46	0.391304347826087
BP	GO:0071709	membrane assembly	18/4445	46/29008	7.71998333441494e-05	0.000359962027356706	0.00017589987275074	Ank3/Chmp2a/Chmp4b/Chmp7/Flot1/Gak/Lrp4/Magi2/Nrxn2/Nsfl1c/Pacsin2/Picalm/Psap/Pten/Rftn1/Spast/Stx2/Ugcg	18	46	0.391304347826087
BP	GO:2001258	negative regulation of cation channel activity	18/4445	46/29008	7.71998333441494e-05	0.000359962027356706	0.00017589987275074	Ank3/Cabp1/Cacnb3/Calm1/Calm2/Calm3/Drd4/Dysf/Fgf12/Oprl1/Park7/Pkd2/Slc6a9/Snx27/Sri/Stoml1/Sumo1/Ubqln1	18	46	0.391304347826087
BP	GO:0044346	fibroblast apoptotic process	9/4445	23/29008	0.00487436267232409	0.013222938327069	0.00646155147586565	Api5/Btg1/Cfdp1/Cul3/Pik3ca/Prdm11/Ruvbl1/Sirt1/Trp53	9	23	0.391304347826087
BP	GO:0051220	cytoplasmic sequestering of protein	9/4445	23/29008	0.00487436267232409	0.013222938327069	0.00646155147586565	Cops9/Dbn1/Dzip1/Flna/Gopc/Nfkbia/Pkd2/Rbck1/Sri	9	23	0.391304347826087
BP	GO:1903428	positive regulation of reactive oxygen species biosynthetic process	9/4445	23/29008	0.00487436267232409	0.013222938327069	0.00646155147586565	Adgrb1/Foxo3/Hdac4/Mfn2/Ogt/Park7/Slc5a3/Sod2/Zfp13	9	23	0.391304347826087
BP	GO:0034660	ncRNA metabolic process	177/4445	453/29008	3.52741464339211e-35	2.47624507966126e-32	1.21004761977416e-32	Aars/Aars2/Adat1/Ago2/Ago3/Ago4/Asz1/Bop1/Brix1/Bysl/Cars2/Cdkal1/Cdkn2a/Chd7/Clp1/Ctu1/Dars/Dars2/Ddx1/Ddx10/Ddx17/Ddx21/Ddx3x/Ddx4/Ddx52/Ddx56/Dgcr8/Dhx37/Dicer1/Dimt1/Dis3l/Dkc1/Dph3/Dtd1/Dus3l/Ebna1bp2/Elac2/Elp1/Elp3/Elp5/Eprs/Eri3/Esf1/Exosc4/Exosc7/Fars2/Farsb/Fcf1/Gar1/Gars/Gtpbp4/Hars/Heatr1/Helq/Hnrnpa2b1/Hras/Hsd17b10/Imp3/Imp4/Ints1/Ints10/Ints2/Ints3/Ints4/Ints5/Ints6/Ints7/Kars/Khsr…	177	453	0.390728476821192
BP	GO:0045333	cellular respiration	84/4445	215/29008	2.06579294268473e-17	8.42043858831105e-16	4.11475090043757e-16	Abcd1/Aco1/Aco2/Adsl/Akt1/Atp5b/Atp5e/Atp5j/Atp5pb/Bax/Bnip3/Ccnb1/Cdk1/Coq7/Cox5a/Cox5b/Cox7a2l/Cox7c/Cyc1/Cycs/Dhtkd1/Dld/Dnajc15/Fh1/Flcn/Gba/Gpd1/Idh1/Idh3a/Idh3b/Idh3g/Immp2l/Ireb2/Mdh2/Mfn2/Mlxipl/COX1/CYTB/ND1/ND2/ND4/ND5/ND6/Mtch2/Mtfr1l/Ndufa10/Ndufa12/Ndufaf1/Ndufb9/Ndufs1/Ndufs7/Ndufv1/Ndufv2/Ndufv3/Nfatc3/Nr4a3/Nupr1/Pank2/Park7/Pde12/Pdha1/Pik3ca/Plec/Pnpt1/Prelid1/Rhoa/Sco2/Sdha/Sdh…	84	215	0.390697674418605
BP	GO:0043489	RNA stabilization	25/4445	64/29008	3.47555792511019e-06	2.29932722207814e-05	1.12359453230622e-05	Axin2/Dhx36/Dhx9/Dicer1/Dkc1/E2f1/Elavl1/Fus/Hnrnpa0/Hnrnpu/Larp4b/Noct/Phax/Rbm10/Srsf1/Syncrip/Tent2/Tent4a/Tent5a/Tent5b/Traf2/Traf3ip2/Vegfa/Ybx1/Ybx2	25	64	0.390625
BP	GO:0044784	metaphase/anaphase transition of cell cycle	25/4445	64/29008	3.47555792511019e-06	2.29932722207814e-05	1.12359453230622e-05	Anapc1/Anapc15/Anapc5/Anapc7/Apc/Atm/Aurkb/Bub3/Ccnb1/Cdc23/Cdc6/Cul3/Dync1li1/Ik/Kntc1/Lcmt1/Mad2l1/Nsmce2/Pcid2/Plk1/Rad21/Tpr/Usp44/Zfp207/Zwint	25	64	0.390625
BP	GO:0060999	positive regulation of dendritic spine development	25/4445	64/29008	3.47555792511019e-06	2.29932722207814e-05	1.12359453230622e-05	Arf1/Caprin1/Cask/Cpeb3/Crebbp/D16Ertd472e/Dbn1/Dbnl/Dhx36/Dnm1l/Eef2k/Foxo6/Hnrnpk/Itsn1/Lrp8/Mapk6/Marcks/Mecp2/Mfn2/Neurl1a/Opa1/Psen1/Rac1/Stau2/Tsc2	25	64	0.390625
BP	GO:0031398	positive regulation of protein ubiquitination	48/4445	123/29008	1.46396996155948e-10	2.32981416048685e-09	1.13849234979556e-09	Amer1/Angpt1/Arrb1/Arrdc3/Bcl10/Brca1/Cblb/Cdc20/Cdk5rap3/Cdk9/Cry1/Ctr9/Cul3/Dcun1d1/Dcun1d4/Dcun1d5/Ddx3x/Dnaja3/Fanci/Fancm/Fbxo4/Fzr1/Hspa5/Hspbp1/Huwe1/Kdm1a/Mapk8/Mastl/Mta1/Paxip1/Pdcd6/Peli1/Phf23/Plk1/Prickle1/Pten/Rnf111/Senp2/Septin4/Skp1/Stub1/Trib2/Trib3/Ube2l3/Ube2n/Ube3a/Ubqln1/Wfs1	48	123	0.390243902439024
BP	GO:0051303	establishment of chromosome localization	32/4445	82/29008	1.6155707277755e-07	1.44988293438716e-06	7.08503131663509e-07	2610002M06Rik/Atm/Aurkb/Becn1/Ccnb1/Cdc23/Cenpf/Chmp1b/Chmp2a/Chmp4b/Chmp7/Cul3/Dctn2/Dync1h1/Eml3/Hnrnpu/Kif14/Kif22/Kif2c/Kifc5b/Kpnb1/Mlh1/Ndel1/Nudc/Numa1/Rab11a/Seh1l/Spag5/Spice1/Sun1/Trappc12/Ube2b	32	82	0.390243902439024
BP	GO:0006220	pyrimidine nucleotide metabolic process	16/4445	41/29008	0.00019833089117786	0.000822754150007695	0.000402048936534308	Cad/Cmpk1/Ctps/Ctps2/Dctpp1/Dhodh/Enpp3/Nme2/Nt5c/Nt5c3/Shmt1/Tbpl1/Tyms/Uck2/Umps/Uprt	16	41	0.390243902439024
BP	GO:0051693	actin filament capping	16/4445	41/29008	0.00019833089117786	0.000822754150007695	0.000402048936534308	Add1/Add3/Arpc2/Capza1/Capzb/Carmil2/Gsn/Mphosph8/Rdx/Sptan1/Sptb/Svil/Tmod2/Tmod3/Tpm1/Twf1	16	41	0.390243902439024
BP	GO:0000910	cytokinesis	71/4445	182/29008	6.61243443653853e-15	2.01822998889133e-13	9.86232911384059e-14	2610002M06Rik/Ahctf1/Ank3/Anln/Apc/Arf1/Aurka/Aurkb/Becn1/Birc6/Calm1/Calm2/Calm3/Cdc14a/Cdc14b/Cdc42/Cdc6/Cenpv/Chmp1b/Chmp2a/Chmp4b/Chmp7/Ckap2/Cul3/Daxx/Dctn3/Dstn/Flcn/Igf1r/Kif14/Kif20a/Kif23/Kif3b/Klhdc8b/Map9/Mitd1/Myh10/Myh9/Pdcd6ip/Pik3r4/Pkp4/Plec/Plk1/Plk3/Plk4/Prkce/Prpf40a/Rab11a/Rab11fip3/Rab11fip4/Rab35/Rhoa/Rhob/Rhoc/Rock1/Rock2/Septin11/Septin4/Septin7/Septin8/Septin9/Setd2/Sh3gl…	71	182	0.39010989010989
BP	GO:0031023	microtubule organizing center organization	55/4445	141/29008	7.0512826952219e-12	1.39655185167436e-10	6.82442242042099e-11	2610002M06Rik/Alms1/Atf5/Aurka/Azin1/Brca1/Brsk1/Ccnf/Cep120/Cep152/Cep250/Cep68/Cep76/Chd3/Chek1/Chmp1b/Chmp2a/Chmp4b/Clasp1/Cntln/Ctnnb1/Dctn1/Dync1li1/Fbxw11/Fbxw5/Fes/Gadd45a/Gcc2/Haus6/Kat2a/Kif3a/Map9/Mapk8/Mark4/Nat10/Ndel1/Nsfl1c/Odf2/Pard6a/Pcm1/Pdcd6ip/Plk1/Plk4/Poc1a/Ppp1r12a/Ranbp1/Rock2/Sirt1/Slc16a1/Spice1/Trim37/Usp33/Uxt/Wdr62/Xpo1	55	141	0.390070921985816
BP	GO:1903829	positive regulation of cellular protein localization	108/4445	277/29008	6.88911145606242e-22	5.24402484089185e-20	2.56255724801916e-20	Abhd17b/Abhd17c/Akt1/Akt2/Ank3/Apc/Arf6/Arpc2/Atp2b4/Atp2c1/Bbc3/Brca1/Cacnb3/Cacng2/Cct3/Cct4/Cct6a/Cct8/Cd81/Cdk1/Cdk5/Cdk5r1/Cdk5rap3/Cdkn2a/Cep250/Dkc1/Epb41/Epb41l2/Fermt2/Flna/Fyn/Glis2/Gnai1/Gnl3/Gnl3l/Gpd1l/Gsk3b/Hnrnpk/Hras/Ipo5/Iqgap1/Itgb1/Jak2/Kat7/Kcnb1/Larp7/Lif/Limk2/Lrp1/Lrp4/Mapk1/Mark4/Mcrs1/Mepce/Mff/Mgat3/Mtcl1/Myo1c/Myo5a/Ngfr/Numa1/Ogt/Ormdl3/Pak1/Pard6a/Park7/Parp1/Pgrmc1/P…	108	277	0.389891696750903
BP	GO:0140056	organelle localization by membrane tethering	30/4445	77/29008	4.06192757381273e-07	3.30712092929753e-06	1.61606532474128e-06	Atg14/Atp2a2/Bves/Camk2a/Cep83/Cftr/Ctbp2/Esyt3/Exoc6/Kcnb1/Ncam1/Ndrg4/Nsf/Pacs2/Psen2/Rab3c/Scfd2/Snap29/Stx16/Stx17/Stx1b/Stx2/Stx5a/Stx7/Stxbp1/Syt1/Unc13a/Uso1/Vapb/Vps11	30	77	0.38961038961039
BP	GO:0019827	stem cell population maintenance	67/4445	172/29008	4.10308743953227e-14	1.08465717334581e-12	5.300310706958e-13	Apc/Arid1a/Bmp7/Bmpr1a/Braf/Cdkn2a/Cnot1/Cnot2/Crebbp/Ctr9/Cul4a/Ddx6/Dicer1/Dll1/Elavl1/Fancd2/Foxo3/Gnl3/Hes1/Jmjd1c/Kat2a/Kdm3a/Lbh/Ldb1/Leo1/Lif/Lig4/Mapk8/Med12/Med15/Med21/Med24/Med28/Med30/Med6/Med7/Mtf2/Ncoa3/Nfya/Nipbl/Nkap/Paf1/Pcm1/Phf19/Ptn/Raf1/Rif1/Rtf1/Sav1/Smarca4/Smc1a/Smc3/Sox4/Sox9/Ss18/Stag2/Taf6l/Tbx3/Tead3/Tpt1/Trim8/Tut4/Vps72/Wdr43/Wdr62/Zfp36l2/Zfp706	67	172	0.38953488372093
BP	GO:0034470	ncRNA processing	141/4445	362/29008	4.18152452206867e-28	1.10078633043458e-25	5.379127817205e-26	Aars/Aars2/Adat1/Ago2/Ago3/Ago4/Bop1/Brix1/Bysl/Cdkal1/Cdkn2a/Chd7/Clp1/Ctu1/Ddx1/Ddx10/Ddx17/Ddx21/Ddx3x/Ddx52/Ddx56/Dgcr8/Dhx37/Dicer1/Dimt1/Dkc1/Dph3/Dus3l/Ebna1bp2/Elac2/Elp1/Elp3/Elp5/Eri3/Esf1/Exosc4/Exosc7/Fars2/Fcf1/Gar1/Gtpbp4/Heatr1/Helq/Hnrnpa2b1/Hsd17b10/Imp3/Imp4/Ints1/Ints10/Ints2/Ints3/Ints4/Ints5/Ints6/Ints7/Krr1/Lage3/Larp7/Las1l/Mdn1/Mecp2/Mettl2/Mettl6/Mrpl1/Mrps11/Nat10/Ncl/Ng…	141	362	0.389502762430939
BP	GO:0032886	regulation of microtubule-based process	102/4445	262/29008	1.07275818478307e-20	6.71058040738558e-19	3.27920766646039e-19	2610002M06Rik/Alms1/Anxa5/Apc/Arhgef2/Atf5/Azin1/Bicd2/Borcs5/Camsap1/Capzb/Ccnf/Cdk2ap2/Cdk5r1/Cep120/Cep76/Cep97/Cfap45/Cfap69/Chmp1b/Chmp2a/Chmp4b/Ckap2/Clasp1/Cltc/Cnih2/Dctn1/Diaph1/Dixdc1/Drg1/Dst/Dync1h1/Dync1li1/Dyrk1a/Dysf/Eml2/Eml3/Fbxw5/Fes/Fkbp4/Gba2/Gnai1/Gsk3b/Hdgfl3/Hnrnpu/Hspa1b/Hsph1/Inpp5j/Kat2a/Katnb1/Kif3a/Klhl42/Macf1/Map1b/Map1s/Map6/Map9/Mapk8/Mapre1/Mapre2/Mapre3/Mark2/Mar…	102	262	0.389312977099237
BP	GO:0050770	regulation of axonogenesis	72/4445	185/29008	4.94321985005123e-15	1.52347624451823e-13	7.44465407969205e-14	Ache/Amigo1/Anapc2/Arhgap35/Atp5g1/Bmpr2/Braf/Brsk1/Cacna1a/Cdk5/Cdk5r1/Cdkl3/Chn1/Dbn1/Dbnl/Dip2b/Dixdc1/Ephb3/Fn1/Gdi1/Golga2/Gsk3b/Ifrd1/Ilk/Islr2/L1cam/Lrp1/Lrp4/Macf1/Map1b/Map2k1/Map2k2/Map6/Mark2/Ndel1/Nefm/Pak1/Picalm/Plxna3/Plxna4/Plxnc1/Pou3f2/Psen1/Pten/Ptprs/Rab11a/Rnf6/Robo2/Rpl4/Rtn4/Sema3e/Sema4a/Sema4b/Sema4c/Sema4g/Sema6c/Sema6d/Shox2/Shtn1/Sipa1l1/Slit1/Spg20/Stk11/Tiam2/Trak1/T…	72	185	0.389189189189189
BP	GO:0031109	microtubule polymerization or depolymerization	49/4445	126/29008	1.09346222380486e-10	1.77596255269901e-09	8.67845948429081e-10	Apc/Arhgef2/Camsap1/Capzb/Ckap2/Clasp1/Csnk1d/Dctn1/Drg1/Dst/Dyrk1a/Dysf/Eml2/Fes/Fkbp4/Gba2/Hdgfl3/Inpp5j/Katnb1/Kif18b/Kif2c/Map1b/Map1s/Mapk8/Mapre1/Mapre2/Mapre3/Mecp2/Mzt1/Ndel1/Numa1/Pak1/Prune1/Rac1/Rps3/Slain1/Slain2/Smn1/Specc1l/Stmn1/Tbcd/Tppp3/Tubb4a/Tubg1/Tubg2/Tubgcp2/Tubgcp3/Tubgcp5/Tubgcp6	49	126	0.388888888888889
BP	GO:0000079	regulation of cyclin-dependent protein serine/threonine kinase activity	28/4445	72/29008	1.02285128994386e-06	7.62972190066743e-06	3.7283574639972e-06	Actb/Adam17/Akt1/Apc/Bccip/Blm/Ccnb1/Ccnb2/Ccnd1/Ccne2/Ccnf/Ccni/Ccnjl/Ccnl1/Cdc6/Cdk5r2/Cdk5rap3/Cdkn2a/Gtpbp4/Hexim1/Mapre3/Mnat1/Nr2f2/Pkd2/Plk1/Pten/Src/Tnfaip3	28	72	0.388888888888889
BP	GO:0048255	mRNA stabilization	21/4445	54/29008	2.23617889630384e-05	0.000121271916453628	5.92610138049168e-05	Axin2/Dhx9/Dicer1/E2f1/Elavl1/Fus/Hnrnpa0/Hnrnpu/Larp4b/Noct/Rbm10/Srsf1/Syncrip/Tent4a/Tent5a/Tent5b/Traf2/Traf3ip2/Vegfa/Ybx1/Ybx2	21	54	0.388888888888889
BP	GO:0002076	osteoblast development	7/4445	18/29008	0.0132256902877475	0.0303633398393854	0.0148374195279848	Hdac4/Hdac5/Hoxa2/Jund/Limd1/Runx2/Satb2	7	18	0.388888888888889
BP	GO:0006474	N-terminal protein amino acid acetylation	7/4445	18/29008	0.0132256902877475	0.0303633398393854	0.0148374195279848	Crebbp/Ep300/Naa10/Gm16286/Naa25/Naa50/Sox4	7	18	0.388888888888889
BP	GO:0006614	SRP-dependent cotranslational protein targeting to membrane	7/4445	18/29008	0.0132256902877475	0.0303633398393854	0.0148374195279848	Sec61a2/Sec63/Srp68/Srp72/Srp9/Srpr/Ssr3	7	18	0.388888888888889
BP	GO:0009263	deoxyribonucleotide biosynthetic process	7/4445	18/29008	0.0132256902877475	0.0303633398393854	0.0148374195279848	Cmpk1/Nme2/Rrm1/Rrm2/Shmt1/Tbpl1/Tyms	7	18	0.388888888888889
BP	GO:0010644	cell communication by electrical coupling	7/4445	18/29008	0.0132256902877475	0.0303633398393854	0.0148374195279848	Ank3/Cabp1/Camk2d/Dbn1/Gjc1/Pde4d/Sri	7	18	0.388888888888889
BP	GO:0019985	translesion synthesis	7/4445	18/29008	0.0132256902877475	0.0303633398393854	0.0148374195279848	Dtl/Pcna/Pold1/Poldip2/Rev1/Rev3l/Vcp	7	18	0.388888888888889
BP	GO:0021702	cerebellar Purkinje cell differentiation	7/4445	18/29008	0.0132256902877475	0.0303633398393854	0.0148374195279848	Agtpbp1/Cacna1a/Herc1/Ldb1/Psap/Rora/Ttc21b	7	18	0.388888888888889
BP	GO:0021783	preganglionic parasympathetic fiber development	7/4445	18/29008	0.0132256902877475	0.0303633398393854	0.0148374195279848	Egr2/Hes1/Nrp2/Phox2a/Plxna3/Plxna4/Tbx1	7	18	0.388888888888889
BP	GO:0030575	nuclear body organization	7/4445	18/29008	0.0132256902877475	0.0303633398393854	0.0148374195279848	Agap3/Celf3/Daxx/Habp4/Sf1/Srpk2/Sumo1	7	18	0.388888888888889
BP	GO:0032968	positive regulation of transcription elongation from RNA polymerase II promoter	7/4445	18/29008	0.0132256902877475	0.0303633398393854	0.0148374195279848	Cdk13/Ctnnb1/Eloc/Gtf2f1/Leo1/Map2k1/Supt6	7	18	0.388888888888889
BP	GO:0043278	response to morphine	7/4445	18/29008	0.0132256902877475	0.0303633398393854	0.0148374195279848	Cnr1/Gpi1/Ppp1r9b/Ppp2r2a/Ppp5c/Prkce/Prkcg	7	18	0.388888888888889
BP	GO:0051580	regulation of neurotransmitter uptake	7/4445	18/29008	0.0132256902877475	0.0303633398393854	0.0148374195279848	Flot1/Gpm6b/Itgb1/Nat8l/Nos1/Per2/Tor1a	7	18	0.388888888888889
BP	GO:0051904	pigment granule transport	7/4445	18/29008	0.0132256902877475	0.0303633398393854	0.0148374195279848	Dctn1/Dctn2/Map2k1/Myo5a/Myo7a/Rab11a/Rab1a	7	18	0.388888888888889
BP	GO:0060253	negative regulation of glial cell proliferation	7/4445	18/29008	0.0132256902877475	0.0303633398393854	0.0148374195279848	Abcc8/Dicer1/Hes1/Mfn2/Ptn/Rnf10/Sox11	7	18	0.388888888888889
BP	GO:0071696	ectodermal placode development	7/4445	18/29008	0.0132256902877475	0.0303633398393854	0.0148374195279848	Ctnnb1/Gnas/Hdac1/Nrg3/Pou2f1/Six4/Tbx3	7	18	0.388888888888889
BP	GO:0097091	synaptic vesicle clustering	7/4445	18/29008	0.0132256902877475	0.0303633398393854	0.0148374195279848	Ctnnb1/Magi2/Pcdh17/Picalm/Pten/Syn1/Syn3	7	18	0.388888888888889
BP	GO:1901663	quinone biosynthetic process	7/4445	18/29008	0.0132256902877475	0.0303633398393854	0.0148374195279848	Coq6/Coq7/Fdxr/Ndufa9/Pdss1/Pptc7/Ubiad1	7	18	0.388888888888889
BP	GO:1902176	negative regulation of oxidative stress-induced intrinsic apoptotic signaling pathway	7/4445	18/29008	0.0132256902877475	0.0303633398393854	0.0148374195279848	Gpx1/Hsph1/Mapk7/Park7/Sirt1/Sod2/Trap1	7	18	0.388888888888889
BP	GO:1904262	negative regulation of TORC1 signaling	7/4445	18/29008	0.0132256902877475	0.0303633398393854	0.0148374195279848	Alg13/Atm/Castor2/Depdc5/Stk11/Szt2/Tsc2	7	18	0.388888888888889
BP	GO:1905939	regulation of gonad development	7/4445	18/29008	0.0132256902877475	0.0303633398393854	0.0148374195279848	Cited2/Dhx37/Insr/Mfn2/Nupr1/Sox9/Zfpm2	7	18	0.388888888888889
BP	GO:0043648	dicarboxylic acid metabolic process	33/4445	85/29008	1.202909249833e-07	1.11127668858686e-06	5.43039024279047e-07	Acly/Adss/Adssl1/Apc/Ass1/Atcay/Atic/Dld/Fh1/Gad2/Gclm/Gls/Glud1/Got2/Gpt2/Htt/Idh1/Idh3a/Idh3b/Idh3g/Kyat3/Mdh2/Me1/Me2/Mthfd1/Pcx/Prodh/Sdha/Sdhb/Shmt1/Shmt2/Slc7a11/Suclg1	33	85	0.388235294117647
BP	GO:0010332	response to gamma radiation	19/4445	49/29008	5.70060677477724e-05	0.000274097668211892	0.000133941197391826	Atm/Atr/Bax/Egr1/Fancd2/Gpx1/H2ax/Hras/Hsf1/Kdm1a/Lig4/Map3k20/Mdm2/Rnf4/Sod2/Trp53/Wrn/Xrcc5/Zmpste24	19	49	0.387755102040816
BP	GO:0016601	Rac protein signal transduction	19/4445	49/29008	5.70060677477724e-05	0.000274097668211892	0.000133941197391826	Abi2/Als2/Arap3/Arf6/Auts2/Cadm4/Camk2d/Crk/Dbnl/Dnm2/Farp2/Garre1/Kras/Nf1/Nisch/Ogt/Rac1/Rtn4/Wasf2	19	49	0.387755102040816
BP	GO:0031111	negative regulation of microtubule polymerization or depolymerization	19/4445	49/29008	5.70060677477724e-05	0.000274097668211892	0.000133941197391826	Apc/Arhgef2/Camsap1/Capzb/Ckap2/Clasp1/Dyrk1a/Dysf/Eml2/Fkbp4/Hdgfl3/Inpp5j/Katnb1/Map1b/Mapre1/Specc1l/Stmn1/Tbcd/Tubb4a	19	49	0.387755102040816
BP	GO:0033173	calcineurin-NFAT signaling cascade	19/4445	49/29008	5.70060677477724e-05	0.000274097668211892	0.000133941197391826	Adgrb2/Akap6/Atp2b4/Camta1/Cherp/Gsk3b/Homer2/Mapk7/Nfat5/Nfatc1/Nfatc3/Ppp3ca/Ppp3cb/Ppp3cc/Ppp3r1/Prnp/Ptbp1/Slc9a1/Sppl3	19	49	0.387755102040816
BP	GO:0071526	semaphorin-plexin signaling pathway	19/4445	49/29008	5.70060677477724e-05	0.000274097668211892	0.000133941197391826	Arhgdia/Crmp1/Ece1/Farp2/Flna/Hand2/Ncam1/Nrp2/Plxna3/Plxna4/Plxnc1/Rac1/Sema3e/Sema4a/Sema4b/Sema4c/Sema4g/Sema6c/Sema6d	19	49	0.387755102040816
BP	GO:1900076	regulation of cellular response to insulin stimulus	31/4445	80/29008	3.02090316870543e-07	2.53467014872256e-06	1.23859774848858e-06	Atp2b1/Esrra/Gnai2/Inppl1/Irs1/Marcks/Mfn2/Myo1c/Myo5a/Ncoa5/Nucb2/Nucks1/Opa1/Osbpl8/Pak1/Pip4k2b/Pip4k2c/Prkca/Prkcb/Prkcd/Ptprf/Ptprj/Rps6kb1/Sirt1/Socs3/Sorl1/Src/Tsc2/Uso1/Ybx1/Zbtb7b	31	80	0.3875
BP	GO:0048813	dendrite morphogenesis	72/4445	186/29008	6.8645087509756e-15	2.06523648993637e-13	1.0092032163715e-13	Abi2/Abl2/Ache/Anapc2/Btbd3/Cacna1a/Camk2a/Caprin1/Cask/Cdc42/Cdk5/Cdk5r1/Cdkl3/Chrna7/Chrnb2/Ctnna2/Ctnnd2/Dbn1/Dbnl/Dhx36/Dip2a/Dnm1l/Dnm3/Dtnbp1/Dvl1/Eef2k/Ephb3/Farp1/Fbxw8/Fyn/Grip1/Gsk3b/Ilk/Itgb1/Kidins220/Kif1a/Klf7/Lrp4/Lrp8/Map6/Mapk8/Marcks/Mfn2/Nedd4/Nsmf/Opa1/Parp6/Picalm/Ppp3ca/Pten/Ptn/Ptprf/Rac1/Rap2a/Rbfox2/Rere/Rock2/Septin7/Sh3glb1/Sipa1l1/Slc11a2/Srcin1/Ss18l2/Stau2/Stk11/Tbc1…	72	186	0.387096774193548
BP	GO:0035304	regulation of protein dephosphorylation	36/4445	93/29008	3.57055032040472e-08	3.68005496318385e-07	1.79830412805822e-07	Calm1/Calm2/Calm3/Camta1/Cnep1r1/Cry2/Ensa/Gba/Gnai2/Hsp90b1/Htt/Ikbkb/Jak2/Magi2/Mastl/Nsmf/Pawr/Ppp1r11/Ppp1r12a/Ppp1r15b/Ppp1r16b/Ppp1r9b/Ppp2ca/Ppp2r2b/Ppp2r5d/Ppp6r3/Prkcd/Ptbp1/Rock1/Rock2/Slc39a10/Smpd1/Sppl3/Tiprl/Vcan/Ywhae	36	93	0.387096774193548
BP	GO:0099072	regulation of postsynaptic membrane neurotransmitter receptor levels	36/4445	93/29008	3.57055032040472e-08	3.68005496318385e-07	1.79830412805822e-07	Atad1/Cacng2/Cacng3/Cacng5/Cacng7/Camk2a/Clstn1/Cplx1/Dlg2/Dnm3/Drd4/Erbin/Gpc6/Grip1/Gripap1/Gsk3b/Hras/Magi2/Map2k1/Mapk10/Myo6/Nedd4/Nptxr/Nsg1/Pacsin1/Pip5k1c/Porcn/Ppp3r1/Rab11a/Rap1a/Scrib/Snap25/Snap47/Stx1b/Usp46/Ywhae	36	93	0.387096774193548
BP	GO:0051784	negative regulation of nuclear division	24/4445	62/29008	6.52370167337749e-06	4.01331520666008e-05	1.96115584564303e-05	Anapc15/Apc/Atm/Aurkb/Bmp7/Bub3/Ccnb1/Chek1/Dync1li1/Ik/Kntc1/Lcmt1/Lif/Mad2l1/Pcid2/Plk1/Rad1/Rad21/Rps6ka2/Tom1l2/Tpr/Usp44/Zfp207/Zwint	24	62	0.387096774193548
BP	GO:0001832	blastocyst growth	12/4445	31/29008	0.00133686098266197	0.00439681816161289	0.00214855928225298	Chek1/Cops2/Ctr9/Dicer1/Ints1/Ncapg2/Ndel1/Palb2/Rtf1/Setdb1/Smarca4/Taf8	12	31	0.387096774193548
BP	GO:0002026	regulation of the force of heart contraction	12/4445	31/29008	0.00133686098266197	0.00439681816161289	0.00214855928225298	Atp2a2/Atp2b4/Chga/Gaa/Glrx3/Myh6/Nos1/Pde5a/Pebp1/Prkca/Ryr2/Slc9a1	12	31	0.387096774193548
BP	GO:0043276	anoikis	12/4445	31/29008	0.00133686098266197	0.00439681816161289	0.00214855928225298	Ankrd13c/E2f1/Ikbkg/Itga5/Itgb1/Map3k7/Mcl1/Pik3ca/Src/Stk11/Tfdp1/Tsc2	12	31	0.387096774193548
BP	GO:0060074	synapse maturation	12/4445	31/29008	0.00133686098266197	0.00439681816161289	0.00214855928225298	Abl2/Adgrl1/Anapc2/Bcan/Cdc20/Clstn1/Dab2ip/Hnrnpk/Neurl1a/Pten/Sez6l2/Ywhaz	12	31	0.387096774193548
BP	GO:0060261	positive regulation of transcription initiation from RNA polymerase II promoter	12/4445	31/29008	0.00133686098266197	0.00439681816161289	0.00214855928225298	Cand1/Creb1/Dhx36/Med12/Med16/Med24/Med30/Nkx2-5/Paxip1/Psmc6/Taf6/Trp53	12	31	0.387096774193548
BP	GO:0099633	protein localization to postsynaptic specialization membrane	12/4445	31/29008	0.00133686098266197	0.00439681816161289	0.00214855928225298	Cacng2/Cacng3/Cacng7/Camk2a/Dlg2/Gpc6/Gsk3b/Hras/Magi2/Map2k1/Nptxr/Rap1a	12	31	0.387096774193548
BP	GO:0099645	neurotransmitter receptor localization to postsynaptic specialization membrane	12/4445	31/29008	0.00133686098266197	0.00439681816161289	0.00214855928225298	Cacng2/Cacng3/Cacng7/Camk2a/Dlg2/Gpc6/Gsk3b/Hras/Magi2/Map2k1/Nptxr/Rap1a	12	31	0.387096774193548
BP	GO:0007034	vacuolar transport	58/4445	150/29008	2.93549259382575e-12	6.20282348086658e-11	3.03108599813093e-11	2610002M06Rik/Aktip/Als2/Ap3b1/Ap3d1/Arf1/Arl8b/Atg14/Becn1/Bin1/C9orf72/Cacng2/Cacng3/Cacng5/Cacng7/Chmp1b/Chmp2a/Chmp4b/Chmp7/Clec16a/Ehd3/Gak/Gcc2/Gga3/Gnptab/Gprasp1/Hspa8/Igf2r/Leprotl1/Lrp1/Lyst/M6pr/Mgrn1/Mon1a/Ncoa4/Nedd4/Pcdhga3/Pik3r4/Psap/Rab7/Rhob/Rnf157/Rnf215/Scyl2/Snx27/Sorl1/Sort1/Stx7/Tgfbrap1/Trak1/Tsg101/Vcp/Vps11/Vps13d/Vps28/Vps33a/Vps54/Vti1a	58	150	0.386666666666667
BP	GO:0006626	protein targeting to mitochondrion	29/4445	75/29008	7.59693371537291e-07	5.88066168309763e-06	2.87365767256882e-06	Aifm1/Bcap31/Bnip3l/Cdkn2a/Dnajc15/Hspa4/Hspd1/Immp2l/Mff/Mfn2/Parl/Pmpca/Pmpcb/Ppp2r2b/Samm50/Siah3/Srebf1/Timm13/Timm17a/Timm23/Timm29/Timm44/Timm8a1/Timm9/Tomm20/Tomm22/Tomm40l/Tomm7/Ywhaz	29	75	0.386666666666667
BP	GO:0000082	G1/S transition of mitotic cell cycle	75/4445	194/29008	2.0575029772308e-15	6.77047073445009e-14	3.30847381152299e-14	Acvr1/Adam17/Ak1/Akt1/Ankrd17/Anp32b/Apc/Apex1/Bach1/Brd7/Cacul1/Camk2a/Camk2d/Camk2g/Ccnd1/Ccne2/Cdk16/Cdk17/Cdk18/Cdk2ap2/Cdk4/Cdk5/Cdkn2a/Crebbp/Crlf3/Ctdsp1/Ctdsp2/Cul4a/Dbf4/Ddx3x/E2f1/E2f4/Ecd/Eif4g1/Gigyf2/Hinfp/Itgb1/Kif14/Kmt2e/Larp7/Lsm10/Mdm2/Mepce/Mnat1/Myo16/Nasp/Nfatc1/Phf8/Pkd2/Plk3/Pole/Ppp3ca/Prmt2/Psme1/Psme2/Psme3/Pten/Rbbp8/Rbl1/Rcc1/Rdx/Rpl17/Rps27l/Rps6/Rps6kb1/Rptor/Senp2/S…	75	194	0.38659793814433
BP	GO:0098727	maintenance of cell number	68/4445	176/29008	4.25303152976293e-14	1.11961055021009e-12	5.47111468280468e-13	Apc/Arid1a/Bmp7/Bmpr1a/Braf/Cdkn2a/Cnot1/Cnot2/Crebbp/Ctr9/Cul4a/Ddx6/Dicer1/Dll1/Elavl1/Fancd2/Foxo3/Gnl3/Hes1/Jmjd1c/Kat2a/Kdm3a/Lbh/Ldb1/Leo1/Lif/Lig4/Mapk8/Med12/Med15/Med21/Med24/Med28/Med30/Med6/Med7/Mtf2/Ncoa3/Nfya/Nipbl/Nkap/Paf1/Pcm1/Phf19/Ptn/Raf1/Rif1/Rtf1/Sav1/Selenon/Smarca4/Smc1a/Smc3/Sox4/Sox9/Ss18/Stag2/Taf6l/Tbx3/Tead3/Tpt1/Trim8/Tut4/Vps72/Wdr43/Wdr62/Zfp36l2/Zfp706	68	176	0.386363636363636
BP	GO:0003151	outflow tract morphogenesis	34/4445	88/29008	8.94718950974541e-08	8.43706616754798e-07	4.12287617157632e-07	Atf2/Bmp7/Bmpr1a/Bmpr2/Cdc42/Cited2/Crkl/Ctnnb1/Dicer1/Fzd2/Gata4/Hand2/Hes1/Ilk/Jag1/Jun/Nedd4/Nipbl/Nkx2-5/Nrp2/Parva/Robo2/Ryr1/Sec24b/Smad4/Smad6/Smarca4/Sox11/Tbx1/Tbx3/Vegfa/Wnt11/Zfpm1/Zfpm2	34	88	0.386363636363636
BP	GO:0033059	cellular pigmentation	17/4445	44/29008	0.000145958296119012	0.000634116963836112	0.000309869054985975	Ap3b1/Ap3d1/Bloc1s4/Dctn1/Dctn2/Hps4/Lyst/Map2k1/Myo5a/Myo7a/Pikfyve/Rab11a/Rab1a/Rab32/Vps33a/Vps33b/Zeb2	17	44	0.386363636363636
BP	GO:0050919	negative chemotaxis	17/4445	44/29008	0.000145958296119012	0.000634116963836112	0.000309869054985975	Lgr4/Nrg3/Nrp2/Plxna3/Plxna4/Rhoa/Robo2/Sema3e/Sema4a/Sema4b/Sema4c/Sema4g/Sema6c/Sema6d/Slit1/Slit3/Unc5c	17	44	0.386363636363636
BP	GO:0099504	synaptic vesicle cycle	88/4445	228/29008	8.91900823146453e-18	3.85960917852006e-16	1.88604550417343e-16	4932438A13Rik/Actb/Actg1/Adora2a/Ap3b1/Ap3d1/Arf6/Atp2a2/Bin1/Braf/Brsk1/Btbd8/Cacna1a/Calm1/Calm3/Camk2a/Canx/Cask/Cdk5/Cdk5r1/Chrna5/Chrna7/Chrnb2/Cltc/Cplx1/Ctbp2/Ctnnb1/Cyth1/Dnajc5/Dnajc6/Dnm1l/Dnm2/Dnm3/Drd4/Dtnbp1/Dvl1/Erc2/Fbxl20/Fgf14/Git2/Gripap1/Gsk3b/Itsn1/Itsn2/Magi2/Myo6/Nrn1/Pacsin1/Pcdh17/Pfn2/Picalm/Pip5k1c/Ppp3cb/Ppp3cc/Prkar1b/Prkca/Prkcb/Prkce/Prkcg/Psen1/Pten/Rab3gap1/Rap1a/R…	88	228	0.385964912280702
BP	GO:0031648	protein destabilization	22/4445	57/29008	1.65355641147884e-05	9.25581042695557e-05	4.52296562574111e-05	Cdkn2a/Crebbp/Cul3/Ep300/Fbxl3/Fbxo4/Fbxw11/Gga3/Gsn/Htt/Mdm2/Mylip/Nr1d1/Pex2/Plk1/Prnp/Rnf139/Senp2/Serf2/Siah1b/Sirt1/Src	22	57	0.385964912280702
BP	GO:0009895	negative regulation of catabolic process	120/4445	311/29008	1.05207345716537e-23	1.18696430399479e-21	5.80024708621435e-22	Adgrb1/Agap2/Taf9/Akt1/Alad/Atp2b4/Atraid/Axin2/Azin1/Bag6/Banp/Becn1/Caml/Cdk5rap3/Cdkn2a/Chmp4b/Clec16a/Cnr1/Csnk2a1/Csnk2a2/Ctsa/Cyp51/Dab2ip/Ddit4/Dedd/Dhx36/Dhx9/Dicer1/Dkc1/Dysf/E2f1/Eif3h/Eif4g1/Eif4g2/Elavl1/Etfbkmt/Fez2/Flna/Foxk2/Furin/Fus/Fyn/Gabarapl2/Gata4/Hdac4/Herc1/Hmgcr/Hnrnpa0/Hnrnpu/Irak3/Kdm4a/Larp4b/Lrpprc/Mad2l1/Mad2l2/Mcl1/Mdm4/Mfsd2a/Mgat3/Mtch2/N4bp1/Nampt/Nbas/Nmnat1/Noc…	120	311	0.385852090032154
BP	GO:0008286	insulin receptor signaling pathway	49/4445	127/29008	1.51673912065126e-10	2.40772808147604e-09	1.17656594574719e-09	Akt1/Akt2/Apc/Baiap2l1/Bcar1/Cdk4/Dnai1/Fer/Ffar3/Gnai2/Gsk3b/Igf1r/Inppl1/Insr/Irs1/Irs2/Marcks/Mfn2/Ncoa5/Ndel1/Nucb2/Nucks1/Ogt/Opa1/Osbpl8/Pak1/Pdk2/Pik3r2/Pip4k2b/Pip4k2c/Prkca/Prkcb/Prkcd/Ptpn1/Ptpra/Ptprf/Ptprj/Rps6kb1/Shc1/Sirt1/Smarcc1/Socs3/Sorl1/Src/Srebf1/Tsc2/Ybx1/Zbtb7b/Zfp106	49	127	0.385826771653543
BP	GO:0051304	chromosome separation	37/4445	96/29008	2.65595631698034e-08	2.80607558707053e-07	1.37122335463885e-07	Anapc1/Anapc15/Anapc5/Anapc7/Apc/Atm/Aurkb/Bub3/Ccnb1/Cdc23/Cdc6/Csnk2a1/Csnk2a2/Cul3/Dync1li1/Fancm/Ik/Kntc1/Lcmt1/Mad2l1/Mlh1/Ncapd3/Ncaph/Ncaph2/Nsmce2/Numa1/Pcid2/Plk1/Ppp2r1a/Rad21/Smarcad1/Top2a/Top2b/Tpr/Usp44/Zfp207/Zwint	37	96	0.385416666666667
BP	GO:0034446	substrate adhesion-dependent cell spreading	42/4445	109/29008	3.16236345991057e-09	3.98004229874801e-08	1.94489662988419e-08	Actn4/Antxr1/Ap1ar/Arpc2/Atrn/Atrnl1/Bcar1/Braf/Bves/Calr/Cdc42/Coro1c/Crk/Crkl/Dbn1/Dnm2/Dock5/Ephb3/Fbln1/Fer/Fermt2/Flna/Fn1/Fndc3b/Fzd4/Ilk/Kif14/Lamb2/P4hb/Parva/Parvb/Prex1/Pxn/Rab1a/Rac1/Rhoa/Src/Srcin1/Srgap2/Tmeff2/Tyro3/Unc13d	42	109	0.385321100917431
BP	GO:0031503	protein-containing complex localization	102/4445	265/29008	2.86066302452933e-20	1.61372044544431e-18	7.88564346893283e-19	Akap6/Akap8l/Alkbh5/Ap3d1/Atad1/Cacng2/Cacng3/Cacng5/Cacng7/Camk2a/Cep112/Chtop/Clstn1/Cnih2/Cplx1/Dbn1/Ddx19a/Ddx19b/Ddx25/Ddx39b/Dlg2/Dnm3/Drd4/Dync2h1/Dync2li1/Eny2/Fkbp4/Fyttd1/Gle1/Gpc6/Grip1/Gripap1/Gsk3b/Hnrnpa2b1/Hnrnpu/Hras/Ift22/Ift52/Ift57/Kif3b/Kif5a/Ltv1/Magi2/Map2k1/Mapk10/Mcm3ap/Myo6/Mzt1/Nedd4/Nol6/Nptxr/Nsg1/Nup155/Nup160/Nup214/Nup85/Nxf3/Pacsin1/Pcid2/Pcm1/Pip5k1c/Poldip3/Ppp3r…	102	265	0.384905660377359
BP	GO:1903364	positive regulation of cellular protein catabolic process	55/4445	143/29008	1.35635755693585e-11	2.51304018906765e-10	1.22802800262165e-10	Agtpbp1/Akt1/Amer1/Arih2/Aurka/Bag2/Bag6/Bcap31/Cd81/Cdc20/Csnk1d/Dab2ip/Dda1/Dvl1/Fbxw8/Fzr1/Gba/Gsk3b/Herpud1/Hspa1b/Hspbp1/Ldlr/Lrp1/Mapk8/Mdm2/Nub1/Nupr1/Plk1/Plk3/Prickle1/Psen1/Psen2/Pten/Ptk2b/Rdx/Rnf139/Rnf14/Rnf185/Rnf19a/Rnf19b/Rnf217/Rnft2/Stub1/Sumo1/Sumo3/Tmem259/Tnfaip3/Trib2/Trib3/Ubqln1/Ubqln2/Vcp/Vgll4/Vps11/Zer1	55	143	0.384615384615385
BP	GO:0070988	demethylation	25/4445	65/29008	4.8290656108655e-06	3.09118911139293e-05	1.51054758563094e-05	Alkbh3/Alkbh5/Apex1/Fbxl19/Gata3/Jmjd1c/Kdm1a/Kdm3a/Kdm4a/Kdm4b/Kdm5a/Kdm5b/Kdm5c/Kdm6a/Kdm6b/Kdm7a/Mmachc/Phf2/Phf8/Riox2/Tet2/Trim28/Ube2b/Usp7/Usp9x	25	65	0.384615384615385
BP	GO:0070570	regulation of neuron projection regeneration	15/4445	39/29008	0.000375756297565974	0.00145735315409566	0.00071215354641918	Adam17/Braf/Flna/Igf1r/Inpp5f/Lrp1/Map2k1/Map2k2/Ndel1/Pten/Ptn/Ptprf/Ptprs/Rtn4/Stk24	15	39	0.384615384615385
BP	GO:0071320	cellular response to cAMP	15/4445	39/29008	0.000375756297565974	0.00145735315409566	0.00071215354641918	Akap6/Akap7/Aqp1/Cftr/Gpd1/Hcn2/Hcn4/Itpr1/Itpr2/Itpr3/Pde4d/Pkd2/Rap1a/Rap1b/Slc8a3	15	39	0.384615384615385
BP	GO:1904645	response to amyloid-beta	15/4445	39/29008	0.000375756297565974	0.00145735315409566	0.00071215354641918	App/Atp1a3/Cacna1a/Cacna2d1/Cdk5/Chrna7/Fyn/Gsk3b/Igf1r/Lrp1/Ngfr/Parp1/Prnp/Psen1/Sirt1	15	39	0.384615384615385
BP	GO:2000036	regulation of stem cell population maintenance	15/4445	39/29008	0.000375756297565974	0.00145735315409566	0.00071215354641918	Bmp7/Cnot1/Cnot2/Elavl1/Kat2a/Kdm3a/Lbh/Ncoa3/Nfya/Ptn/Sav1/Taf6l/Tead3/Wdr43/Zfp706	15	39	0.384615384615385
BP	GO:0039529	RIG-I signaling pathway	10/4445	26/29008	0.00352464692849024	0.0099904528013465	0.00488195765921083	Ankrd17/Clpb/Gpatch3/Nploc4/Phb2/Pum2/Rnf125/Usp15/Zc3hav1/Zcchc3	10	26	0.384615384615385
BP	GO:0046685	response to arsenic-containing substance	10/4445	26/29008	0.00352464692849024	0.0099904528013465	0.00488195765921083	Alad/Cpeb2/Daxx/Ddx3x/Dhx36/Hsf1/Nefh/Rnf4/Slc38a2/Vcp	10	26	0.384615384615385
BP	GO:0070199	establishment of protein localization to chromosome	10/4445	26/29008	0.00352464692849024	0.0099904528013465	0.00488195765921083	Cct3/Cct4/Cct6a/Cct8/Dkc1/H1f5/Macroh2a1/Nabp2/Nipbl/Tcp1	10	26	0.384615384615385
BP	GO:0071276	cellular response to cadmium ion	10/4445	26/29008	0.00352464692849024	0.0099904528013465	0.00488195765921083	Akt1/Daxx/Gsn/Hsf1/Jun/Mapk1/Mapk3/Mapk8/Mt2/Sumo1	10	26	0.384615384615385
BP	GO:1902473	regulation of protein localization to synapse	10/4445	26/29008	0.00352464692849024	0.0099904528013465	0.00488195765921083	Abhd17b/Camk2a/Clstn3/Gpc6/Gripap1/Gsk3b/Hras/Magi2/Map2k1/Rap1a	10	26	0.384615384615385
BP	GO:0045931	positive regulation of mitotic cell cycle	48/4445	125/29008	2.81461499410637e-10	4.34785758747288e-09	2.1246340954096e-09	Adam17/Akt1/Anapc5/Anapc7/Ankrd17/Anp32b/Apex1/App/Camk2d/Ccnb1/Ccnd1/Cdc23/Cdk1/Cdk4/Crebbp/Cul3/Cul4a/Dbf4/Ddx3x/Dtl/Dusp3/Eif4g1/Hes1/Hsf1/Hspa2/Kmt2e/Larp7/Lsm10/Mdm2/Mecp2/Meis2/Mepce/Nsmce2/Pbx1/Phb2/Poldip2/Ppp1r10/Prkca/Rab11a/Rdx/Rpl17/Rps6kb1/Rptor/Shb/Sin3a/Stat5b/Tmod3/Ube2e2	48	125	0.384
BP	GO:0030705	cytoskeleton-dependent intracellular transport	76/4445	198/29008	2.11942195295253e-15	6.93808699417311e-14	3.39038155877272e-14	Actn4/Agtpbp1/Ap3b1/Ap3d1/Ap3s1/App/Arl8a/Arl8b/Bicd2/Bicdl1/Bloc1s4/Borcs5/Cdc42/Cnih2/Copg1/Copg2/Dlg2/Dst/Dtnbp1/Dync1h1/Dync2h1/Dync2li1/Fbxw11/Fnbp1l/Hnrnpu/Hsbp1/Hspa8/Htt/Ift22/Ift52/Ift57/Kif1a/Kif1b/Kif1c/Kif3a/Kif3b/Kif3c/Kif5a/Klc1/Klc2/Madd/Map1b/Map2k1/Map6/Mecp2/Myo1c/Myo1e/Myo5a/Myo6/Myo7a/Myrip/Ndel1/Nefh/Nefm/Pcm1/Rab1a/Sfpq/Sod1/Spast/Spg7/Ssna1/Stau1/Stau2/Stk11/Sun1/Syne2/Terf…	76	198	0.383838383838384
BP	GO:0006090	pyruvate metabolic process	46/4445	120/29008	7.01458763184407e-10	1.00723101495434e-08	4.92195825937767e-09	Aldoa/Aldoc/App/Ddit4/Dhtkd1/Dld/Eno1/Eno1b/Eno2/Entpd5/Ep300/Foxk2/Gale/Galk1/Galt/Gapdh/Gpd1/Gpi1/Hdac4/Htt/Insr/Jmjd8/Me1/Me2/Mlxipl/Mpc1/Mpi/Mtch2/Nr4a3/Nupr1/Ogt/Pcx/Pdha1/Pdk1/Pdk2/Pfkl/Pfkm/Pfkp/Pgam1/Pgk1/Pkm/Prkag2/Psen1/Srr/Tpi1/Zbtb20	46	120	0.383333333333333
BP	GO:0030042	actin filament depolymerization	23/4445	60/29008	1.22140827126035e-05	6.99624429539699e-05	3.41880083943942e-05	Actn2/Add1/Add3/Arpc2/Capza1/Capzb/Carmil2/Cfl2/Dstn/Gsn/Mical1/Mphosph8/Pik3ca/Rdx/Specc1l/Sptan1/Sptb/Svil/Tmod2/Tmod3/Tpm1/Twf1/Wdr1	23	60	0.383333333333333
BP	GO:0042176	regulation of protein catabolic process	149/4445	389/29008	1.03521660593464e-28	3.11452310299764e-26	1.52195002767233e-26	Adam9/Adgrb1/Agap2/Agtpbp1/Taf9/Akt1/Alad/Amer1/Apc/App/Arih2/Atg4b/Atraid/Aurka/Azin1/Bag2/Bag6/Banp/Bcap31/Caml/Cblb/Cd81/Cdc20/Cdk5rap3/Cdkn2a/Clec16a/Crebrf/Csnk1d/Csnk2a1/Csnk2a2/Ctsa/Cul4a/Cyp51/Dab2ip/Dda1/Dedd/Dtl/Dvl1/Dysf/Egln1/Eif3h/Epm2a/Fbxl20/Fbxw8/Flna/Furin/Fyn/Fzr1/Gabarapl2/Gba/Gga3/Gpx1/Gsk3b/Herpud1/Hmgcr/Hspa1b/Hspbp1/Huwe1/Irak3/Itch/Ldlr/Lrp1/Mad2l1/Mad2l2/Mapk8/Mdm2/Mdm4/M…	149	389	0.383033419023136
BP	GO:0031110	regulation of microtubule polymerization or depolymerization	36/4445	94/29008	4.93645595246254e-08	4.91157932404069e-07	2.40010365662207e-07	Apc/Arhgef2/Camsap1/Capzb/Ckap2/Clasp1/Dctn1/Drg1/Dst/Dyrk1a/Dysf/Eml2/Fes/Fkbp4/Gba2/Hdgfl3/Inpp5j/Katnb1/Map1b/Map1s/Mapk8/Mapre1/Mapre2/Mapre3/Mecp2/Numa1/Pak1/Prune1/Rac1/Rps3/Slain1/Slain2/Specc1l/Stmn1/Tbcd/Tubb4a	36	94	0.382978723404255
BP	GO:0030835	negative regulation of actin filament depolymerization	18/4445	47/29008	0.000107296771171008	0.000480099858539965	0.00023460670183731	Add1/Add3/Arpc2/Capza1/Capzb/Carmil2/Gsn/Mphosph8/Pik3ca/Rdx/Specc1l/Sptan1/Sptb/Svil/Tmod2/Tmod3/Tpm1/Twf1	18	47	0.382978723404255
BP	GO:0060135	maternal process involved in female pregnancy	18/4445	47/29008	0.000107296771171008	0.000480099858539965	0.00023460670183731	Akt1/Bmpr2/Cited2/Csmd1/Ctsb/Dazap1/Dedd/Hmx3/Il11ra1/Kpna6/Lif/Mapk1/Mapk3/Nr2f2/Prdx3/Ptn/Tppp3/Vdr	18	47	0.382978723404255
BP	GO:0006476	protein deacetylation	39/4445	102/29008	1.46593902450496e-08	1.60795186750388e-07	7.85745460320367e-08	Akap8/Akap8l/Baz2a/Bcl6/Dyrk1a/Dysf/Ep300/Flna/Hdac1/Hdac11/Hdac4/Hdac5/Hdac9/Kdm5a/Mideas/Mier1/Morf4l1/Morf4l2/Mta1/Mta2/Ndst1/Nipbl/Per1/Per2/Rcor2/Sfpq/Sin3a/Sirt1/Sirt7/Smarcad1/Sphk2/Spred2/Srebf1/Suds3/Tada2a/Tbl1x/Trp53/Vegfa/Zbtb7b	39	102	0.382352941176471
BP	GO:0010719	negative regulation of epithelial to mesenchymal transition	13/4445	34/29008	0.000974130143990189	0.00336130761864009	0.00164254431706759	Dab2ip/Dact3/Gata3/Mad2l2/Pawr/Ppp2ca/Pten/Spred2/Spred3/Spry2/Trim62/Tsc2/Vegfa	13	34	0.382352941176471
BP	GO:0090218	positive regulation of lipid kinase activity	13/4445	34/29008	0.000974130143990189	0.00336130761864009	0.00164254431706759	App/Atg14/Cd81/Cdc42/Eef1a2/Epha8/Irs1/Lyn/Pik3r4/Ptk2b/Rac1/Sh3glb1/Src	13	34	0.382352941176471
BP	GO:1901020	negative regulation of calcium ion transmembrane transporter activity	13/4445	34/29008	0.000974130143990189	0.00336130761864009	0.00164254431706759	Cabp1/Cacnb3/Calm1/Calm2/Calm3/Drd4/Dysf/Oprl1/Pkd2/Ppp2ca/Sri/Ubqln1/Ywhae	13	34	0.382352941176471
BP	GO:1903052	positive regulation of proteolysis involved in cellular protein catabolic process	47/4445	123/29008	5.21441703994847e-10	7.62608492092464e-09	3.72658020910547e-09	Agtpbp1/Akt1/Arih2/Aurka/Bag2/Bag6/Bcap31/Cdc20/Csnk1d/Dab2ip/Dda1/Dvl1/Fbxw8/Fzr1/Gba/Gsk3b/Herpud1/Hspa1b/Hspbp1/Mapk8/Mdm2/Nub1/Nupr1/Plk1/Plk3/Prickle1/Psen1/Psen2/Pten/Ptk2b/Rnf139/Rnf14/Rnf185/Rnf19a/Rnf19b/Rnf217/Rnft2/Stub1/Sumo1/Sumo3/Tmem259/Trib2/Trib3/Ubqln1/Ubqln2/Vcp/Zer1	47	123	0.382113821138211
BP	GO:0007029	endoplasmic reticulum organization	34/4445	89/29008	1.2354674273385e-07	1.13290032016323e-06	5.53605677852544e-07	Arl6ip1/Atl2/Bag6/Caml/Ccdc47/Cert1/Emc10/Emc3/Emc6/Emc7/Emc8/Esyt3/Gak/Get3/Htt/Jagn1/Lman1/Mia3/Myo5a/Rab3gap1/Rab3gap2/Reep2/Rtn3/Rtn4/Sec16a/Sec31a/Shtn1/Smpd4/Stx18/Tmem33/Tor1aip2/Ubl4a/Vapb/Vcpip1	34	89	0.382022471910112
BP	GO:0014032	neural crest cell development	34/4445	89/29008	1.2354674273385e-07	1.13290032016323e-06	5.53605677852544e-07	Acvr1/Anxa6/Bmp7/Bmpr1a/Cdc42/Cited2/Coro1c/Dicer1/Fam172a/Fn1/Hand2/Hes1/Jag1/Mapk1/Mapk3/Nolc1/Nrp2/Pax3/Pax6/Pdcd6/Phactr4/Sema3e/Sema4a/Sema4b/Sema4c/Sema4g/Sema6c/Sema6d/Sox11/Sox8/Sox9/Tbx1/Tcof1/Zeb2	34	89	0.382022471910112
BP	GO:0007422	peripheral nervous system development	29/4445	76/29008	1.04928562734784e-06	7.77184829259517e-06	3.79780927378445e-06	Adgrb2/Akt1/Akt2/Cdk5/Cited2/Dicer1/Egr2/Etv1/Gpc1/Hand2/Hoxd10/Hoxd9/Ilk/Lamb2/Med12/Nab1/Nefh/Nf1/Pard3/Plec/Plxna4/Pmp22/Pou3f2/Pou4f1/Ppp3r1/Slc5a3/Sod1/Sox8/Tbce	29	76	0.381578947368421
BP	GO:0021766	hippocampus development	29/4445	76/29008	1.04928562734784e-06	7.77184829259517e-06	3.79780927378445e-06	Bcan/Btg2/Cdk5/Cdk5r1/Cdk5r2/Crk/Crkl/Dclk2/Dlx1/Gsk3b/Hdac1/Kif14/Kif3a/Lef1/Lrp8/Mfsd2a/Nf2/Nr4a3/Plxna3/Pten/Ptprs/Trp73/Tsku/Uba6/Uqcrq/Usp9x/Ywhae/Zbtb18/Zeb2	29	76	0.381578947368421
BP	GO:0032543	mitochondrial translation	29/4445	76/29008	1.04928562734784e-06	7.77184829259517e-06	3.79780927378445e-06	Aars2/Coa3/Dars2/Gars/Gfm1/Gfm2/Hars/Lars2/Lrpprc/Mief1/Mpv17l2/Mrpl43/Mrpl52/Mrpl57/Mrpl58/Mrps11/Mrps14/Mrps21/Mtg2/Nsun3/Nsun4/Ptcd1/Ptcd3/Rars2/Sars2/Shmt2/Tufm/Uqcc2/Wars2	29	76	0.381578947368421
BP	GO:1904029	regulation of cyclin-dependent protein kinase activity	29/4445	76/29008	1.04928562734784e-06	7.77184829259517e-06	3.79780927378445e-06	Actb/Adam17/Akt1/Apc/Bccip/Blm/Camk2n1/Ccnb1/Ccnb2/Ccnd1/Ccne2/Ccnf/Ccni/Ccnjl/Ccnl1/Cdc6/Cdk5r2/Cdk5rap3/Cdkn2a/Gtpbp4/Hexim1/Mapre3/Mnat1/Nr2f2/Pkd2/Plk1/Pten/Src/Tnfaip3	29	76	0.381578947368421
BP	GO:0030865	cortical cytoskeleton organization	24/4445	63/29008	9.01388727035186e-06	5.39296778163665e-05	2.63534004823983e-05	Actn1/Anln/Arf6/Calr/Cdk5/Ehd2/Epb41/Epb41l1/Epb41l2/Ikbkb/Llgl2/Pdcd6ip/Plec/Rac1/Rhoa/Rhob/Rhobtb3/Rhoc/Rock1/Rock2/Septin7/Strip1/Tln1/Wdr1	24	63	0.380952380952381
BP	GO:0098927	vesicle-mediated transport between endosomal compartments	16/4445	42/29008	0.00027510916634206	0.00111205355914852	0.000543418651635695	Aktip/Becn1/Dnajc13/Flna/Lmtk2/Map2k1/Map2k2/Mapk1/Mapk3/Rab7/Rdx/Sh3glb1/Snx3/Sorl1/Src/Vps11	16	42	0.380952380952381
BP	GO:0032400	melanosome localization	8/4445	21/29008	0.00944188413277439	0.0230947827916642	0.0112855497122592	Dctn1/Dctn2/Map2k1/Myo5a/Rab11a/Rab1a/Vps33a/Vps33b	8	21	0.380952380952381
BP	GO:0036344	platelet morphogenesis	8/4445	21/29008	0.00944188413277439	0.0230947827916642	0.0112855497122592	Actn1/Ep300/Mfap2/Myh9/Vps33a/Wdr1/Zfp385a/Zfpm1	8	21	0.380952380952381
BP	GO:0039531	regulation of viral-induced cytoplasmic pattern recognition receptor signaling pathway	8/4445	21/29008	0.00944188413277439	0.0230947827916642	0.0112855497122592	Ankrd17/Gpatch3/Nploc4/Pum2/Rnf125/Usp15/Zc3hav1/Zcchc3	8	21	0.380952380952381
BP	GO:0048148	behavioral response to cocaine	8/4445	21/29008	0.00944188413277439	0.0230947827916642	0.0112855497122592	Cdk5/Crebbp/Crhr1/Drd4/Homer1/Homer2/Nos1/Parp1	8	21	0.380952380952381
BP	GO:0048172	regulation of short-term neuronal synaptic plasticity	8/4445	21/29008	0.00944188413277439	0.0230947827916642	0.0112855497122592	Grik1/Kmt2a/Rab3gap1/Shisa7/Shisa9/Syap1/Syn1/Unc13a	8	21	0.380952380952381
BP	GO:1990182	exosomal secretion	8/4445	21/29008	0.00944188413277439	0.0230947827916642	0.0112855497122592	Chmp2a/Cops5/Pdcd6ip/Rab11a/Rab7/Sdc1/Smpd3/Tsg101	8	21	0.380952380952381
BP	GO:2000269	regulation of fibroblast apoptotic process	8/4445	21/29008	0.00944188413277439	0.0230947827916642	0.0112855497122592	Api5/Btg1/Cfdp1/Pik3ca/Prdm11/Ruvbl1/Sirt1/Trp53	8	21	0.380952380952381
BP	GO:0009791	post-embryonic development	51/4445	134/29008	1.15623745942852e-10	1.86354802772179e-09	9.10645668234119e-10	Abl2/Acadm/Aco1/Acvr2b/Ago2/Arid5b/Atf5/Atm/Atrx/Bax/Ccdc47/Chst11/Crb1/Dicer1/Gata3/Gigyf2/Gnaq/Gnas/Heg1/Hmgn1/Inppl1/Ireb2/Itpr1/Jak2/Kdm5b/Kmt2a/Llgl2/Mecp2/Myo1e/Myo7a/Myt1/Nr4a2/Plagl2/Plekha1/Psen1/Rc3h2/Scn9a/Serp1/Sgpl1/Smad2/Sod2/Sox6/Stk36/Szt2/Tbce/Tet2/Trp73/Usp9x/Vegfa/Zfp950/Zfx	51	134	0.380597014925373
BP	GO:0009185	ribonucleoside diphosphate metabolic process	43/4445	113/29008	3.23686666431068e-09	4.06571045429719e-08	1.9867594279425e-08	Ak1/Ak2/Aldoa/Aldoc/Ampd3/App/Cad/Cmpk1/Ddit4/Dhodh/Dhtkd1/Eno1/Eno1b/Eno2/Entpd5/Ep300/Foxk2/Gale/Galk1/Galt/Gapdh/Gpd1/Gpi1/Hdac4/Insr/Jmjd8/Mlxipl/Mpi/Mtch2/Nudt18/Nupr1/Ogt/Pfkl/Pfkm/Pfkp/Pgam1/Pgk1/Pkm/Prkag2/Psen1/Tpi1/Umps/Zbtb20	43	113	0.380530973451327
BP	GO:0006096	glycolytic process	35/4445	92/29008	9.155899742186e-08	8.60818073975166e-07	4.20649341225431e-07	Aldoa/Aldoc/App/Ddit4/Dhtkd1/Eno1/Eno1b/Eno2/Entpd5/Ep300/Foxk2/Gale/Galk1/Galt/Gapdh/Gpd1/Gpi1/Hdac4/Insr/Jmjd8/Mlxipl/Mpi/Mtch2/Nupr1/Ogt/Pfkl/Pfkm/Pfkp/Pgam1/Pgk1/Pkm/Prkag2/Psen1/Tpi1/Zbtb20	35	92	0.380434782608696
BP	GO:0099003	vesicle-mediated transport in synapse	97/4445	255/29008	6.22647161169751e-19	3.02606520328499e-17	1.47872398681043e-17	4932438A13Rik/Actb/Actg1/Adora2a/Ap3b1/Ap3d1/Arf6/Atad1/Atp2a2/Bin1/Braf/Brsk1/Btbd8/Cacna1a/Calm1/Calm3/Camk2a/Canx/Cask/Cdk5/Cdk5r1/Chrna5/Chrna7/Chrnb2/Clstn1/Cltc/Cplx1/Ctbp2/Ctnnb1/Cyth1/Dnajc5/Dnajc6/Dnm1l/Dnm2/Dnm3/Drd4/Dtnbp1/Dvl1/Erc2/Fbxl20/Fgf14/Git2/Grip1/Gripap1/Gsk3b/Itsn1/Itsn2/Magi2/Mapk10/Myo6/Nedd4/Nrn1/Nsg1/Pacsin1/Pcdh17/Pfn2/Picalm/Pip5k1c/Ppp3cb/Ppp3cc/Ppp3r1/Prkar1b/Prkca/P…	97	255	0.380392156862745
BP	GO:0048675	axon extension	54/4445	142/29008	3.45350317126919e-11	6.01080799891976e-10	2.93725527079383e-10	Anapc2/Atp5g1/Auts2/Bmpr2/C9orf72/Cdk5/Cdk5r1/Cdkl3/Cttn/Dbn1/Dbnl/Dip2b/Dnm2/Dpysl2/Dvl1/Fn1/Gdi1/Gsk3b/Ifrd1/Ilk/Islr2/Itgb1/L1cam/Lamb2/Lrp1/Macf1/Map1b/Mgll/Ndel1/Nrp2/Pak1/Plxna3/Plxna4/Ptprs/Rab11a/Rnf6/Rpl4/Rtn4/Sema3e/Sema4a/Sema4b/Sema4c/Sema4g/Sema6c/Sema6d/Shtn1/Sin3a/Slit1/Slit3/Trim46/Ulk2/Usp9x/Vegfa/Wnt3	54	142	0.380281690140845
BP	GO:0046390	ribose phosphate biosynthetic process	65/4445	171/29008	3.71551639195675e-13	8.7591912553667e-12	4.28028655836966e-12	Acat1/Acly/Acot7/Acsl1/Acsl4/Acsl5/Acsl6/Adcy5/Adcy6/Adsl/Adss/Adssl1/Ak1/Ak2/Aldoa/Ampd3/Aprt/Atic/Atp5b/Atp5e/Atp5g1/Atp5g2/Atp5g3/Atp5j/Atp5l/Atp5pb/Cad/Cmpk1/Coasy/Ctps/Ctps2/Dcakd/Dhodh/Dip2a/Dld/Eno1/Eno1b/Flcn/Gart/Impdh1/Map2k1/Mpc1/Nme2/Npr2/Pank2/Pank3/Papss1/Papss2/Parp1/Pdha1/Pdk1/Pdk2/Pfas/Pkm/Ppat/Prps1/Prpsap1/Pygl/Rfk/Sphk2/Tkt/Uck2/Umps/Uprt/Vcp	65	171	0.380116959064327
BP	GO:0030520	intracellular estrogen receptor signaling pathway	19/4445	50/29008	7.88100039439983e-05	0.000365849819925189	0.000178777015018173	Arid1a/Brca1/Cnot1/Cnot2/Cnot9/Ddx17/Ddx5/Kmt2d/Lbh/Ncoa3/Padi2/Pak1/Parp1/Phb2/Rbfox2/Src/Trip4/Vps11/Wbp2	19	50	0.38
BP	GO:0046676	negative regulation of insulin secretion	19/4445	50/29008	7.88100039439983e-05	0.000365849819925189	0.000178777015018173	Abcc8/Chga/Eny2/Hadh/Hmgcr/Irs1/Jagn1/Kcnb1/Klf7/Ndufaf2/Nos1/Pfkl/Pim3/Ppp3ca/Psmd9/Ptpmt1/Rptor/Srebf1/Ucp2	19	50	0.38
BP	GO:0060964	regulation of gene silencing by miRNA	19/4445	50/29008	7.88100039439983e-05	0.000365849819925189	0.000178777015018173	Ago2/Ddx5/Ddx6/Dhx9/Eif4g1/Elavl1/Fxr1/Limd1/Map2k1/Map2k2/Mecp2/Nr2f1/Ppp3ca/Pum2/Tnrc6c/Trp53/Wtip/Zc3h10/Zmpste24	19	50	0.38
BP	GO:0033143	regulation of intracellular steroid hormone receptor signaling pathway	30/4445	79/29008	7.76067445010672e-07	5.97222182408943e-06	2.91839966179409e-06	Brca1/Calr/Clock/Cnot1/Cnot2/Cnot9/Cry1/Cry2/Ddx5/Ep300/Hdac1/Kmt2d/Lbh/Lmo3/Ncoa3/Pak1/Park7/Parp1/Per1/Phb2/Ppp5c/Prmt2/Rhoa/Rnf14/Rnf6/Sirt1/Smarca4/Src/Vps11/Wbp2	30	79	0.379746835443038
BP	GO:0050709	negative regulation of protein secretion	30/4445	79/29008	7.76067445010672e-07	5.97222182408943e-06	2.91839966179409e-06	Abcc8/Anxa5/Chga/Cyp51/Drd4/Eny2/Erp29/F2r/Frmd4a/Hadh/Hmgcr/Idua/Irs1/Jagn1/Kcnb1/Klf7/Madd/Ndufaf2/Nos1/Pfkl/Pim3/Ppp3ca/Psmd9/Ptpmt1/Rab11fip3/Rhbdf1/Rptor/Srcin1/Srebf1/Ucp2	30	79	0.379746835443038
BP	GO:0033157	regulation of intracellular protein transport	85/4445	224/29008	1.071281705723e-16	4.05290887231015e-15	1.98050377742551e-15	Akt2/Angpt1/Ank3/Anp32b/Arpc2/Asph/B3gat3/Bbc3/Bcap31/Bnip3l/Brca1/Cabp1/Cacnb3/Cd81/Cdc42/Cdk1/Cdk5/Cdk5r1/Cdkn2a/Ctdspl2/Derl2/Dnajc27/Edem1/Edem2/Epm2a/Erlec1/Flna/Fyn/Gcc2/Gdi1/Gripap1/Gsk3b/Hras/Insig1/Ipo5/Jak2/Kcnb1/Kif3a/Mapk1/Mdm2/Mff/Mtcl1/Myo1c/Ndel1/Nf1/Nolc1/Nucb1/Nup54/Oaz1/Oaz2/Ogt/Pak1/Park7/Parl/Pcm1/Pik3r2/Plk3/Ppp2ca/Prkcd/Prnp/Psen1/Ptpn1/Ran/Rbm22/Sar1a/Sar1b/Septin8/Sh3glb1/…	85	224	0.379464285714286
BP	GO:1903322	positive regulation of protein modification by small protein conjugation or removal	55/4445	145/29008	2.56434363090834e-11	4.56380931269828e-10	2.23016156247714e-10	Amer1/Angpt1/Arrb1/Arrdc3/Bcl10/Brca1/Cblb/Cdc20/Cdk5rap3/Cdk9/Cdkn2a/Cry1/Ctr9/Cul3/Dcun1d1/Dcun1d4/Dcun1d5/Ddx3x/Dnaja3/Fanci/Fancm/Fbxo4/Fzr1/Gnl3/Hdac4/Hspa5/Hspbp1/Huwe1/Kdm1a/Mapk8/Mastl/Mta1/Paxip1/Pdcd6/Peli1/Phf23/Plk1/Prickle1/Pten/Rnf111/Sart3/Senp2/Septin4/Skp1/Stub1/Tnip1/Trib2/Trib3/Uba2/Ube2l3/Ube2n/Ube3a/Ubqln1/Vcp/Wfs1	55	145	0.379310344827586
BP	GO:0061077	chaperone-mediated protein folding	22/4445	58/29008	2.28039590326145e-05	0.000123457937590453	6.03292399248261e-05	Cd74/Dnajb1/Dnajb5/Dnajb6/Dnajc5/Dnajc7/Ero1a/Fkbp1a/Fkbp4/Hspa1b/Hspa2/Hspa5/Hspa8/Hspe1/Hsph1/Pdcl3/Pdia4/Pex19/Ppid/Sdf2l1/St13/Tor1a	22	58	0.379310344827586
BP	GO:0009218	pyrimidine ribonucleotide metabolic process	11/4445	29/29008	0.00254873172823204	0.00761365818391018	0.00372050773119551	Cad/Cmpk1/Ctps/Ctps2/Dhodh/Nme2/Nt5c/Nt5c3/Uck2/Umps/Uprt	11	29	0.379310344827586
BP	GO:0048384	retinoic acid receptor signaling pathway	11/4445	29/29008	0.00254873172823204	0.00761365818391018	0.00372050773119551	Actn4/Asxl1/Calr/Cnot1/Crkl/Ctbp2/Nr1h2/Nr2c1/Snw1/Tbx1/Tgif1	11	29	0.379310344827586
BP	GO:1903861	positive regulation of dendrite extension	11/4445	29/29008	0.00254873172823204	0.00761365818391018	0.00372050773119551	Cacng7/Cpne6/Hnrnpk/Itsn2/Mecp2/Picalm/Rnf157/Sh3glb1/Syt1/Syt2/Unc13a	11	29	0.379310344827586
BP	GO:0006913	nucleocytoplasmic transport	124/4445	327/29008	1.14936135760935e-23	1.25201121678894e-21	6.11810682734705e-22	Aaas/Agap3/Akap13/Akap8l/Akt1/Alkbh5/Angpt1/Anp32b/Atf2/Brca1/Cabp1/Calr/Cdk1/Cdk5/Cdkn2a/Chtop/Cry2/Cse1l/Ctdspl2/Ddx19a/Ddx19b/Ddx25/Ddx39b/Ddx5/Dhx9/Dnajc27/Egr2/Elavl1/Eny2/Epm2a/Fam53b/Fam53c/Fgf9/Flna/Fyttd1/Gle1/Gsk3b/Heatr3/Hnrnpa2b1/Hspa8/Ipo13/Ipo4/Ipo5/Ipo9/Jak2/Khdrbs1/Kpna1/Kpna2/Kpna6/Kpnb1/Ltv1/Mapk1/Mbtps1/Mcm3ap/Mdm2/Mlxip/Nedd4/Nf1/Nfkbia/Nol6/Nolc1/Nrde2/Nup153/Nup155/Nup160/Nu…	124	327	0.379204892966361
BP	GO:0051169	nuclear transport	124/4445	327/29008	1.14936135760935e-23	1.25201121678894e-21	6.11810682734705e-22	Aaas/Agap3/Akap13/Akap8l/Akt1/Alkbh5/Angpt1/Anp32b/Atf2/Brca1/Cabp1/Calr/Cdk1/Cdk5/Cdkn2a/Chtop/Cry2/Cse1l/Ctdspl2/Ddx19a/Ddx19b/Ddx25/Ddx39b/Ddx5/Dhx9/Dnajc27/Egr2/Elavl1/Eny2/Epm2a/Fam53b/Fam53c/Fgf9/Flna/Fyttd1/Gle1/Gsk3b/Heatr3/Hnrnpa2b1/Hspa8/Ipo13/Ipo4/Ipo5/Ipo9/Jak2/Khdrbs1/Kpna1/Kpna2/Kpna6/Kpnb1/Ltv1/Mapk1/Mbtps1/Mcm3ap/Mdm2/Mlxip/Nedd4/Nf1/Nfkbia/Nol6/Nolc1/Nrde2/Nup153/Nup155/Nup160/Nu…	124	327	0.379204892966361
BP	GO:0030330	DNA damage response, signal transduction by p53 class mediator	25/4445	66/29008	6.64717613049529e-06	4.06946306128578e-05	1.98859318551027e-05	Atm/Atr/Atrx/Cd74/Cdkn2a/Ddx5/Dyrk1a/Eef1e1/Foxo3/Kat5/Kdm1a/Kmt5a/Mdm2/Myo6/Paxip1/Rps27l/Rps6ka6/Senp2/Sirt1/Sox4/Spred2/Trp53/Usp10/Zfp385a/Zmpste24	25	66	0.378787878787879
BP	GO:0001666	response to hypoxia	81/4445	214/29008	6.60542784873284e-16	2.34455579484798e-14	1.14569603077075e-14	Adam17/Akt1/Alkbh5/Aqp1/Aqp3/Atf2/Atm/Bach1/Bnip3/Bnip3l/Camk2d/Camk2g/Chrnb2/Cited2/Cpeb1/Cpeb2/Crhr1/Ddah1/Ddit4/Ece1/Egln1/Egln3/Egr1/Eno1/Eno1b/Ep300/Epas1/Fosl2/Hif1an/Hmox2/Hp1bp3/Itpr1/Itpr2/Kcnk3/Limd1/Map2k1/Mecp2/Nf1/Nfatc3/Nr4a2/Ogt/P2rx3/P4hb/Pak1/Pdk1/Pgk1/Pld2/Plk3/Prkcb/Prkce/Prmt2/Pten/Raf1/Rock2/Rora/Rtn4/Ryr1/Ryr2/Scap/Scn2a/Sdhd/Sirt1/Slc11a2/Slc2a4/Slc8a3/Slc9a1/Smad4/Stub1/Su…	81	214	0.378504672897196
BP	GO:0021987	cerebral cortex development	42/4445	111/29008	5.98014818766603e-09	7.15579095637765e-08	3.49676527799531e-08	Adgrg1/Bax/Btbd3/Ccdc85c/Cdk5/Cdk5r1/Cdk5r2/Cdon/Celf1/Cep120/Crk/Crkl/Ctnnb1/Cul5/Dab2ip/Dicer1/Dixdc1/Gsk3b/Hnrnpk/Kif14/Lrp8/Mdga1/Ndel1/Nf1/Nr2f1/Pax6/Pou3f2/Psen1/Ptprs/Rac1/Rhoa/Rnf7/Rtn4/Srgap2/Sun1/Syne2/Tacc2/Tra2b/Trappc9/Wdr62/Ywhae/Zbtb18	42	111	0.378378378378378
BP	GO:1901989	positive regulation of cell cycle phase transition	42/4445	111/29008	5.98014818766603e-09	7.15579095637765e-08	3.49676527799531e-08	Adam17/Akt1/Anapc5/Anapc7/Ankrd17/Anp32b/Apex1/App/Aurka/Camk2d/Ccnb1/Ccnd1/Cdc23/Cdk1/Cdk4/Crebbp/Cul3/Cul4a/Dbf4/Ddx39b/Ddx3x/Dtl/Eif4g1/Hspa2/Kmt2e/Larp7/Lsm10/Mdm2/Mecp2/Mepce/Nsmce2/Paf1/Pbx1/Phb2/Ppp1r10/Rab11a/Rdx/Rpl17/Rptor/Sin3a/Tmod3/Ube2e2	42	111	0.378378378378378
BP	GO:1905477	positive regulation of protein localization to membrane	42/4445	111/29008	5.98014818766603e-09	7.15579095637765e-08	3.49676527799531e-08	Akt1/Akt2/Ank3/Arf6/Arpc2/Atp2b4/Atp2c1/Bbc3/Cacnb3/Cacng2/Cd81/Cdk5/Cdk5r1/Fyn/Hras/Itgb1/Kcnb1/Lrp1/Lrp4/Mff/Mtcl1/Myo1c/Myo5a/Pak1/Pgrmc1/Ppp1r9b/Prnp/Ptn/Ptpn9/Rab11a/Rab11fip2/Rer1/Sh3glb1/Slc5a3/Snx27/Ssh1/Stac/Stac2/Stac3/Tcaf1/Zdhhc2/Zdhhc5	42	111	0.378378378378378
BP	GO:0010611	regulation of cardiac muscle hypertrophy	28/4445	74/29008	1.94844084314315e-06	1.35128970877919e-05	6.60324339122869e-06	Akap6/Atp2b4/Becn1/Camk2d/Cdk9/Ctdp1/Ddx39b/Ece1/Fbxo32/Fdps/Glrx3/Gsk3b/Hand2/Jarid2/Nr4a3/Pak1/Parp1/Pde5a/Ppp3ca/Prkca/Rock1/Rock2/Sirt1/Slc25a4/Slc9a1/Smad4/Trpc3/Twf1	28	74	0.378378378378378
BP	GO:0019076	viral release from host cell	14/4445	37/29008	0.000709516690758609	0.00254990128112224	0.00124604062870188	Arl8b/Chmp2a/Chmp4b/Pcx/Rab7/Trim27/Trim28/Trim32/Trim56/Trim62/Trim8/Tsg101/Vapa/Vapb	14	37	0.378378378378378
BP	GO:0032508	DNA duplex unwinding	14/4445	37/29008	0.000709516690758609	0.00254990128112224	0.00124604062870188	Blm/Ddx1/Ddx11/Dhx9/Mcm3/Mcm5/Mcm6/Mnat1/Pif1/Rad50/Rad51/Rpa1/Top2a/Wrn	14	37	0.378378378378378
BP	GO:0035890	exit from host	14/4445	37/29008	0.000709516690758609	0.00254990128112224	0.00124604062870188	Arl8b/Chmp2a/Chmp4b/Pcx/Rab7/Trim27/Trim28/Trim32/Trim56/Trim62/Trim8/Tsg101/Vapa/Vapb	14	37	0.378378378378378
BP	GO:0035891	exit from host cell	14/4445	37/29008	0.000709516690758609	0.00254990128112224	0.00124604062870188	Arl8b/Chmp2a/Chmp4b/Pcx/Rab7/Trim27/Trim28/Trim32/Trim56/Trim62/Trim8/Tsg101/Vapa/Vapb	14	37	0.378378378378378
BP	GO:0042771	intrinsic apoptotic signaling pathway in response to DNA damage by p53 class mediator	17/4445	45/29008	0.00020130315748157	0.00083344256157835	0.000407271960332101	Aen/Bag6/Bbc3/Cd74/Cdip1/Ddit4/Ep300/Hipk1/Hnrnpk/Kdm1a/Nupr1/Rps27l/Sirt1/Snw1/Trp53/Trp73/Zfp385a	17	45	0.377777777777778
BP	GO:0045197	establishment or maintenance of epithelial cell apical/basal polarity	17/4445	45/29008	0.00020130315748157	0.00083344256157835	0.000407271960332101	Cdc42/Crb1/Dlg2/Ilk/Lin7c/Mark2/Mtcl1/Myo9a/Pard3/Pdcd6ip/Pdzd11/Ptk7/Rhoa/Scrib/Slc9a3r1/Wdr1/Wnt11	17	45	0.377777777777778
BP	GO:0071300	cellular response to retinoic acid	17/4445	45/29008	0.00020130315748157	0.00083344256157835	0.000407271960332101	Abca1/Abl2/Add1/Aqp1/Atm/Brinp2/Creb1/Hoxa2/Ltk/Lyn/Phc1/Ptk2b/Ptk7/Snw1/Sox9/Tbx1/Yes1	17	45	0.377777777777778
BP	GO:0032091	negative regulation of protein binding	37/4445	98/29008	5.01880174252549e-08	4.9700296879743e-07	2.42866614598701e-07	Actb/Akt1/Arrb2/Atp2a2/Aurka/Aurkb/Bag2/Bax/Cdkn2a/Ckmt1/Crmp1/Crtac1/Dtnbp1/Dvl1/Dysf/Gnl3l/Gsk3b/Gtf2f1/Hnrnpk/Kdm1a/Mapk3/Mapk8/Mecp2/Mitd1/Park7/Psen2/Psme3ip1/Ptprf/Rock1/Senp2/Sorl1/Stub1/Styx/Tmbim6/Tmc8/Usp33/Zfpm1	37	98	0.377551020408163
BP	GO:0021795	cerebral cortex cell migration	20/4445	53/29008	5.78496382862504e-05	0.00027752013264429	0.000135613626738259	Adgrg1/Cdk5/Cdk5r1/Cdk5r2/Ctnnb1/Cul5/Dab2ip/Dixdc1/Lrp8/Mdga1/Ndel1/Pou3f2/Psen1/Rac1/Rhoa/Rnf7/Rtn4/Srgap2/Sun1/Syne2	20	53	0.377358490566038
BP	GO:0051205	protein insertion into membrane	20/4445	53/29008	5.78496382862504e-05	0.00027752013264429	0.000135613626738259	Bag6/Bax/Bbc3/Bcs1l/Caml/Ccdc47/Emc10/Emc3/Emc6/Emc7/Emc8/Get3/Hspa4/Samm50/Sh3glb1/Timm13/Timm29/Timm9/Tomm22/Ubl4a	20	53	0.377358490566038
BP	GO:0060412	ventricular septum morphogenesis	20/4445	53/29008	5.78496382862504e-05	0.00027752013264429	0.000135613626738259	Acvr1/Bmpr1a/Bmpr2/Cited2/Egln1/Fzd2/Hes1/Nfatc1/Nkx2-5/Nsd2/Robo2/Sav1/Slit3/Smad4/Sox11/Sox4/Tbx3/Wnt11/Zfpm1/Zfpm2	20	53	0.377358490566038
BP	GO:0010259	multicellular organism aging	23/4445	61/29008	1.67772564045265e-05	9.33087200385548e-05	4.55964538866532e-05	Atm/Bbc3/Coq7/Ercc5/Gba/Gna11/Gna13/Gnaq/Hdac9/Htt/Icmt/Jmjd1c/Msh6/Pmp22/Prdm2/Rad54l/Rnf165/Sec63/Serp1/Suv39h1/Trp53/Wrn/Zmpste24	23	61	0.377049180327869
BP	GO:0048278	vesicle docking	23/4445	61/29008	1.67772564045265e-05	9.33087200385548e-05	4.55964538866532e-05	Bves/Camk2a/Cep83/Cftr/Ctbp2/Exoc6/Kcnb1/Ncam1/Ndrg4/Nsf/Rab3c/Scfd2/Stx16/Stx17/Stx1b/Stx2/Stx5a/Stx7/Stxbp1/Syt1/Unc13a/Uso1/Vps11	23	61	0.377049180327869
BP	GO:1902373	negative regulation of mRNA catabolic process	23/4445	61/29008	1.67772564045265e-05	9.33087200385548e-05	4.55964538866532e-05	Axin2/Dhx9/Dicer1/E2f1/Elavl1/Fus/Hnrnpa0/Hnrnpu/Larp4b/Nbas/Noct/Rbm10/Srsf1/Syncrip/Tent4a/Tent5a/Tent5b/Tob1/Traf2/Traf3ip2/Vegfa/Ybx1/Ybx2	23	61	0.377049180327869
BP	GO:1903409	reactive oxygen species biosynthetic process	23/4445	61/29008	1.67772564045265e-05	9.33087200385548e-05	4.55964538866532e-05	Abcb7/Abcd1/Acox1/Adgrb1/Atp5g1/Cycs/Duox1/Eef1a1/Foxo3/Fyn/Hdac4/Hspd1/Mfn2/Ogt/Park7/Pikfyve/Rhoa/Sirt1/Slc5a3/Sod1/Sod2/Sphk2/Zfp13	23	61	0.377049180327869
BP	GO:1904705	regulation of vascular associated smooth muscle cell proliferation	23/4445	61/29008	1.67772564045265e-05	9.33087200385548e-05	4.55964538866532e-05	Bmpr1a/Camk2d/Ddx39b/Dnmt1/Drd4/Fgf9/Foxj2/Gna13/Gnai2/Jak2/Jun/Mdm2/Mef2d/Mfn2/Nr4a3/Pak1/Pdcd4/Pten/Rgs5/Rhoa/Sod2/Tgfb3/Tpm1	23	61	0.377049180327869
BP	GO:0021695	cerebellar cortex development	26/4445	69/29008	4.89878340892772e-06	3.1294755892422e-05	1.52925674401416e-05	Aars/Agtpbp1/Arcn1/Cacna1a/Cdk5/Clp1/Cntnap2/Dixdc1/Dll1/Gba/Herc1/Hspa5/Kif14/Ldb1/Map2k1/Myh10/Naglu/Nfix/Psap/Rere/Rora/Sez6l2/Sptbn2/Ttc21b/Uqcrq/Usp9x	26	69	0.376811594202899
BP	GO:0061912	selective autophagy	26/4445	69/29008	4.89878340892772e-06	3.1294755892422e-05	1.52925674401416e-05	Atg13/Atg14/Atg5/Aup1/Becn1/Clec16a/Gba/Htt/Huwe1/Lrsam1/Mapk3/Mfn2/Phb2/Rab7/Retreg1/Slc25a4/Slc25a5/Stbd1/Sting1/Tbk1/Tomm7/Trp53/Ubqln1/Ufc1/Ulk2/Vps13d	26	69	0.376811594202899
BP	GO:0009260	ribonucleotide biosynthetic process	61/4445	162/29008	3.12871013030463e-12	6.52382528160549e-11	3.18794747687458e-11	Acat1/Acly/Acot7/Acsl1/Acsl4/Acsl5/Acsl6/Adcy5/Adcy6/Adsl/Adss/Adssl1/Ak1/Ak2/Aldoa/Ampd3/Aprt/Atic/Atp5b/Atp5e/Atp5g1/Atp5g2/Atp5g3/Atp5j/Atp5l/Atp5pb/Cad/Cmpk1/Coasy/Ctps/Ctps2/Dcakd/Dhodh/Dip2a/Dld/Eno1/Eno1b/Flcn/Gart/Impdh1/Map2k1/Mpc1/Nme2/Npr2/Pank2/Pank3/Papss1/Papss2/Parp1/Pdha1/Pdk1/Pdk2/Pfas/Pkm/Ppat/Rfk/Sphk2/Uck2/Umps/Uprt/Vcp	61	162	0.376543209876543
BP	GO:0006757	ATP generation from ADP	35/4445	93/29008	1.25263692208472e-07	1.14531983700887e-06	5.59674627538195e-07	Aldoa/Aldoc/App/Ddit4/Dhtkd1/Eno1/Eno1b/Eno2/Entpd5/Ep300/Foxk2/Gale/Galk1/Galt/Gapdh/Gpd1/Gpi1/Hdac4/Insr/Jmjd8/Mlxipl/Mpi/Mtch2/Nupr1/Ogt/Pfkl/Pfkm/Pfkp/Pgam1/Pgk1/Pkm/Prkag2/Psen1/Tpi1/Zbtb20	35	93	0.376344086021505
BP	GO:0046031	ADP metabolic process	38/4445	101/29008	3.71263270141401e-08	3.80742316750468e-07	1.8605441679231e-07	Ak1/Ak2/Aldoa/Aldoc/Ampd3/App/Ddit4/Dhtkd1/Eno1/Eno1b/Eno2/Entpd5/Ep300/Foxk2/Gale/Galk1/Galt/Gapdh/Gpd1/Gpi1/Hdac4/Insr/Jmjd8/Mlxipl/Mpi/Mtch2/Nupr1/Ogt/Pfkl/Pfkm/Pfkp/Pgam1/Pgk1/Pkm/Prkag2/Psen1/Tpi1/Zbtb20	38	101	0.376237623762376
BP	GO:0090316	positive regulation of intracellular protein transport	54/4445	144/29008	6.44011980156138e-11	1.07075465542802e-09	5.23237434293062e-10	Akt2/Ank3/Anp32b/Arpc2/Asph/B3gat3/Bbc3/Bcap31/Brca1/Cacnb3/Cd81/Cdc42/Cdk1/Cdk5/Cdk5r1/Ctdspl2/Edem1/Edem2/Flna/Fyn/Gsk3b/Hras/Ipo5/Jak2/Kcnb1/Kif3a/Mapk1/Mdm2/Mff/Mtcl1/Myo1c/Oaz1/Oaz2/Pak1/Pcm1/Pik3r2/Plk3/Prkcd/Prnp/Psen1/Ran/Rbm22/Sar1a/Sar1b/Sh3glb1/Sorl1/Tcaf1/Tmem30a/Tomm7/Tpr/Trim28/Xpo4/Ywhae/Zdhhc2	54	144	0.375
BP	GO:0031929	TOR signaling	48/4445	128/29008	7.23329068186546e-10	1.03393507981959e-08	5.0524509573497e-09	Akt3/Alg13/Atm/C9orf72/Castor2/Clec16a/Cntnap2/Ddit4/Depdc5/Epm2a/Fbxo9/Flcn/Fnip1/Gata3/Gba/Golph3/Gpr137/Gsk3b/Icmt/Lars/Mfsd8/Nprl2/Nprl3/Otud5/Pdcd6/Rheb/Rps6/Rps6kb1/Rptor/Rragb/Rragc/Rragd/Sec13/Seh1l/Sik3/Sirt1/Smcr8/Smg1/Stk11/Syap1/Szt2/Telo2/Tiprl/Tmem127/Tsc2/Ubr1/Wac/Zmpste24	48	128	0.375
BP	GO:0010507	negative regulation of autophagy	27/4445	72/29008	3.60834371477603e-06	2.37969891335647e-05	1.16286914794397e-05	Akt1/Becn1/Chmp4b/Clec16a/Ctsa/Eif4g1/Eif4g2/Fez2/Foxk2/Gata4/Herc1/Kdm4a/Mcl1/Nampt/Nupr1/Phf23/Poldip2/Rubcn/Scfd1/Sec22b/Smcr8/Smg1/Tbc1d14/Tnfaip3/Trp53/Tsc2/Usp36	27	72	0.375
BP	GO:0071868	cellular response to monoamine stimulus	27/4445	72/29008	3.60834371477603e-06	2.37969891335647e-05	1.16286914794397e-05	Adcy5/Adcy6/Akap6/App/Atp2b4/Dnm2/Drd4/Dtnbp1/Flna/Gna11/Gnao1/Gnaq/Gnas/Gnaz/Htt/Mapk1/Mapk3/Nos1/Nr4a3/Nsg1/Nsg2/Pde4d/Prmt5/Rgs9/Ryr2/Slc9a1/Slc9a3r1	27	72	0.375
BP	GO:0071870	cellular response to catecholamine stimulus	27/4445	72/29008	3.60834371477603e-06	2.37969891335647e-05	1.16286914794397e-05	Adcy5/Adcy6/Akap6/App/Atp2b4/Dnm2/Drd4/Dtnbp1/Flna/Gna11/Gnao1/Gnaq/Gnas/Gnaz/Htt/Mapk1/Mapk3/Nos1/Nr4a3/Nsg1/Nsg2/Pde4d/Prmt5/Rgs9/Ryr2/Slc9a1/Slc9a3r1	27	72	0.375
BP	GO:0051653	spindle localization	21/4445	56/29008	4.24434780672939e-05	0.000212654951966029	0.000103916458259003	Arhgef2/Bccip/Clasp1/Dctn1/Dync1h1/Fbxw11/Htt/Itgb1/Kpnb1/Llgl2/Mad2l1/Map4/Myh9/Ndel1/Nsfl1c/Numa1/Pax6/Plk1/Spag5/Spry2/Wasl	21	56	0.375
BP	GO:0007212	dopamine receptor signaling pathway	15/4445	40/29008	0.000516697591137751	0.00193165407148421	0.000943926524327015	Adcy5/Adcy6/Drd4/Dtnbp1/Flna/Gna11/Gnao1/Gnaq/Gnas/Htt/Nsg1/Nsg2/Prmt5/Rgs9/Slc9a3r1	15	40	0.375
BP	GO:0010591	regulation of lamellipodium assembly	15/4445	40/29008	0.000516697591137751	0.00193165407148421	0.000943926524327015	Abi2/Akirin1/Aqp1/Arpc2/Auts2/Capzb/Carmil2/Cdc42/Dnm2/Fer/Hdac4/Plce1/Rac1/Twf1/Wasf2	15	40	0.375
BP	GO:0030513	positive regulation of BMP signaling pathway	15/4445	40/29008	0.000516697591137751	0.00193165407148421	0.000943926524327015	Bmpr2/Ccn1/Elapor2/Fbxl15/Fkbp8/Foxd1/Gata4/Hes1/Ilk/Numa1/Rnf165/Smad2/Smad4/Sox11/Ube2o	15	40	0.375
BP	GO:0045022	early endosome to late endosome transport	15/4445	40/29008	0.000516697591137751	0.00193165407148421	0.000943926524327015	Aktip/Becn1/Dnajc13/Flna/Lmtk2/Map2k1/Map2k2/Mapk1/Mapk3/Rab7/Rdx/Sh3glb1/Snx3/Src/Vps11	15	40	0.375
BP	GO:0002063	chondrocyte development	12/4445	32/29008	0.0018437068338036	0.0057694600178163	0.00281931761087873	Axin2/Bmpr2/Chst11/Mex3c/Mia3/Poc1a/Runx2/Serpinh1/Shox2/Smpd3/Sox9/Sulf2	12	32	0.375
BP	GO:0051125	regulation of actin nucleation	12/4445	32/29008	0.0018437068338036	0.0057694600178163	0.00281931761087873	Abi2/Ap1ar/Arf1/Arfip2/Coro1b/Ctnna2/Gmfb/Gsn/Trim27/Wasf2/Wasf3/Wasl	12	32	0.375
BP	GO:0060977	coronary vasculature morphogenesis	12/4445	32/29008	0.0018437068338036	0.0057694600178163	0.00281931761087873	Angpt1/Arid2/Ctnnb1/Fgf9/Gata4/Hand2/Sec24b/Setd2/Smad6/Tbx1/Vegfa/Zfpm2	12	32	0.375
BP	GO:0070296	sarcoplasmic reticulum calcium ion transport	12/4445	32/29008	0.0018437068338036	0.0057694600178163	0.00281931761087873	Ank2/Atp2a1/Atp2a2/Calm1/Calm2/Calm3/Camk2d/Chd7/Pde4d/Ryr1/Ryr2/Zmpste24	12	32	0.375
BP	GO:1903859	regulation of dendrite extension	12/4445	32/29008	0.0018437068338036	0.0057694600178163	0.00281931761087873	Cacng7/Cpne6/Hnrnpk/Itsn2/Mecp2/Picalm/Rnf157/Rtn4/Sh3glb1/Syt1/Syt2/Unc13a	12	32	0.375
BP	GO:0015813	L-glutamate transmembrane transport	9/4445	24/29008	0.00675312239636966	0.0174005820963554	0.00850300849512845	Arl6ip1/Epm2a/Grm1/Itgb1/Per2/Psen1/Slc25a12/Slc25a22/Slc7a11	9	24	0.375
BP	GO:0018230	peptidyl-L-cysteine S-palmitoylation	9/4445	24/29008	0.00675312239636966	0.0174005820963554	0.00850300849512845	Zdhhc1/Zdhhc2/Zdhhc20/Zdhhc21/Zdhhc23/Zdhhc3/Zdhhc4/Zdhhc6/Zdhhc8	9	24	0.375
BP	GO:0018231	peptidyl-S-diacylglycerol-L-cysteine biosynthetic process from peptidyl-cysteine	9/4445	24/29008	0.00675312239636966	0.0174005820963554	0.00850300849512845	Zdhhc1/Zdhhc2/Zdhhc20/Zdhhc21/Zdhhc23/Zdhhc3/Zdhhc4/Zdhhc6/Zdhhc8	9	24	0.375
BP	GO:0032515	negative regulation of phosphoprotein phosphatase activity	9/4445	24/29008	0.00675312239636966	0.0174005820963554	0.00850300849512845	Cry2/Gnai2/Ikbkb/Mastl/Ppp1r11/Ppp1r9b/Rock1/Rock2/Tiprl	9	24	0.375
BP	GO:0043586	tongue development	9/4445	24/29008	0.00675312239636966	0.0174005820963554	0.00850300849512845	Bnc2/Ctnnb1/Hand2/Hdac1/Lef1/Nkx2-5/Six4/Tbx1/Wnt10a	9	24	0.375
BP	GO:0045324	late endosome to vacuole transport	9/4445	24/29008	0.00675312239636966	0.0174005820963554	0.00850300849512845	2610002M06Rik/Becn1/Chmp1b/Chmp2a/Chmp4b/Chmp7/Leprotl1/Pik3r4/Vps28	9	24	0.375
BP	GO:0140112	extracellular vesicle biogenesis	9/4445	24/29008	0.00675312239636966	0.0174005820963554	0.00850300849512845	Arrdc1/Chmp2a/Cops5/Pdcd6ip/Rab11a/Rab7/Sdc1/Smpd3/Tsg101	9	24	0.375
BP	GO:1902547	regulation of cellular response to vascular endothelial growth factor stimulus	9/4445	24/29008	0.00675312239636966	0.0174005820963554	0.00850300849512845	Atp2b4/Cadm4/Dab2ip/Dll1/Myo1c/Ptp4a3/Spry2/Tcf4/Tspan12	9	24	0.375
BP	GO:0097193	intrinsic apoptotic signaling pathway	115/4445	307/29008	1.51590433194971e-21	1.10086018037451e-19	5.37948869402117e-20	Aen/Aifm1/Akt1/Armc10/Atf2/Atm/Atp2a1/Bag6/Bax/Bbc3/Bcap31/Bclaf1/Becn1/Bnip3/Brca1/Casp9/Cd74/Cdip1/Cebpb/Chac1/Dab2ip/Ddit4/Ddx3x/Ddx5/Dnaja1/Dnm1l/E2f1/Eno1/Eno1b/Ep300/Ero1a/Erp29/Fbh1/Fignl1/Flcn/Gpx1/Grina/Gsdme/Gsk3b/Hdac1/Hells/Herpud1/Hint1/Hipk1/Hnrnpk/Hras/Hsph1/Ikbkg/Itpr1/Ivns1abp/Jak2/Jmy/Kdm1a/Map2k1/Map3k5/Mapk7/Mapk8ip1/Mcl1/Mdm2/Mdm4/Mlh1/Msh6/Mtch2/Nck2/Nupr1/Opa1/P4hb/Park7/Pa…	115	307	0.374592833876221
BP	GO:0030902	hindbrain development	67/4445	179/29008	3.80525399143759e-13	8.93739580591179e-12	4.36736840418175e-12	Aars/Abl2/Agtpbp1/Ahi1/Arcn1/Atf2/Atf5/Atrn/Bmp7/Cacna1a/Cdk5/Cdk5r1/Cdk5r2/Clp1/Cntnap2/Cplane1/Crk/Crkl/Ctnna2/Ctnnb1/Cul5/Dixdc1/Dll1/Egr2/En2/Flna/Fzd4/Gba/Herc1/Hes1/Hoxa2/Hspa5/Igf1r/Itgb1/Kat2a/Kif14/Ldb1/Lef1/Map2k1/Mecp2/Myh10/Naglu/Nfix/Nr2c2/Otx1/Pax6/Phox2a/Pou4f1/Psap/Ptprs/Rbfox2/Rere/Rnf7/Rora/Scrib/Sec24b/Sema4c/Sez6l2/Smad9/Smarca4/Sptbn2/Trp53/Ttc21b/Uqcrq/Usp9x/Wls/Zbtb18	67	179	0.374301675977654
BP	GO:0098876	vesicle-mediated transport to the plasma membrane	53/4445	142/29008	1.18163976228274e-10	1.89482233961988e-09	9.25928245464938e-10	4932438A13Rik/Actn2/Ank3/Ankrd50/Arf6/Arfgef2/Atp2c1/Blzf1/Bves/Chic2/Clstn1/Cplx1/Dennd1b/Dnm2/Ehd2/Ehd3/Ehd4/Eipr1/Exoc5/Exoc6/Gga3/Golph3/Gopc/Grip1/Gripap1/Inpp5f/Lmtk2/Macf1/Mapk10/Ndrg4/Nsf/Nsg1/Pkdcc/Rab11a/Rab11fip3/Rab11fip4/Rab31/Rab35/Rab7/Rabep1/Scrib/Sec16a/Snap25/Snap47/Snx17/Snx27/Snx3/Sorl1/Stx1b/Sys1/Vamp4/Vps50/Zdhhc2	53	142	0.373239436619718
BP	GO:0009123	nucleoside monophosphate metabolic process	25/4445	67/29008	9.06788339618929e-06	5.42014070928325e-05	2.64861843360287e-05	Adsl/Adss/Adssl1/Ak1/Ak2/Ampd3/Aprt/Atic/Cad/Dhodh/Gart/Impdh1/Nme2/Nt5c/Nt5c2/Nt5c3/Pfas/Ppat/Prps1/Rfk/Shmt1/Tyms/Uck2/Umps/Uprt	25	67	0.373134328358209
BP	GO:0022037	metencephalon development	47/4445	126/29008	1.32786904750018e-09	1.78880098978808e-08	8.74119608645050e-09	Aars/Abl2/Agtpbp1/Arcn1/Atf2/Atrn/Cacna1a/Cdk5/Cdk5r1/Cdk5r2/Clp1/Cntnap2/Cplane1/Crk/Crkl/Dixdc1/Dll1/Fzd4/Gba/Herc1/Hspa5/Igf1r/Kat2a/Kif14/Ldb1/Map2k1/Mecp2/Myh10/Naglu/Nfix/Nr2c2/Otx1/Phox2a/Psap/Ptprs/Rere/Rora/Scrib/Sec24b/Sema4c/Sez6l2/Sptbn2/Trp53/Ttc21b/Uqcrq/Usp9x/Zbtb18	47	126	0.373015873015873
BP	GO:0003170	heart valve development	22/4445	59/29008	3.11288486229352e-05	0.000161870012839263	7.90997730223687e-05	Acvr1/Adamts9/Bmpr1a/Bmpr2/Ccn1/Dchs1/Gata3/Gata4/Jag1/Matr3/Mdm2/Mdm4/Nfatc1/Robo2/Shox2/Slit3/Smad4/Smad6/Sox4/Sox9/Zfpm1/Zfpm2	22	59	0.372881355932203
BP	GO:0010656	negative regulation of muscle cell apoptotic process	22/4445	59/29008	3.11288486229352e-05	0.000161870012839263	7.90997730223687e-05	Arrb2/Cftr/Dnmt1/Gapdh/Gata4/Gsk3b/Hand2/Hmgcr/Hsf1/Hspa8/Igf1r/Ilk/Jak2/Mfn2/Naca/Nkx2-5/Nupr1/Pcmt1/Ppp1r10/Ptk2b/Sirt1/Slc25a4	22	59	0.372881355932203
BP	GO:0050775	positive regulation of dendrite morphogenesis	22/4445	59/29008	3.11288486229352e-05	0.000161870012839263	7.90997730223687e-05	Ache/Anapc2/Caprin1/Cask/Cdkl3/Dbn1/Dbnl/Dhx36/Dnm1l/Eef2k/Fbxw8/Ilk/Lrp8/Marcks/Mfn2/Opa1/Parp6/Ptprf/Sh3glb1/Ss18l2/Stau2/Tbc1d24	22	59	0.372881355932203
BP	GO:0043414	macromolecule methylation	117/4445	314/29008	1.1240643326461e-21	8.25795169030006e-20	4.0353496788874e-20	Arid4b/Ash2l/Asz1/Atf7ip/Atrx/Auts2/Baz2a/Bcor/Bmi1/Brca1/Btg1/Btg2/Cbll1/Chtop/Crebbp/Ctnnb1/Ctr9/Ddx4/Dimt1/Dnmt1/Dpy30/Eef1akmt2/Ehmt1/Etf1/Etfbkmt/Fh1/Gata3/Gnas/Gsk3b/Gspt1/H1f2/H1f3/H1f4/H1f5/Hells/Hsd17b10/Icmt/Jarid2/Kdm1a/Kdm3a/Kdm4a/Kdm4b/Kmt2a/Kmt2c/Kmt2d/Kmt2e/Kmt5a/Kmt5b/L3mbtl2/Larp7/Lcmt1/Lcor/Macroh2a1/Mecp2/Mepce/Mettl2/Mettl21a/Mettl22/Mettl6/Mettl8/Mphosph8/Mta2/Mtf2/Mtr/Ncoa6/…	117	314	0.372611464968153
BP	GO:0006352	DNA-templated transcription, initiation	38/4445	102/29008	5.04660707207888e-08	4.98974389380194e-07	2.43829973517953e-07	Taf9/Atf7ip/Bclaf1/Bdp1/Cand1/Cavin1/Creb1/Dhx36/Gtf2a1/Gtf2a2/Gtf2b/Gtf2e2/Gtf2f1/Gtf2f2/Gtf3c4/Jun/Med12/Med16/Med24/Med30/Ncoa6/Nkx2-5/Paxip1/Polr1e/Polr2g/Psmc6/Rrn3/Smarca5/Taf1/Taf10/Taf4/Taf6/Taf6l/Taf8/Taf9b/Tbp/Tbpl1/Trp53	38	102	0.372549019607843
BP	GO:0006470	protein dephosphorylation	89/4445	239/29008	8.15386586728027e-17	3.18000768823931e-15	1.55394987581111e-15	Calm1/Calm2/Calm3/Camta1/Cdc14a/Cdc14b/Cnep1r1/Cry2/Ctdnep1/Ctdp1/Ctdsp1/Ctdsp2/Ctdspl2/Dusp1/Dusp10/Dusp12/Dusp3/Dusp6/Ensa/Epm2a/Fbxw11/Gba/Gnai2/Hsp90b1/Htt/Ikbkb/Ilkap/Jak2/Magi2/Mastl/Nsmf/Pawr/Pgam5/Ppm1j/Ppp1cb/Ppp1r11/Ppp1r12a/Ppp1r15b/Ppp1r16b/Ppp1r9b/Ppp2ca/Ppp2r1a/Ppp2r2a/Ppp2r2b/Ppp2r2c/Ppp2r2d/Ppp2r5b/Ppp2r5d/Ppp2r5e/Ppp3ca/Ppp3cb/Ppp3cc/Ppp3r1/Ppp4r1/Ppp4r2/Ppp4r3a/Ppp4r3b/Ppp5c/Ppp…	89	239	0.372384937238494
BP	GO:0097300	programmed necrotic cell death	16/4445	43/29008	0.00037628034606946	0.00145759609225435	0.000712272261138936	Bax/Dnm1l/Ipmk/Map3k5/Map3k7/Mapk8/Nupr1/Peli1/Pgam5/Pygl/Rbck1/Slc25a4/Spata2/Traf2/Trp53/Ybx3	16	43	0.372093023255814
BP	GO:1900026	positive regulation of substrate adhesion-dependent cell spreading	16/4445	43/29008	0.00037628034606946	0.00145759609225435	0.000712272261138936	Arpc2/Braf/Calr/Cdc42/Crk/Crkl/Dbn1/Dnm2/Dock5/Fermt2/Flna/Ilk/P4hb/Prex1/Rac1/Unc13d	16	43	0.372093023255814
BP	GO:0009267	cellular response to starvation	61/4445	164/29008	5.77106693511013e-12	1.16119748076515e-10	5.67433433478982e-11	Atf2/Atf3/Atg14/Atg4b/Atg5/Becn1/Brsk1/Clec16a/Comt/Cpeb4/Depdc5/Dnajc15/Eif2s1/Elapor1/Fads1/Flcn/Fnip1/Foxo3/Gabarapl1/Gabarapl2/Gba/Gcn1/Hnrnpl/Hspa5/Impact/Jun/Lars/Map1lc3a/Map3k5/Mapk1/Mapk3/Mapk8/Mars1/Mfsd2a/Nprl2/Nprl3/Pik3r4/Prkag1/Prkag2/Rptor/Rragb/Rragc/Rragd/Rrp8/Seh1l/Sh3glb1/Sirt1/Slc2a1/Slc38a3/Srebf1/Srebf2/Stk24/Szt2/Tnrc6a/Trp53/Usp33/Wdr45/Wdr45b/Wrn/Xpr1/Zfyve1	61	164	0.371951219512195
BP	GO:0006606	protein import into nucleus	65/4445	175/29008	1.276124006475e-12	2.78981019823842e-11	1.36327507229691e-11	Agap3/Akt1/Angpt1/Atf2/Brca1/Cabp1/Cdk1/Cry2/Cse1l/Ddx5/Elavl1/Epm2a/Fam53b/Fam53c/Fgf9/Flna/Heatr3/Hspa8/Ipo13/Ipo4/Ipo5/Ipo9/Jak2/Kpna1/Kpna2/Kpna6/Kpnb1/Mapk1/Mbtps1/Nf1/Nfkbia/Nolc1/Nup153/Nup155/Nup188/Nup214/Nup35/Nup54/Nup85/Nup98/Nutf2/Nxt1/Phb2/Pik3r2/Pola2/Pom121/Ppp2ca/Ppp3ca/Ppp3r1/Prickle1/Prkcd/Psen1/Ran/Ranbp2/Ranbp6/Rbm22/Sec13/Sumo1/Tnpo1/Tpr/Traf3ip2/Trim28/Trp53/Tsc2/Txnip	65	175	0.371428571428571
BP	GO:0009135	purine nucleoside diphosphate metabolic process	39/4445	105/29008	3.7242600783759e-08	3.80742316750468e-07	1.8605441679231e-07	Ak1/Ak2/Aldoa/Aldoc/Ampd3/App/Ddit4/Dhtkd1/Eno1/Eno1b/Eno2/Entpd5/Ep300/Foxk2/Gale/Galk1/Galt/Gapdh/Gpd1/Gpi1/Hdac4/Insr/Jmjd8/Mlxipl/Mpi/Mtch2/Nudt18/Nupr1/Ogt/Pfkl/Pfkm/Pfkp/Pgam1/Pgk1/Pkm/Prkag2/Psen1/Tpi1/Zbtb20	39	105	0.371428571428571
BP	GO:0009179	purine ribonucleoside diphosphate metabolic process	39/4445	105/29008	3.7242600783759e-08	3.80742316750468e-07	1.8605441679231e-07	Ak1/Ak2/Aldoa/Aldoc/Ampd3/App/Ddit4/Dhtkd1/Eno1/Eno1b/Eno2/Entpd5/Ep300/Foxk2/Gale/Galk1/Galt/Gapdh/Gpd1/Gpi1/Hdac4/Insr/Jmjd8/Mlxipl/Mpi/Mtch2/Nudt18/Nupr1/Ogt/Pfkl/Pfkm/Pfkp/Pgam1/Pgk1/Pkm/Prkag2/Psen1/Tpi1/Zbtb20	39	105	0.371428571428571
BP	GO:0032006	regulation of TOR signaling	39/4445	105/29008	3.7242600783759e-08	3.80742316750468e-07	1.8605441679231e-07	Akt3/Alg13/Atm/C9orf72/Castor2/Clec16a/Ddit4/Depdc5/Epm2a/Fbxo9/Flcn/Fnip1/Gba/Golph3/Gpr137/Gsk3b/Lars/Nprl2/Nprl3/Otud5/Pdcd6/Rheb/Rptor/Rragb/Rragc/Rragd/Sec13/Seh1l/Sik3/Sirt1/Smcr8/Stk11/Szt2/Telo2/Tmem127/Tsc2/Ubr1/Wac/Zmpste24	39	105	0.371428571428571
BP	GO:0050771	negative regulation of axonogenesis	26/4445	70/29008	6.66278621568782e-06	4.07507098845263e-05	1.99133356810642e-05	Cdk5/Cdk5r1/Cdkl3/Dip2b/Gdi1/Ifrd1/Lrp4/Plxna3/Psen1/Pten/Ptprs/Rnf6/Rtn4/Sema3e/Sema4a/Sema4b/Sema4c/Sema4g/Sema6c/Sema6d/Slit1/Spg20/Trim46/Tsc2/Ulk2/Wnt3	26	70	0.371428571428571
BP	GO:0000462	maturation of SSU-rRNA from tricistronic rRNA transcript (SSU-rRNA, 5.8S rRNA, LSU-rRNA)	13/4445	35/29008	0.00133442702831291	0.00439681816161289	0.00214855928225298	Bysl/Dhx37/Fcf1/Heatr1/Mrps11/Ngdn/Rcl1/Rps16/Rps19/Rps8/Tbl3/Utp4/Utp6	13	35	0.371428571428571
BP	GO:0006084	acetyl-CoA metabolic process	13/4445	35/29008	0.00133442702831291	0.00439681816161289	0.00214855928225298	Acaca/Acat1/Acly/Dip2a/Dld/Fasn/Hmgcs1/Mpc1/Mvd/Mvk/Pdha1/Pdk1/Pdk2	13	35	0.371428571428571
BP	GO:0010667	negative regulation of cardiac muscle cell apoptotic process	13/4445	35/29008	0.00133442702831291	0.00439681816161289	0.00214855928225298	Gata4/Hand2/Hsf1/Hspa8/Ilk/Jak2/Mfn2/Nkx2-5/Nupr1/Pcmt1/Ppp1r10/Sirt1/Slc25a4	13	35	0.371428571428571
BP	GO:0014002	astrocyte development	13/4445	35/29008	0.00133442702831291	0.00439681816161289	0.00214855928225298	Adora2a/App/Dll1/Eif2b5/Kras/Lamb2/Ldlr/Lrp1/Nf1/Nr1d1/Pou3f2/Psen1/Vim	13	35	0.371428571428571
BP	GO:1990874	vascular associated smooth muscle cell proliferation	23/4445	62/29008	2.28242245793065e-05	0.000123461858640461	6.03311559941474e-05	Bmpr1a/Camk2d/Ddx39b/Dnmt1/Drd4/Fgf9/Foxj2/Gna13/Gnai2/Jak2/Jun/Mdm2/Mef2d/Mfn2/Nr4a3/Pak1/Pdcd4/Pten/Rgs5/Rhoa/Sod2/Tgfb3/Tpm1	23	62	0.370967741935484
BP	GO:0051348	negative regulation of transferase activity	96/4445	259/29008	7.2720235084164e-18	3.16859617421895e-16	1.54837349910601e-16	Actb/Adora2a/Aida/Akt1/Apc/Bag2/Bmp7/Camk2n1/Camk2n2/Cbl/Cblb/Cdk5rap3/Cdkn2a/Coro1c/Dab2ip/Dnaja1/Dnaja3/Dtnbp1/Dusp1/Dusp10/Dusp3/Dvl1/Fem1a/Gadd45a/Gba/Gnaq/Gsk3b/Heg1/Hexim1/Hmgcr/Hnrnpu/Ilk/Inppl1/Irak3/Irs2/Lyn/Macroh2a1/Mad2l1/Mad2l2/Mapk7/Mapk8ip1/Mcrs1/Mvp/Nf1/Nf2/Nprl2/Nr2f2/Ormdl3/Paqr3/Park7/Pif1/Pip4k2b/Pip4k2c/Pkn1/Plec/Plk1/Prdx3/Prkag2/Prkar1b/Prkar2b/Prkca/Prkcd/Prpsap1/Psen1/Pse…	96	259	0.370656370656371
BP	GO:0044843	cell cycle G1/S phase transition	80/4445	216/29008	4.12713018783106e-15	1.2908519072632e-13	6.30790663934783e-14	Acvr1/Adam17/Ak1/Akt1/Ankrd17/Anp32b/Apc/Apex1/Atp2b4/Bach1/Brd7/Cacul1/Camk2a/Camk2d/Camk2g/Ccnd1/Ccne2/Cdk16/Cdk17/Cdk18/Cdk2ap2/Cdk4/Cdk5/Cdkn2a/Crebbp/Crlf3/Ctdsp1/Ctdsp2/Cul4a/Dbf4/Ddx3x/E2f1/E2f4/Ecd/Eef1aknmt/Eif4g1/Gigyf2/Hinfp/Itgb1/Kif14/Kmt2e/Larp7/Lsm10/Mdm2/Mepce/Mnat1/Myo16/Nasp/Nfatc1/Paf1/Phb2/Phf8/Pkd2/Plk3/Plpp2/Pole/Ppp3ca/Prmt2/Psme1/Psme2/Psme3/Pten/Rbbp8/Rbl1/Rcc1/Rdx/Rpl17/…	80	216	0.37037037037037
BP	GO:0021543	pallium development	60/4445	162/29008	1.05506887044638e-11	1.99578596511385e-10	9.75265363069412e-11	Adgrg1/Bax/Bcan/Btbd3/Btg2/Ccdc85c/Cdk5/Cdk5r1/Cdk5r2/Cdon/Celf1/Cep120/Crk/Crkl/Ctnnb1/Cul5/Dab2ip/Dclk2/Dicer1/Dixdc1/Dlx1/Gsk3b/Hdac1/Hnrnpk/Kif14/Kif3a/Lef1/Lrp8/Mdga1/Mfsd2a/Ndel1/Nf1/Nf2/Nr2f1/Nr4a3/Pax6/Plxna3/Pou3f2/Psen1/Pten/Ptprs/Rac1/Rhoa/Rnf7/Rtn4/Srgap2/Sun1/Syne2/Tacc2/Tra2b/Trappc9/Trp73/Tsku/Uba6/Uqcrq/Usp9x/Wdr62/Ywhae/Zbtb18/Zeb2	60	162	0.37037037037037
BP	GO:0045773	positive regulation of axon extension	20/4445	54/29008	7.87248437704919e-05	0.000365849819925189	0.000178777015018173	Anapc2/Atp5g1/Bmpr2/Dbn1/Dbnl/Fn1/Gdi1/Gsk3b/Ilk/Islr2/L1cam/Lrp1/Macf1/Map1b/Ndel1/Pak1/Rab11a/Rpl4/Shtn1/Vegfa	20	54	0.37037037037037
BP	GO:0010165	response to X-ray	10/4445	27/29008	0.0048391466275633	0.0131443372282652	0.00642314208202162	Atm/Blm/Brcc3/Gata3/Kars/Lig4/Nipbl/Nucks1/Trp53/Xrcc5	10	27	0.37037037037037
BP	GO:0014887	cardiac muscle adaptation	10/4445	27/29008	0.0048391466275633	0.0131443372282652	0.00642314208202162	Atp2a2/Atp2b4/Gata4/Inpp5f/Kdm4a/Myh6/Nfatc3/Oga/Ppp3ca/Trpc3	10	27	0.37037037037037
BP	GO:0048843	negative regulation of axon extension involved in axon guidance	10/4445	27/29008	0.0048391466275633	0.0131443372282652	0.00642314208202162	Plxna3/Sema3e/Sema4a/Sema4b/Sema4c/Sema4g/Sema6c/Sema6d/Slit1/Wnt3	10	27	0.37037037037037
BP	GO:0051016	barbed-end actin filament capping	10/4445	27/29008	0.0048391466275633	0.0131443372282652	0.00642314208202162	Add1/Add3/Arpc2/Capza1/Capzb/Carmil2/Gsn/Mphosph8/Svil/Twf1	10	27	0.37037037037037
BP	GO:0060563	neuroepithelial cell differentiation	10/4445	27/29008	0.0048391466275633	0.0131443372282652	0.00642314208202162	Abl2/Bccip/Cebpb/Hes1/Insm1/Lef1/Nfe2l1/Sox11/Sox4/Wnt11	10	27	0.37037037037037
BP	GO:1904030	negative regulation of cyclin-dependent protein kinase activity	10/4445	27/29008	0.0048391466275633	0.0131443372282652	0.00642314208202162	Actb/Apc/Camk2n1/Cdk5rap3/Cdkn2a/Hexim1/Nr2f2/Plk1/Pten/Tnfaip3	10	27	0.37037037037037
BP	GO:2000737	negative regulation of stem cell differentiation	10/4445	27/29008	0.0048391466275633	0.0131443372282652	0.00642314208202162	Ccnk/Cdk13/Hes1/Hnrnpu/Jag1/Lbh/N4bp2l2/Ncoa3/Prickle1/Zfp36l2	10	27	0.37037037037037
BP	GO:0032869	cellular response to insulin stimulus	77/4445	208/29008	1.37983916696403e-14	3.99900176921042e-13	1.9541614083561e-13	Akt1/Akt2/Akt3/Apc/Atp2b1/Baiap2l1/Bcar1/Cdk4/Cpeb1/Cpeb2/Dnai1/Eprs/Esrra/Fer/Ffar3/Gnai2/Gpam/Gsk3b/H2az1/Hdac9/Hnrnpk/Igf1r/Inppl1/Insig1/Insig2/Insr/Irs1/Irs2/Lpin2/Marcks/Mars1/Mfn2/Myo1c/Myo5a/Ncoa5/Ndel1/Nucb2/Nucks1/Ogt/Opa1/Osbpl8/Pak1/Parp1/Pdk2/Pik3r2/Pip4k2b/Pip4k2c/Pkm/Prkca/Prkcb/Prkcd/Pten/Ptpn1/Ptpra/Ptprf/Ptprj/Rab31/Rps6kb1/Shc1/Sirt1/Slc2a4/Slc9a1/Smarcc1/Socs3/Sorl1/Sp1/Src/Sr…	77	208	0.370192307692308
BP	GO:0006892	post-Golgi vesicle-mediated transport	37/4445	100/29008	9.25592171800769e-08	8.6892887688518e-07	4.24612784842677e-07	Ank3/Ap1ar/Ap3d1/Arfgef2/Atp2c1/Blzf1/Chic2/Dnm2/Dop1a/Dop1b/Ehd3/Eps15/Exoc5/Exoc6/Gak/Gga3/Golph3/Gopc/Klhl20/Macf1/Myo5a/Nbea/Nsf/Pkdcc/Plcb3/Rab31/Rabep1/Rnf215/Scfd1/Sec16a/Slc30a6/Sorl1/Sort1/Sys1/Vamp4/Vps54/Vti1a	37	100	0.37
BP	GO:0031345	negative regulation of cell projection organization	78/4445	211/29008	1.01962420200284e-14	2.99627242244368e-13	1.4641653779556e-13	Adam17/Adcy6/Arf6/Capzb/Cdk10/Cdk5/Cdk5r1/Cdkl3/Cep97/Coro1b/Crmp1/Cyth2/Dip2b/Dnm2/Dnm3/Dpysl3/Dtnbp1/Flna/Fyn/Gak/Gdi1/Gsk3b/H2-K1/Hes1/Ifrd1/Inpp5f/Inpp5j/Inppl1/Itgb1/Itm2c/Lgals1/Limk2/Lrp1/Lrp4/Map4/Mdm2/Mylip/Ngfr/Paqr3/Pfn2/Plxna3/Pmp22/Ppp3ca/Prkcd/Prkcsh/Prnp/Psen1/Pten/Ptpn9/Ptprf/Ptprs/Rab3ip/Rap1gap/Rhoa/Rnf6/Rtn4/Rtn4rl2/Sema3e/Sema4a/Sema4b/Sema4c/Sema4g/Sema6c/Sema6d/Slit1/Spg20/S…	78	211	0.369668246445498
BP	GO:0001933	negative regulation of protein phosphorylation	129/4445	349/29008	2.16863858371313e-23	2.24614074949173e-21	1.097604308202e-21	Actb/Adora2a/Aida/Akt1/Angpt1/Apc/Arrb1/Arrb2/Atg14/Bax/Bmp7/C9orf72/Cadm4/Camk2n1/Camk2n2/Cbl/Cblb/Ccnb1/Cdk5rap3/Cdkn2a/Chrna7/Coro1c/Crkl/Ctdsp1/Ctdsp2/Dab2ip/Ddit4/Dnaja1/Dnaja3/Dtnbp1/Dusp1/Dusp10/Dusp3/Dusp6/Dvl1/Eif4g1/Epm2a/Fbln1/Fem1a/Fkbp8/Gadd45a/Gba/Gfra2/Gnaq/Gpd1l/Gsk3b/Heg1/Hexim1/Hmgcr/Hspa4/Ilk/Impact/Inpp5f/Inpp5j/Inppl1/Insm1/Insr/Irak3/Irf1/Jun/Lrp1/Lyn/Macroh2a1/Mapk7/Mapk8ip…	129	349	0.369627507163324
BP	GO:0097581	lamellipodium organization	34/4445	92/29008	3.12507751547828e-07	2.61167192364971e-06	1.2762256130462e-06	Abi2/Ablim2/Akirin1/Aqp1/Arhgef4/Arpc2/Auts2/Capzb/Carmil2/Cdc42/Coro1b/Coro1c/Cttn/Dnm2/Fer/Golph3/Hdac4/Itgb1/Mtss2/Nck2/Nup85/Parvb/Plce1/Plekho1/Pmp22/Ptpro/Pxn/Rac1/Snx2/Src/Srgap2/Twf1/Wasf2/Wasf3	34	92	0.369565217391304
BP	GO:1900182	positive regulation of protein localization to nucleus	34/4445	92/29008	3.12507751547828e-07	2.61167192364971e-06	1.2762256130462e-06	Akt1/Brca1/Cdk1/Cdk5rap3/Cdkn2a/Fermt2/Flna/Fyn/Glis2/Ipo5/Jak2/Kat7/Larp7/Lif/Limk2/Mapk1/Mcrs1/Mepce/Ngfr/Ogt/Ormdl3/Park7/Parp1/Pik3r2/Prkcd/Psen1/Ran/Rbm22/Src/Stk11/Tfrc/Tpr/Trim28/Trim8	34	92	0.369565217391304
BP	GO:1990542	mitochondrial transmembrane transport	34/4445	92/29008	3.12507751547828e-07	2.61167192364971e-06	1.2762256130462e-06	Abcb7/Afg3l2/Aifm1/Akt1/Atp5b/Atp5e/Atp5j/Atp5pb/Dnajc15/Hspd1/Letm1/Micu2/Micu3/Mpc1/Mrpl18/Opa1/Pnpt1/Psen2/Slc25a12/Slc25a22/Slc25a23/Slc25a28/Slc25a37/Slc25a4/Slc25a5/Slc8b1/Smdt1/Timm17a/Timm23/Timm44/Tomm20/Tomm40l/Tomm7/Ucp2	34	92	0.369565217391304
BP	GO:1903170	negative regulation of calcium ion transmembrane transport	17/4445	46/29008	0.000274053381975919	0.00110849504950311	0.000541679742122361	Akt1/Bin1/Cabp1/Cacnb3/Calm1/Calm2/Calm3/Drd4/Dysf/Oprl1/Pkd2/Ppp2ca/Prkce/Sestd1/Sri/Ubqln1/Ywhae	17	46	0.369565217391304
BP	GO:1990138	neuron projection extension	75/4445	203/29008	3.4082312429268e-14	9.16306595438789e-13	4.4776448983222e-13	Anapc2/Atp5g1/Aurka/Auts2/Bcan/Bmpr2/C9orf72/Cacng7/Cdk5/Cdk5r1/Cdkl3/Cpne6/Ctnnb1/Cttn/Dbn1/Dbnl/Dip2b/Dnm2/Dpysl2/Dvl1/Fn1/Gdi1/Gsk3b/Hnrnpk/Ifrd1/Ilk/Impact/Iqgap1/Islr2/Itgb1/Itsn2/Jade2/Kdm1a/L1cam/Lamb2/Lrp1/Macf1/Map1b/Mecp2/Mgll/Ndel1/Nrn1/Nrp2/Pak1/Pak6/Picalm/Plxna3/Plxna4/Ptprs/Rab11a/Rnf157/Rnf6/Rpl4/Rtn4/Sema3e/Sema4a/Sema4b/Sema4c/Sema4g/Sema6c/Sema6d/Sh3glb1/Shtn1/Sin3a/Slit1/Slit3…	75	203	0.369458128078818
BP	GO:0006611	protein export from nucleus	24/4445	65/29008	1.67317059116224e-05	9.33087200385548e-05	4.55964538866532e-05	Anp32b/Calr/Cdk5/Cdkn2a/Cse1l/Ctdspl2/Dnajc27/Egr2/Gsk3b/Mdm2/Nup214/Nupl2/Nutf2/Nxt1/Park7/Ran/Rbm22/Sirt7/Styx/Tpr/Xpo1/Xpo4/Xpo6/Ywhae	24	65	0.369230769230769
BP	GO:0051170	import into nucleus	66/4445	179/29008	1.27233884903464e-12	2.78981019823842e-11	1.36327507229691e-11	Agap3/Akt1/Angpt1/Atf2/Brca1/Cabp1/Cdk1/Cry2/Cse1l/Ddx5/Elavl1/Epm2a/Fam53b/Fam53c/Fgf9/Flna/Heatr3/Hspa8/Ipo13/Ipo4/Ipo5/Ipo9/Jak2/Kpna1/Kpna2/Kpna6/Kpnb1/Mapk1/Mbtps1/Nf1/Nfkbia/Nolc1/Nup153/Nup155/Nup188/Nup214/Nup35/Nup54/Nup85/Nup98/Nutf2/Nxt1/Phb2/Pik3r2/Pola2/Pom121/Ppp2ca/Ppp3ca/Ppp3r1/Prickle1/Prkag1/Prkcd/Psen1/Ran/Ranbp2/Ranbp6/Rbm22/Sec13/Sumo1/Tnpo1/Tpr/Traf3ip2/Trim28/Trp53/Tsc2/Txn…	66	179	0.368715083798883
BP	GO:0035601	protein deacylation	42/4445	114/29008	1.49387887070215e-08	1.63292849569138e-07	7.97950596934877e-08	Abhd12/Abhd17b/Abhd17c/Akap8/Akap8l/Baz2a/Bcl6/Dyrk1a/Dysf/Ep300/Flna/Hdac1/Hdac11/Hdac4/Hdac5/Hdac9/Kdm5a/Mideas/Mier1/Morf4l1/Morf4l2/Mta1/Mta2/Ndst1/Nipbl/Per1/Per2/Rcor2/Sfpq/Sin3a/Sirt1/Sirt7/Smarcad1/Sphk2/Spred2/Srebf1/Suds3/Tada2a/Tbl1x/Trp53/Vegfa/Zbtb7b	42	114	0.368421052631579
BP	GO:0098732	macromolecule deacylation	42/4445	114/29008	1.49387887070215e-08	1.63292849569138e-07	7.97950596934877e-08	Abhd12/Abhd17b/Abhd17c/Akap8/Akap8l/Baz2a/Bcl6/Dyrk1a/Dysf/Ep300/Flna/Hdac1/Hdac11/Hdac4/Hdac5/Hdac9/Kdm5a/Mideas/Mier1/Morf4l1/Morf4l2/Mta1/Mta2/Ndst1/Nipbl/Per1/Per2/Rcor2/Sfpq/Sin3a/Sirt1/Sirt7/Smarcad1/Sphk2/Spred2/Srebf1/Suds3/Tada2a/Tbl1x/Trp53/Vegfa/Zbtb7b	42	114	0.368421052631579
BP	GO:0048864	stem cell development	35/4445	95/29008	2.3006892428039e-07	1.97228692483514e-06	9.63782267963126e-07	Acvr1/Anxa6/Bmp7/Bmpr1a/Cdc42/Cited2/Coro1c/Dicer1/Fam172a/Fn1/Hand2/Hes1/Jag1/Mapk1/Mapk3/Nolc1/Nrp2/Pax3/Pax6/Pdcd6/Phactr4/Sema3e/Sema4a/Sema4b/Sema4c/Sema4g/Sema6c/Sema6d/Setd2/Sox11/Sox8/Sox9/Tbx1/Tcof1/Zeb2	35	95	0.368421052631579
BP	GO:0006739	NADP metabolic process	14/4445	38/29008	0.000966426970603952	0.00334202824317229	0.00163312321307948	Cyb5r4/Fdxr/Idh1/Me1/Me2/Nadk/Nnt/Noct/Pgls/Rpe/Rpia/Tkt/Trp53/Txnrd1	14	38	0.368421052631579
BP	GO:0046686	response to cadmium ion	14/4445	38/29008	0.000966426970603952	0.00334202824317229	0.00163312321307948	Akt1/Alad/Daxx/Gsn/Gss/Hsf1/Jun/Mapk1/Mapk3/Mapk8/CYTB/Mt2/Prnp/Sumo1	14	38	0.368421052631579
BP	GO:1902003	regulation of amyloid-beta formation	14/4445	38/29008	0.000966426970603952	0.00334202824317229	0.00163312321307948	Abcg1/Bin1/Chrna7/Gga3/Picalm/Prnp/Rock1/Rock2/Rtn2/Rtn3/Rtn4/Sorl1/Sp1/Tmed10	14	38	0.368421052631579
BP	GO:2000144	positive regulation of DNA-templated transcription, initiation	14/4445	38/29008	0.000966426970603952	0.00334202824317229	0.00163312321307948	Bclaf1/Cand1/Creb1/Dhx36/Jun/Med12/Med16/Med24/Med30/Nkx2-5/Paxip1/Psmc6/Taf6/Trp53	14	38	0.368421052631579
BP	GO:0006089	lactate metabolic process	7/4445	19/29008	0.0182220493580279	0.0399885056769781	0.0195408752187696	Hagh/Haghl/Htt/Mtch2/Park7/Per2/Trp53	7	19	0.368421052631579
BP	GO:0006896	Golgi to vacuole transport	7/4445	19/29008	0.0182220493580279	0.0399885056769781	0.0195408752187696	Ap3d1/Ehd3/Gak/Rnf215/Sort1/Vps54/Vti1a	7	19	0.368421052631579
BP	GO:0010523	negative regulation of calcium ion transport into cytosol	7/4445	19/29008	0.0182220493580279	0.0399885056769781	0.0195408752187696	Calm1/Calm2/Calm3/Pkd2/Prkce/Sri/Tmbim6	7	19	0.368421052631579
BP	GO:0022038	corpus callosum development	7/4445	19/29008	0.0182220493580279	0.0399885056769781	0.0195408752187696	Cdk5/Ephb3/Ptprs/Rtn4rl2/Szt2/Tsku/Zeb2	7	19	0.368421052631579
BP	GO:0030150	protein import into mitochondrial matrix	7/4445	19/29008	0.0182220493580279	0.0399885056769781	0.0195408752187696	Dnajc15/Timm17a/Timm23/Timm44/Tomm20/Tomm40l/Tomm7	7	19	0.368421052631579
BP	GO:0032211	negative regulation of telomere maintenance via telomerase	7/4445	19/29008	0.0182220493580279	0.0399885056769781	0.0195408752187696	Gnl3l/Hnrnpu/Nat10/Pif1/Src/Stn1/Terf2	7	19	0.368421052631579
BP	GO:0032570	response to progesterone	7/4445	19/29008	0.0182220493580279	0.0399885056769781	0.0195408752187696	Abhd2/Cbr1/Ncoa1/Src/Tgfb3/Ube3a/Wbp2	7	19	0.368421052631579
BP	GO:0033145	positive regulation of intracellular steroid hormone receptor signaling pathway	7/4445	19/29008	0.0182220493580279	0.0399885056769781	0.0195408752187696	Kmt2d/Lmo3/Ncoa3/Pak1/Parp1/Ppp5c/Wbp2	7	19	0.368421052631579
BP	GO:0034501	protein localization to kinetochore	7/4445	19/29008	0.0182220493580279	0.0399885056769781	0.0195408752187696	Aurkb/Bub3/Cdk1/Ik/Knl1/Kntc1/Trappc12	7	19	0.368421052631579
BP	GO:0045821	positive regulation of glycolytic process	7/4445	19/29008	0.0182220493580279	0.0399885056769781	0.0195408752187696	App/Entpd5/Gpd1/Insr/Mlxipl/Psen1/Zbtb20	7	19	0.368421052631579
BP	GO:0046838	phosphorylated carbohydrate dephosphorylation	7/4445	19/29008	0.0182220493580279	0.0399885056769781	0.0195408752187696	Bpnt1/Epm2a/Impa2/Inpp5a/Inpp5j/Ocrl/Pten	7	19	0.368421052631579
BP	GO:0051905	establishment of pigment granule localization	7/4445	19/29008	0.0182220493580279	0.0399885056769781	0.0195408752187696	Dctn1/Dctn2/Map2k1/Myo5a/Myo7a/Rab11a/Rab1a	7	19	0.368421052631579
BP	GO:0060044	negative regulation of cardiac muscle cell proliferation	7/4445	19/29008	0.0182220493580279	0.0399885056769781	0.0195408752187696	Apc/Cited2/Jarid2/Pten/Sav1/Trp73/Vgll4	7	19	0.368421052631579
BP	GO:0060123	regulation of growth hormone secretion	7/4445	19/29008	0.0182220493580279	0.0399885056769781	0.0195408752187696	Chd7/Itsn1/Madd/Oga/Selenot/Serp1/Sirt1	7	19	0.368421052631579
BP	GO:0060221	retinal rod cell differentiation	7/4445	19/29008	0.0182220493580279	0.0399885056769781	0.0195408752187696	Ahi1/Alms1/Casz1/Naglu/Ptn/Sox8/Sox9	7	19	0.368421052631579
BP	GO:0060712	spongiotrophoblast layer development	7/4445	19/29008	0.0182220493580279	0.0399885056769781	0.0195408752187696	Akt1/Birc6/Fbxw8/Lif/Senp2/Socs3/Xist	7	19	0.368421052631579
BP	GO:0071545	inositol phosphate catabolic process	7/4445	19/29008	0.0182220493580279	0.0399885056769781	0.0195408752187696	Bpnt1/Impa2/Inpp5a/Inpp5j/Nudt3/Ocrl/Pten	7	19	0.368421052631579
BP	GO:0140467	integrated stress response signaling	7/4445	19/29008	0.0182220493580279	0.0399885056769781	0.0195408752187696	Eif2s1/Impact/Nck2/Oma1/Ptpn1/Qrich1/Tmem33	7	19	0.368421052631579
BP	GO:1901550	regulation of endothelial cell development	7/4445	19/29008	0.0182220493580279	0.0399885056769781	0.0195408752187696	Add1/Dicer1/Ikbkb/Rock1/Rock2/Vegfa/Zdhhc21	7	19	0.368421052631579
BP	GO:1903083	protein localization to condensed chromosome	7/4445	19/29008	0.0182220493580279	0.0399885056769781	0.0195408752187696	Aurkb/Bub3/Cdk1/Ik/Knl1/Kntc1/Trappc12	7	19	0.368421052631579
BP	GO:1903140	regulation of establishment of endothelial barrier	7/4445	19/29008	0.0182220493580279	0.0399885056769781	0.0195408752187696	Add1/Dicer1/Ikbkb/Rock1/Rock2/Vegfa/Zdhhc21	7	19	0.368421052631579
BP	GO:1904385	cellular response to angiotensin	7/4445	19/29008	0.0182220493580279	0.0399885056769781	0.0195408752187696	Actn2/Camk2a/Hsf1/Prkcd/Rock1/Rock2/Src	7	19	0.368421052631579
BP	GO:2000678	negative regulation of transcription regulatory region DNA binding	7/4445	19/29008	0.0182220493580279	0.0399885056769781	0.0195408752187696	Mad2l2/Per2/Psen1/Sin3a/Sox11/Sri/Zfp593	7	19	0.368421052631579
BP	GO:2000773	negative regulation of cellular senescence	7/4445	19/29008	0.0182220493580279	0.0399885056769781	0.0195408752187696	Akt3/Bcl6/Nampt/Rbl1/Sirt1/Terf2/Ybx1	7	19	0.368421052631579
BP	GO:0022411	cellular component disassembly	148/4445	402/29008	1.96899740686909e-26	3.45559044905525e-24	1.68861678197282e-24	Abcc8/Acin1/Actn2/Add1/Add3/Aifm1/Akap8l/Apc/Arf6/Arhgef2/Arid1a/Arid2/Arpc2/Asph/Atg12/Atg13/Atg14/Atg3/Atg5/Atg9a/Atp2a2/Bax/Becn1/Blcap/Bnip3/Bnip3l/Camsap1/Capza1/Capzb/Carmil2/Cdk1/Cdk5/Cdk5rap3/Cdkn2a/Cfl2/Ckap2/Clasp1/Clec16a/Cttn/Dctn1/Ddit4/Dicer1/Dnajc6/Dnm1l/Dstn/Dusp3/Dysf/Eif2d/Eif5a/Etf1/Flot1/Gabarapl1/Gabarapl2/Gak/Gba/Gfm2/Gle1/Golga2/Gsn/Gspt1/Gspt2/Hdgfl3/Hsf1/Hspa2/Hspa8/Htt/H…	148	402	0.368159203980099
BP	GO:0060411	cardiac septum morphogenesis	32/4445	87/29008	7.77986950120322e-07	5.97970991588831e-06	2.92205880996658e-06	Acvr1/Bmp7/Bmpr1a/Bmpr2/Ccn1/Chd7/Cited2/Egln1/Fzd2/Gata4/Hes1/Jag1/Mdm2/Mks1/Nfatc1/Nkx2-5/Nrp2/Nsd2/Parva/Robo2/Sav1/Slit3/Smad4/Smad6/Sox11/Sox4/Tbx1/Tbx3/Trp53/Wnt11/Zfpm1/Zfpm2	32	87	0.367816091954023
BP	GO:0016358	dendrite development	115/4445	313/29008	9.24047305789326e-21	5.83813087797696e-19	2.85287447145273e-19	Abi2/Abl2/Ache/Acsl4/Actl6b/Anapc2/App/Arf1/Arf6/Asap1/Bmp7/Btbd3/Cacna1a/Camk2a/Caprin1/Cask/Cdc20/Cdc42/Cdk5/Cdk5r1/Cdkl3/Chrna7/Chrnb2/Cpeb3/Crebbp/Crk/Crkl/Ctnna2/Ctnnd2/Cyth2/D16Ertd472e/Dab2ip/Dbn1/Dbnl/Dgkg/Dhx36/Dip2a/Dnm1l/Dnm3/Dtnbp1/Dvl1/Eef2k/Ephb3/Farp1/Fbxw8/Foxo6/Fyn/Grip1/Gsk3b/Hnrnpk/Igsf9/Ilk/Iqgap1/Itgb1/Itsn1/Kidins220/Kif1a/Klf7/Lrp4/Lrp8/Map1b/Map1s/Map6/Mapk6/Mapk8/Marcks/M…	115	313	0.36741214057508
BP	GO:0014033	neural crest cell differentiation	36/4445	98/29008	1.69335210292295e-07	1.51323883822733e-06	7.39462773449417e-07	Acvr1/Anxa6/Bmp7/Bmpr1a/Cdc42/Cited2/Coro1c/Dicer1/Fam172a/Fn1/Hand2/Hes1/Jag1/Mapk1/Mapk3/Nolc1/Nrp2/Pax3/Pax6/Pdcd6/Phactr4/Sema3e/Sema4a/Sema4b/Sema4c/Sema4g/Sema6c/Sema6d/Smad4/Sox11/Sox8/Sox9/Tbx1/Tcof1/Wnt10a/Zeb2	36	98	0.36734693877551
BP	GO:0030048	actin filament-based movement	47/4445	128/29008	2.41883998347332e-09	3.12520061668393e-08	1.52716772608486e-08	Actn4/Akap6/Ank2/Atp2a2/Bin1/Cacna1g/Cacna1h/Cacna2d1/Camk2d/Dbn1/Flna/Fnbp1l/Gata4/Gpd1l/Gsn/Hcn4/Kcnh2/Kcnn2/Myh10/Myh6/Myh9/Myl6/Myl6b/Myo1c/Myo1e/Myo5a/Myo6/Myo7a/Myrip/Nos1/Nup155/Pard3/Parva/Pde4d/Pik3ca/Rnf207/Rock1/Ryr2/Scn3b/Shtn1/Sri/Stc1/Sumo1/Syne2/Tpm1/Wasf2/Wasl	47	128	0.3671875
BP	GO:0061387	regulation of extent of cell growth	47/4445	128/29008	2.41883998347332e-09	3.12520061668393e-08	1.52716772608486e-08	Anapc2/Atp5g1/Bmpr2/Cdk5/Cdk5r1/Cdkl3/Cttn/Dbn1/Dbnl/Dip2b/Dnm2/Dpysl2/Fn1/Gdi1/Gsk3b/Ifrd1/Ilk/Islr2/L1cam/Lrp1/Macf1/Map1b/Mgll/Ndel1/Pak1/Plxna3/Plxna4/Ptprs/Rab11a/Rnf6/Rpl4/Rtn4/Sema3e/Sema4a/Sema4b/Sema4c/Sema4g/Sema6c/Sema6d/Shtn1/Sin3a/Slit1/Spg20/Trim46/Ulk2/Vegfa/Wnt3	47	128	0.3671875
BP	GO:0031331	positive regulation of cellular catabolic process	156/4445	425/29008	1.25248842093672e-27	2.93082290499192e-25	1.43218266612374e-25	Abcd1/Abhd5/Acsl5/Adam9/Ago2/Agtpbp1/Akt1/Akt2/Amer1/App/Arih2/Atf6/Atm/Aurka/Bag2/Bag6/Bax/Bcap31/Becn1/Bnip3/Bnip3l/Btg2/C9orf72/Cd81/Cdc20/Celf1/Clec16a/Cnot1/Cnot2/Cnot6l/Cnot7/Cpeb3/Csnk1d/Dab2ip/Daglb/Dapk1/Dda1/Dhx36/Dvl1/Elapor1/Entpd5/Epm2a/Exosc7/Fbxw8/Flcn/Foxo3/Fzr1/Gba/Gigyf2/Gpd1/Gsk3b/Gtpbp1/Herpud1/Hnrnpr/Hsf1/Hspa1b/Hspbp1/Htt/Ikbkg/Insr/Irs1/Irs2/Itch/Kat5/Khsrp/Ldlr/Lrp1/Lrsam1…	156	425	0.367058823529412
BP	GO:1901653	cellular response to peptide	113/4445	308/29008	2.28518460431026e-20	1.30070237207497e-18	6.35604214740824e-19	Actn2/Adcy6/Akt1/Akt2/Akt3/Anxa5/Apc/App/Arhgef2/Atp1a3/Atp2b1/Baiap2l1/Bcar1/Cacna1a/Cacna2d1/Camk2a/Cdk4/Cdk5/Cpeb1/Cpeb2/Crhr1/Crk/Ctnnb1/Dnai1/Eprs/Esrra/Fer/Ffar3/Fyn/Gnai2/Gpam/Gsk3b/H2az1/Hdac9/Hnrnpk/Hsf1/Igf1r/Inppl1/Insig1/Insig2/Insr/Irf1/Irs1/Irs2/Jak2/Leprotl1/Lpin2/Lrp1/Marcks/Mars1/Mbd5/Mdm2/Mfn2/Myo1c/Myo5a/Ncoa5/Ndel1/Ngfr/Nr4a2/Nr4a3/Nucb2/Nucks1/Ogt/Opa1/Osbpl8/Pak1/Parp1/Pdk2/…	113	308	0.366883116883117
BP	GO:0031669	cellular response to nutrient levels	73/4445	199/29008	1.13106810409089e-13	2.85843531265849e-12	1.39680957865203e-12	Aqp3/Atf2/Atf3/Atg14/Atg4b/Atg5/Becn1/Brsk1/Clec16a/Comt/Cpeb4/Depdc5/Dnajc15/Eif2s1/Eif4g1/Elapor1/Fads1/Fes/Flcn/Fnip1/Foxo3/Gabarapl1/Gabarapl2/Gba/Gcn1/Hnrnpl/Hspa5/Impact/Ireb2/Jun/Kcnb1/Lars/Map1lc3a/Map3k5/Mapk1/Mapk3/Mapk8/Mars1/Mfsd2a/Ncoa1/Ndor1/Nprl2/Nprl3/Pdia3/Pdk2/Pik3r4/Prkag1/Prkag2/Rptor/Rragb/Rragc/Rragd/Rrp8/Seh1l/Sh3glb1/Sirt1/Slc2a1/Slc38a3/Snw1/Srebf1/Srebf2/Stk24/Szt2/Tnrc6…	73	199	0.366834170854271
BP	GO:0044272	sulfur compound biosynthetic process	33/4445	90/29008	5.71956908317078e-07	4.5283505598337e-06	2.21283420669303e-06	Acat1/Acly/Acsl1/Acsl4/Acsl5/Acsl6/Angpt1/Apip/Chst11/Chst14/Csad/Dip2a/Dld/Ext2/Gclm/Ggt7/Glce/Gss/Hagh/Mat2a/Mpc1/Mri1/Mthfd1/Mtr/Papss1/Papss2/Pdha1/Pdk1/Pdk2/Slc7a11/Sp1/Ugdh/Xylt2	33	90	0.366666666666667
[truncated: 1,559 more rows]
