# Supplementary material for: Cannabidiol Promotes Neuronal Differentiation Using Akt and Erk Pathways Triggered by Cb1 Signaling
Source: Molecules. 2022 Sep 1;27(17):5644. doi: 10.3390/molecules27175644 (PMC9457834; doi:10.3390/molecules27175644)
Supplement: Supplementary file 1 [file molecules-27-05644-s001.zip › molecules-1858246-supplementary-resubmit/Table S2.tsv]

ONTOLOGY	ID	Description	GeneRatio	BgRatio	pvalue	p.adjust	qvalue	geneID	Count	BG	CountBGRatio
BP	GO:0046831	regulation of RNA export from nucleus	11/5163	13/29008	3.07763480309778e-07	2.16401105033346e-06	1.01296040883554e-06	Akap8l/Cpsf6/Dhx9/Iws1/Khdrbs1/Nup153/Setd2/Supt6/Thoc2/Thoc5/Tpr	11	13	0.846153846153846
BP	GO:2000615	regulation of histone H3-K9 acetylation	10/5163	12/29008	1.47015295832059e-06	9.08834829778927e-06	4.25420055315789e-06	Brca1/Chek1/Gata3/Hdac8/Kmt2a/Pih1d1/Smad4/Smarcb1/Sphk2/Zfp451	10	12	0.833333333333333
BP	GO:0018026	peptidyl-lysine monomethylation	9/5163	11/29008	6.91974636544801e-06	3.68917685842467e-05	1.72688124591629e-05	Eef1akmt2/Ehmt1/Kmt2a/Kmt5a/Setd2/Setd3/Setd6/Setd7/Smyd2	9	11	0.818181818181818
BP	GO:0044417	translocation of molecules into host	9/5163	11/29008	6.91974636544801e-06	3.68917685842467e-05	1.72688124591629e-05	Alyref2/Ddx39b/Tcp1/Thoc1/Thoc2/Thoc3/Thoc5/Thoc6/Thoc7	9	11	0.818181818181818
BP	GO:1901977	negative regulation of cell cycle checkpoint	9/5163	11/29008	6.91974636544801e-06	3.68917685842467e-05	1.72688124591629e-05	Aurka/Brd4/Cdt1/Chek2/Ddx39b/Mad1l1/Ppp1r10/Thoc1/Thoc5	9	11	0.818181818181818
BP	GO:1990144	intrinsic apoptotic signaling pathway in response to hypoxia	9/5163	11/29008	6.91974636544801e-06	3.68917685842467e-05	1.72688124591629e-05	Atf2/Bnip3/Eno1/Eno1b/Hyou1/Map2k1/Nol3/Tmbim6/Trp53	9	11	0.818181818181818
BP	GO:0000338	protein deneddylation	8/5163	10/29008	3.20003695951149e-05	0.000149092631068149	6.97893536624438e-05	Cops2/Cops3/Cops4/Cops6/Cops7a/Cops7b/Gps1/Tor1a	8	10	0.8
BP	GO:0006735	NADH regeneration	8/5163	10/29008	3.20003695951149e-05	0.000149092631068149	6.97893536624438e-05	Eno1/Eno1b/Eno2/Foxk2/Gpi1/Pfkl/Pfkm/Pfkp	8	10	0.8
BP	GO:0010216	maintenance of DNA methylation	8/5163	10/29008	3.20003695951149e-05	0.000149092631068149	6.97893536624438e-05	Ctcf/Dnmt1/Dnmt3a/Hells/Uhrf1/Uhrf2/Usp7/Zfp445	8	10	0.8
BP	GO:0015780	nucleotide-sugar transmembrane transport	8/5163	10/29008	3.20003695951149e-05	0.000149092631068149	6.97893536624438e-05	Slc35a2/Slc35a3/Slc35a4/Slc35b1/Slc35b4/Slc35c1/Slc35c2/Slc35d1	8	10	0.8
BP	GO:0046784	viral mRNA export from host cell nucleus	8/5163	10/29008	3.20003695951149e-05	0.000149092631068149	6.97893536624438e-05	Alyref2/Ddx39b/Thoc1/Thoc2/Thoc3/Thoc5/Thoc6/Thoc7	8	10	0.8
BP	GO:0061621	canonical glycolysis	8/5163	10/29008	3.20003695951149e-05	0.000149092631068149	6.97893536624438e-05	Eno1/Eno1b/Eno2/Foxk2/Gpi1/Pfkl/Pfkm/Pfkp	8	10	0.8
BP	GO:0061718	glucose catabolic process to pyruvate	8/5163	10/29008	3.20003695951149e-05	0.000149092631068149	6.97893536624438e-05	Eno1/Eno1b/Eno2/Foxk2/Gpi1/Pfkl/Pfkm/Pfkp	8	10	0.8
BP	GO:0098953	receptor diffusion trapping	8/5163	10/29008	3.20003695951149e-05	0.000149092631068149	6.97893536624438e-05	Cacng2/Cacng3/Cacng5/Cacng7/Cacng8/Camk2a/Dlg4/Gphn	8	10	0.8
BP	GO:0098970	postsynaptic neurotransmitter receptor diffusion trapping	8/5163	10/29008	3.20003695951149e-05	0.000149092631068149	6.97893536624438e-05	Cacng2/Cacng3/Cacng5/Cacng7/Cacng8/Camk2a/Dlg4/Gphn	8	10	0.8
BP	GO:0099628	neurotransmitter receptor diffusion trapping	8/5163	10/29008	3.20003695951149e-05	0.000149092631068149	6.97893536624438e-05	Cacng2/Cacng3/Cacng5/Cacng7/Cacng8/Camk2a/Dlg4/Gphn	8	10	0.8
BP	GO:1904526	regulation of microtubule binding	8/5163	10/29008	3.20003695951149e-05	0.000149092631068149	6.97893536624438e-05	Gas8/Hsf1/Mapre1/Mapre3/Mark2/Ppp2ca/Ppp2cb/Ttbk2	8	10	0.8
BP	GO:0006851	mitochondrial calcium ion transmembrane transport	15/5163	19/29008	1.04948781669006e-08	9.4468768768631e-08	4.42202560006876e-08	Afg3l2/Akt1/Letm1/Mcur1/Micu1/Micu2/Micu3/Opa1/Psen2/Slc25a23/Slc8a3/Slc8b1/Smdt1/Stoml2/Vdac1	15	19	0.789473684210526
BP	GO:0036444	calcium import into the mitochondrion	11/5163	14/29008	1.20294435911034e-06	7.51692369925878e-06	3.51862625766786e-06	Afg3l2/Akt1/Mcur1/Micu1/Micu2/Micu3/Opa1/Psen2/Slc25a23/Smdt1/Vdac1	11	14	0.785714285714286
BP	GO:0043970	histone H3-K9 acetylation	11/5163	14/29008	1.20294435911034e-06	7.51692369925878e-06	3.51862625766786e-06	Brca1/Chek1/Crtc2/Gata3/Hdac8/Kmt2a/Pih1d1/Smad4/Smarcb1/Sphk2/Zfp451	11	14	0.785714285714286
BP	GO:1901836	regulation of transcription of nucleolar large rRNA by RNA polymerase I	11/5163	14/29008	1.20294435911034e-06	7.51692369925878e-06	3.51862625766786e-06	Dedd/Ippk/Macroh2a1/Mars1/Mtor/Ncl/Nol11/Pih1d1/Sirt7/Smarca4/Smarcb1	11	14	0.785714285714286
BP	GO:0010452	histone H3-K36 methylation	10/5163	13/29008	5.34478455168996e-06	2.93824444861503e-05	1.37537435285702e-05	Ash1l/Bcor/Brd4/Fh1/Iws1/Nsd3/Paxip1/Prdm9/Setd2/Setd5	10	13	0.769230769230769
BP	GO:0051573	negative regulation of histone H3-K9 methylation	10/5163	13/29008	5.34478455168996e-06	2.93824444861503e-05	1.37537435285702e-05	Brca1/Dnmt1/Dnmt3b/Kdm1a/Kdm3a/Kdm4a/Kdm4b/Pih1d1/Sirt1/Smarcb1	10	13	0.769230769230769
BP	GO:0061620	glycolytic process through glucose-6-phosphate	10/5163	13/29008	5.34478455168996e-06	2.93824444861503e-05	1.37537435285702e-05	Eno1/Eno1b/Eno2/Foxk2/Gale/Galk1/Gpi1/Pfkl/Pfkm/Pfkp	10	13	0.769230769230769
BP	GO:1901660	calcium ion export	10/5163	13/29008	5.34478455168996e-06	2.93824444861503e-05	1.37537435285702e-05	Atp2b1/Atp2b3/Atp2b4/Calm2/Letm1/Rgs9/Slc8a1/Slc8a3/Slc8b1/Ywhae	10	13	0.769230769230769
BP	GO:1905214	regulation of RNA binding	10/5163	13/29008	5.34478455168996e-06	2.93824444861503e-05	1.37537435285702e-05	Carm1/Cdk9/Eif3d/Eif3e/Eif4a3/Eif4g1/Gemin2/Hnrnpl/Ncbp1/Nucks1	10	13	0.769230769230769
BP	GO:0006991	response to sterol depletion	13/5163	17/29008	2.05863492001439e-07	1.49174742493631e-06	6.98277895212225e-07	Amfr/Eif2ak3/Erlin1/Erlin2/Insig1/Lpcat3/Npc1l1/Pip4p1/Spring1/Srebf1/Srebf2/Tmed2/Zbtb7b	13	17	0.764705882352941
BP	GO:0042790	nucleolar large rRNA transcription by RNA polymerase I	13/5163	17/29008	2.05863492001439e-07	1.49174742493631e-06	6.98277895212225e-07	Dedd/Ippk/Macroh2a1/Mars1/Mtor/Ncl/Nol11/Pih1d1/Sirt7/Smarca4/Smarcb1/Taf1b/Tcof1	13	17	0.764705882352941
BP	GO:0098760	response to interleukin-7	13/5163	17/29008	2.05863492001439e-07	1.49174742493631e-06	6.98277895212225e-07	Atic/Atp5b/Crkl/Eno1/Hdgf/Hmgb1/Hnrnph1/Hspd1/Jak1/Pdia3/Rad23b/Stip1/Ybx1	13	17	0.764705882352941
BP	GO:0098761	cellular response to interleukin-7	13/5163	17/29008	2.05863492001439e-07	1.49174742493631e-06	6.98277895212225e-07	Atic/Atp5b/Crkl/Eno1/Hdgf/Hmgb1/Hnrnph1/Hspd1/Jak1/Pdia3/Rad23b/Stip1/Ybx1	13	17	0.764705882352941
BP	GO:0043984	histone H4-K16 acetylation	16/5163	21/29008	8.12774181796993e-09	7.47493476891446e-08	3.49897149479519e-08	Atg5/Atg7/Brca1/Hcfc1/Kansl1/Kansl2/Kansl3/Kmt2a/Msl1/Msl2/Ogt/Phf20/Pih1d1/Sirt1/Wdr5/Zmpste24	16	21	0.761904761904762
BP	GO:0006099	tricarboxylic acid cycle	24/5163	32/29008	2.3149884416205e-12	3.78194127159338e-11	1.77030370342837e-11	Aco1/Aco2/Cs/Dhtkd1/Dlat/Dlst/Fh1/Idh1/Idh2/Idh3a/Idh3b/Idh3g/Mdh1/Mdh2/Ndufs4/Ogdh/Pdha1/Sdha/Sdhaf2/Sdhc/Sdhd/Sucla2/Suclg1/Suclg2	24	32	0.75
BP	GO:0051123	RNA polymerase II preinitiation complex assembly	18/5163	24/29008	1.40084853520185e-09	1.45940859691931e-08	6.83140286536745e-09	Atf7ip/Cand1/Esr1/Gtf2a2/Gtf2b/Gtf2f2/Hmgb1/Psmc6/Taf1/Taf11/Taf12/Taf6/Taf6l/Taf7/Tbp/Thra/Trp53/Wnt10b	18	24	0.75
BP	GO:0046112	nucleobase biosynthetic process	12/5163	16/29008	8.90373325525024e-07	5.71547725627427e-06	2.67538013602734e-06	Aprt/Cad/Cmpk1/Ctps/Ctps2/Gart/Mtor/Prps1/Prps1l3/Shmt1/Shmt2/Umps	12	16	0.75
BP	GO:0071501	cellular response to sterol depletion	12/5163	16/29008	8.90373325525024e-07	5.71547725627427e-06	2.67538013602734e-06	Amfr/Eif2ak3/Erlin1/Erlin2/Insig1/Lpcat3/Npc1l1/Spring1/Srebf1/Srebf2/Tmed2/Zbtb7b	12	16	0.75
BP	GO:0003183	mitral valve morphogenesis	9/5163	12/29008	2.32685265868301e-05	0.000112193844051066	5.25172559175641e-05	Acvr1/Bmpr2/Dchs1/Gata4/Notch1/Smad6/Sox4/Zfpm1/Zfpm2	9	12	0.75
BP	GO:0006335	DNA replication-dependent nucleosome assembly	9/5163	12/29008	2.32685265868301e-05	0.000112193844051066	5.25172559175641e-05	Asf1a/Asf1b/Chaf1b/H3c8/H4c17/H4f16/Hat1/Nasp/Rbbp4	9	12	0.75
BP	GO:0033262	regulation of nuclear cell cycle DNA replication	9/5163	12/29008	2.32685265868301e-05	0.000112193844051066	5.25172559175641e-05	Cdc7/Cdt1/Dach1/Dbf4/Fgfr1/Ilkap/Ino80/Wiz/Zmpste24	9	12	0.75
BP	GO:0034723	DNA replication-dependent nucleosome organization	9/5163	12/29008	2.32685265868301e-05	0.000112193844051066	5.25172559175641e-05	Asf1a/Asf1b/Chaf1b/H3c8/H4c17/H4f16/Hat1/Nasp/Rbbp4	9	12	0.75
BP	GO:0042762	regulation of sulfur metabolic process	9/5163	12/29008	2.32685265868301e-05	0.000112193844051066	5.25172559175641e-05	Abcb7/Cacna1a/Comt/Eif2ak3/Nfe2l2/Pdk1/Pdk2/Slc7a11/Sp1	9	12	0.75
BP	GO:0061418	regulation of transcription from RNA polymerase II promoter in response to hypoxia	9/5163	12/29008	2.32685265868301e-05	0.000112193844051066	5.25172559175641e-05	Bach1/Cited2/Egr1/Hif1a/Hif1an/Nfe2l2/Notch1/Trp53/Vegfa	9	12	0.75
BP	GO:0098789	pre-mRNA cleavage required for polyadenylation	9/5163	12/29008	2.32685265868301e-05	0.000112193844051066	5.25172559175641e-05	Cpsf2/Cpsf4/Cpsf6/Cpsf7/Cstf2t/Fip1l1/Ncbp1/Ncbp2/Nudt21	9	12	0.75
BP	GO:0099519	dense core granule cytoskeletal transport	9/5163	12/29008	2.32685265868301e-05	0.000112193844051066	5.25172559175641e-05	Kif1a/Kif1b/Kif1c/Kif5a/Kif5b/Ppfia2/Sybu/Tanc2/Trim46	9	12	0.75
BP	GO:0006891	intra-Golgi vesicle-mediated transport	20/5163	27/29008	2.40489423341076e-10	2.87325569986907e-09	1.34495351489999e-09	Cog1/Cog5/Cog6/Cog8/Copa/Copb1/Copb2/Cope/Copg2/Copz1/Copz2/Cux1/Gabarapl2/Gosr2/Nsf/Rab6a/Rab6b/Trappc10/Trappc3/Vti1b	20	27	0.740740740740741
BP	GO:0032933	SREBP signaling pathway	11/5163	15/29008	3.77934495210439e-06	2.152126986615e-05	1.00739755090049e-05	Amfr/Eif2ak3/Erlin1/Erlin2/Insig1/Lpcat3/Spring1/Srebf1/Srebf2/Tmed2/Zbtb7b	11	15	0.733333333333333
BP	GO:0043923	positive regulation by host of viral transcription	11/5163	15/29008	3.77934495210439e-06	2.152126986615e-05	1.00739755090049e-05	Chd1/Ctdp1/Ep300/Lef1/Nucks1/Rrp1b/Smarca4/Smarcb1/Snw1/Sp1/Taf11	11	15	0.733333333333333
BP	GO:0060211	regulation of nuclear-transcribed mRNA poly(A) tail shortening	11/5163	15/29008	3.77934495210439e-06	2.152126986615e-05	1.00739755090049e-05	Ago2/Btg2/Cnot1/Cnot7/Pabpc1/Polr2g/Tent4a/Tent4b/Tnrc6a/Tnrc6c/Tob1	11	15	0.733333333333333
BP	GO:0090239	regulation of histone H4 acetylation	11/5163	15/29008	3.77934495210439e-06	2.152126986615e-05	1.00739755090049e-05	Arrb1/Atg5/Atg7/Brca1/Iws1/Kat7/Pih1d1/Sirt1/Smarcb1/Taf7/Zmpste24	11	15	0.733333333333333
BP	GO:1905906	regulation of amyloid fibril formation	11/5163	15/29008	3.77934495210439e-06	2.152126986615e-05	1.00739755090049e-05	App/Chrna7/Cryab/Hspg2/Ldlr/Pfdn1/Pfdn2/Pfdn4/Pfdn5/Psen1/Vbp1	11	15	0.733333333333333
BP	GO:0031442	positive regulation of mRNA 3'-end processing	8/5163	11/29008	9.88820315408932e-05	0.000406465271954965	0.000190263921246384	Ccnb1/Cdc73/Cpeb1/Dhx36/Hsf1/Ncbp1/Ncbp2/Nudt21	8	11	0.727272727272727
BP	GO:0045898	regulation of RNA polymerase II transcription preinitiation complex assembly	8/5163	11/29008	9.88820315408932e-05	0.000406465271954965	0.000190263921246384	Atf7ip/Cand1/Esr1/Hmgb1/Psmc6/Thra/Trp53/Wnt10b	8	11	0.727272727272727
BP	GO:0070203	regulation of establishment of protein localization to telomere	8/5163	11/29008	9.88820315408932e-05	0.000406465271954965	0.000190263921246384	Cct3/Cct4/Cct6a/Cct7/Cct8/Dkc1/Tcp1/Terf1	8	11	0.727272727272727
BP	GO:0070933	histone H4 deacetylation	8/5163	11/29008	9.88820315408932e-05	0.000406465271954965	0.000190263921246384	Baz2a/Hdac1/Hdac2/Hdac3/Hdac4/Hdac8/Hdac9/Rest	8	11	0.727272727272727
BP	GO:0070897	transcription preinitiation complex assembly	21/5163	29/29008	1.70861477443912e-10	2.0682375031544e-09	9.68129393997984e-10	Atf7ip/Bdp1/Brf1/Cand1/Esr1/Gtf2a2/Gtf2b/Gtf2f2/Hmgb1/Psmc6/Taf1/Taf11/Taf12/Taf1b/Taf6/Taf6l/Taf7/Tbp/Thra/Trp53/Wnt10b	21	29	0.724137931034483
BP	GO:1900363	regulation of mRNA polyadenylation	13/5163	18/29008	6.19374392571687e-07	4.12591642011852e-06	1.93131637802889e-06	Cdk9/Cpeb1/Cpsf6/Cpsf7/Hsf1/Nelfe/Nudt21/Rnf20/Snrpa/Virma/Ythdc1/Zc3h14/Zc3h3	13	18	0.722222222222222
BP	GO:0031440	regulation of mRNA 3'-end processing	20/5163	28/29008	6.99940644275517e-10	7.61664862049813e-09	3.56530688666657e-09	Ahcyl1/Ccnb1/Cdc73/Cdk9/Cpeb1/Cpsf6/Cpsf7/Dhx36/Hsf1/Ncbp1/Ncbp2/Nelfe/Nudt21/Papola/Rnf20/Snrpa/Virma/Ythdc1/Zc3h14/Zc3h3	20	28	0.714285714285714
BP	GO:0033127	regulation of histone phosphorylation	10/5163	14/29008	1.56993850331391e-05	7.8620639783766e-05	3.68018432281126e-05	Akap8/Akap8l/Atm/Ccnb1/Cdk9/Daxx/Macroh2a1/Mapk3/Slk/Ube2b	10	14	0.714285714285714
BP	GO:0042789	mRNA transcription by RNA polymerase II	10/5163	14/29008	1.56993850331391e-05	7.8620639783766e-05	3.68018432281126e-05	Ap3b1/Atf2/Atf4/Epas1/Flna/Hnrnpd/Med1/Sp1/Srebf1/Supt6	10	14	0.714285714285714
BP	GO:0090110	COPII-coated vesicle cargo loading	10/5163	14/29008	1.56993850331391e-05	7.8620639783766e-05	3.68018432281126e-05	Insig1/Mia3/Rab1a/Sar1a/Sec23a/Sec23b/Sec24b/Sec24c/Sec31a/Sec31b	10	14	0.714285714285714
BP	GO:0031498	chromatin disassembly	12/5163	17/29008	2.53319692598165e-06	1.50172261796766e-05	7.02947222390429e-06	Arid1a/Arid2/Grwd1/Map1s/Padi2/Smarca4/Smarcb1/Smarcc1/Smarcc2/Smarcd1/Smarcd2/Smarce1	12	17	0.705882352941177
BP	GO:0032986	protein-DNA complex disassembly	12/5163	17/29008	2.53319692598165e-06	1.50172261796766e-05	7.02947222390429e-06	Arid1a/Arid2/Grwd1/Myc/Rpl23/Smarca4/Smarcb1/Smarcc1/Smarcc2/Smarcd1/Smarcd2/Smarce1	12	17	0.705882352941177
BP	GO:0035459	vesicle cargo loading	12/5163	17/29008	2.53319692598165e-06	1.50172261796766e-05	7.02947222390429e-06	Insig1/Mia2/Mia3/Picalm/Rab1a/Sar1a/Sec23a/Sec23b/Sec24b/Sec24c/Sec31a/Sec31b	12	17	0.705882352941177
BP	GO:0098974	postsynaptic actin cytoskeleton organization	12/5163	17/29008	2.53319692598165e-06	1.50172261796766e-05	7.02947222390429e-06	Abi2/Actb/Actr3/Arf1/Dbn1/Dbnl/Farp1/Myh10/Rock2/Sipa1l1/Wasf2/Wasl	12	17	0.705882352941177
BP	GO:0099188	postsynaptic cytoskeleton organization	12/5163	17/29008	2.53319692598165e-06	1.50172261796766e-05	7.02947222390429e-06	Abi2/Actb/Actr3/Arf1/Dbn1/Dbnl/Farp1/Myh10/Rock2/Sipa1l1/Wasf2/Wasl	12	17	0.705882352941177
BP	GO:0006376	mRNA splice site selection	19/5163	27/29008	2.82901116399055e-09	2.79601336658786e-08	1.3087968485614e-08	Celf1/Celf3/Celf5/Celf6/Khdc4/Luc7l/Luc7l2/Luc7l3/Nol3/Prpf39/Psip1/Ptbp2/Rbmx/Sfswap/Slu7/Snrpc/Srsf1/Srsf10/Ythdc1	19	27	0.703703703703704
BP	GO:0006515	protein quality control for misfolded or incompletely synthesized proteins	19/5163	27/29008	2.82901116399055e-09	2.79601336658786e-08	1.3087968485614e-08	Aup1/Bag6/Clpp/Cul3/Fbxl17/Klhl15/Lonp1/Oma1/Rnf126/Rnf185/Sdf2l1/Stub1/Tor1a/Ube2w/Uggt1/Uggt2/Vcp/Yme1l1/Zyg11b	19	27	0.703703703703704
BP	GO:0009299	mRNA transcription	14/5163	20/29008	4.1341433561726e-07	2.8372009749975e-06	1.32807651751094e-06	Ap3b1/Atf2/Atf4/Ddx5/Eef1d/Epas1/Flna/Hnrnpd/Hsf1/Med1/Sp1/Srebf1/Supt6/Trp53	14	20	0.7
BP	GO:0001672	regulation of chromatin assembly or disassembly	7/5163	10/29008	0.000408151345759522	0.00144100100127876	0.000674523802992052	Map1s/Padi2/Phf2/Phf8/Spty2d1/Tlk1/Tlk2	7	10	0.7
BP	GO:0006995	cellular response to nitrogen starvation	7/5163	10/29008	0.000408151345759522	0.00144100100127876	0.000674523802992052	Atg5/Atg7/Becn1/Gabarapl1/Gabarapl2/Map1lc3a/Nprl2	7	10	0.7
BP	GO:0007270	neuron-neuron synaptic transmission	7/5163	10/29008	0.000408151345759522	0.00144100100127876	0.000674523802992052	Cacna1a/Camk4/Kif1b/Pten/Tmod2/Vdac1/Vdac3	7	10	0.7
BP	GO:0015937	coenzyme A biosynthetic process	7/5163	10/29008	0.000408151345759522	0.00144100100127876	0.000674523802992052	Acat1/Acot7/Dcakd/Pank2/Pank3/Pank4/Ppcdc	7	10	0.7
BP	GO:0035562	negative regulation of chromatin binding	7/5163	10/29008	0.000408151345759522	0.00144100100127876	0.000674523802992052	Btaf1/Fbh1/Mepce/Ppp3ca/Senp2/Tdg/Wapl	7	10	0.7
BP	GO:0043562	cellular response to nitrogen levels	7/5163	10/29008	0.000408151345759522	0.00144100100127876	0.000674523802992052	Atg5/Atg7/Becn1/Gabarapl1/Gabarapl2/Map1lc3a/Nprl2	7	10	0.7
BP	GO:0060215	primitive hemopoiesis	7/5163	10/29008	0.000408151345759522	0.00144100100127876	0.000674523802992052	Gata2/Kdm1a/Ldb1/Stk4/Thoc5/Vegfa/Zfpm1	7	10	0.7
BP	GO:0060982	coronary artery morphogenesis	7/5163	10/29008	0.000408151345759522	0.00144100100127876	0.000674523802992052	Arid2/Hand2/Notch1/Nrp1/Sec24b/Tgfbr1/Vegfa	7	10	0.7
BP	GO:0072344	rescue of stalled ribosome	7/5163	10/29008	0.000408151345759522	0.00144100100127876	0.000674523802992052	Ascc2/Ascc3/Gtpbp2/Nemf/Rack1/Trip4/Zfp598	7	10	0.7
BP	GO:0090306	meiotic spindle assembly	7/5163	10/29008	0.000408151345759522	0.00144100100127876	0.000674523802992052	Aspm/Aurka/Cenpe/Golga2/Ndc80/Washc1/Washc5	7	10	0.7
BP	GO:1901856	negative regulation of cellular respiration	7/5163	10/29008	0.000408151345759522	0.00144100100127876	0.000674523802992052	Actn3/Dnajc15/Flcn/Pde12/Pde2a/Rhoa/Trap1	7	10	0.7
BP	GO:1901978	positive regulation of cell cycle checkpoint	7/5163	10/29008	0.000408151345759522	0.00144100100127876	0.000674523802992052	Ccar2/Dync1li1/Gen1/Mad2l1/Ndc80/Pcid2/Tpr	7	10	0.7
BP	GO:1902415	regulation of mRNA binding	7/5163	10/29008	0.000408151345759522	0.00144100100127876	0.000674523802992052	Carm1/Cdk9/Eif3d/Eif3e/Eif4a3/Eif4g1/Hnrnpl	7	10	0.7
BP	GO:1903599	positive regulation of autophagy of mitochondrion	7/5163	10/29008	0.000408151345759522	0.00144100100127876	0.000674523802992052	Bnip3/Hif1a/Htt/Slc25a4/Slc25a5/Vdac1/Vps13d	7	10	0.7
BP	GO:1904851	positive regulation of establishment of protein localization to telomere	7/5163	10/29008	0.000408151345759522	0.00144100100127876	0.000674523802992052	Cct3/Cct4/Cct6a/Cct7/Cct8/Dkc1/Tcp1	7	10	0.7
BP	GO:1905456	regulation of lymphoid progenitor cell differentiation	7/5163	10/29008	0.000408151345759522	0.00144100100127876	0.000674523802992052	Flcn/Fnip1/Hes1/Hes5/Notch1/Nudt21/Sos2	7	10	0.7
BP	GO:0000245	spliceosomal complex assembly	32/5163	46/29008	1.63612390598149e-14	3.68708064628098e-13	1.72590002176323e-13	Celf1/Celf3/Celf5/Celf6/Ddx39b/Gemin2/Khdc4/Luc7l/Luc7l2/Luc7l3/Ncbp1/Nol3/Prpf19/Prpf39/Psip1/Ptbp2/Rbm5/Rbmx/Scaf11/Sf3a1/Sf3a2/Sf3a3/Sf3b1/Sfswap/Slu7/Snrpc/Srpk1/Srpk2/Srsf1/Srsf10/Usp39/Ythdc1	32	46	0.695652173913043
BP	GO:0002328	pro-B cell differentiation	9/5163	13/29008	6.35969461658957e-05	0.000272344065285894	0.000127482600272962	Flcn/Fnip1/Hes1/Hes5/Notch1/Nudt21/Prkdc/Sos2/Sox4	9	13	0.692307692307692
BP	GO:0003174	mitral valve development	9/5163	13/29008	6.35969461658957e-05	0.000272344065285894	0.000127482600272962	Acvr1/Bmpr2/Dchs1/Gata4/Notch1/Smad6/Sox4/Zfpm1/Zfpm2	9	13	0.692307692307692
BP	GO:0006983	ER overload response	9/5163	13/29008	6.35969461658957e-05	0.000272344065285894	0.000127482600272962	Bcl2l11/Ccdc47/Ddit3/Eif2ak3/Gsk3b/Hspa5/Ppp1r15b/Tmco1/Trp53	9	13	0.692307692307692
BP	GO:0007076	mitotic chromosome condensation	9/5163	13/29008	6.35969461658957e-05	0.000272344065285894	0.000127482600272962	Akap8/Akap8l/Chmp1a/Ncapd2/Ncaph/Ncaph2/Phf13/Smc2/Smc4	9	13	0.692307692307692
BP	GO:0030948	negative regulation of vascular endothelial growth factor receptor signaling pathway	9/5163	13/29008	6.35969461658957e-05	0.000272344065285894	0.000127482600272962	Cadm4/Dab2ip/Emilin1/Epn2/Hgs/Hhex/Nedd4/Pdcd6/Ptpn1	9	13	0.692307692307692
BP	GO:0034086	maintenance of sister chromatid cohesion	9/5163	13/29008	6.35969461658957e-05	0.000272344065285894	0.000127482600272962	Dscc1/Macroh2a1/Naa10/Nipbl/Nsmce2/Sgo2a/Slf1/Smc5/Tnks	9	13	0.692307692307692
BP	GO:0034982	mitochondrial protein processing	9/5163	13/29008	6.35969461658957e-05	0.000272344065285894	0.000127482600272962	Afg3l1/Afg3l2/Immp1l/Mipep/Oma1/Pmpcb/Spg7/Stoml2/Yme1l1	9	13	0.692307692307692
BP	GO:0051315	attachment of mitotic spindle microtubules to kinetochore	9/5163	13/29008	6.35969461658957e-05	0.000272344065285894	0.000127482600272962	Aurkb/Becn1/Cdt1/Cenpe/Hnrnpu/Kif2c/Mad1l1/Ndc80/Seh1l	9	13	0.692307692307692
BP	GO:0060213	positive regulation of nuclear-transcribed mRNA poly(A) tail shortening	9/5163	13/29008	6.35969461658957e-05	0.000272344065285894	0.000127482600272962	Ago2/Btg2/Cnot1/Cnot7/Pabpc1/Polr2g/Tnrc6a/Tnrc6c/Tob1	9	13	0.692307692307692
BP	GO:0090158	endoplasmic reticulum membrane organization	9/5163	13/29008	6.35969461658957e-05	0.000272344065285894	0.000127482600272962	Arl6ip1/Lpcat3/Mospd3/Rtn4/Steep1/Stx18/Tmed2/Vapb/Vcpip1	9	13	0.692307692307692
BP	GO:0097398	cellular response to interleukin-17	9/5163	13/29008	6.35969461658957e-05	0.000272344065285894	0.000127482600272962	Dcp1b/Ikbke/Il17ra/Notch1/Srsf1/Traf2/Traf3ip2/Traf6/Trim32	9	13	0.692307692307692
BP	GO:0098787	mRNA cleavage involved in mRNA processing	9/5163	13/29008	6.35969461658957e-05	0.000272344065285894	0.000127482600272962	Cpsf2/Cpsf4/Cpsf6/Cpsf7/Cstf2t/Fip1l1/Ncbp1/Ncbp2/Nudt21	9	13	0.692307692307692
BP	GO:1902950	regulation of dendritic spine maintenance	9/5163	13/29008	6.35969461658957e-05	0.000272344065285894	0.000127482600272962	Abhd17b/App/Cfl1/Fyn/Grin1/Homer1/Prnp/Vps35/Zfp804a	9	13	0.692307692307692
BP	GO:2000105	positive regulation of DNA-dependent DNA replication	9/5163	13/29008	6.35969461658957e-05	0.000272344065285894	0.000127482600272962	Cdc7/Cdt1/Dbf4/E2f7/E2f8/Fgfr1/Ino80/Stoml2/Wiz	9	13	0.692307692307692
BP	GO:0051560	mitochondrial calcium ion homeostasis	20/5163	29/29008	1.87567212612351e-09	1.9256698483869e-08	9.01394342050002e-09	1600014C10Rik/Afg3l2/Anxa6/Bcap31/Bnip3/Fis1/Immt/Letm1/Mcur1/Mfn2/Micu1/Micu2/Micu3/Nol3/Pdzd8/Slc25a23/Slc25a27/Slc8a3/Slc8b1/Smdt1	20	29	0.689655172413793
BP	GO:0032239	regulation of nucleobase-containing compound transport	11/5163	16/29008	1.0135082530579e-05	5.2578326107616e-05	2.46115946134619e-05	Akap8l/Cpsf6/Dhx9/Iws1/Khdrbs1/Nup153/Setd2/Supt6/Thoc2/Thoc5/Tpr	11	16	0.6875
BP	GO:0044804	autophagy of nucleus	11/5163	16/29008	1.0135082530579e-05	5.2578326107616e-05	2.46115946134619e-05	Atg13/Atg2a/Atg3/Atg5/Atg7/Rb1cc1/Ulk1/Ulk2/Wdr45/Wdr45b/Wipi2	11	16	0.6875
BP	GO:0051984	positive regulation of chromosome segregation	11/5163	16/29008	1.0135082530579e-05	5.2578326107616e-05	2.46115946134619e-05	Aurkb/Becn1/Ccnb1/Cdc6/Cdt1/Cenpe/Hnrnpu/Mad1l1/Rcc2/Smc5/Smc6	11	16	0.6875
BP	GO:0072350	tricarboxylic acid metabolic process	11/5163	16/29008	1.0135082530579e-05	5.2578326107616e-05	2.46115946134619e-05	Acly/Aco1/Aco2/Ass1/Cs/Glud1/Idh1/Idh2/Idh3a/Idh3b/Idh3g	11	16	0.6875
BP	GO:0098885	modification of postsynaptic actin cytoskeleton	11/5163	16/29008	1.0135082530579e-05	5.2578326107616e-05	2.46115946134619e-05	Cabp1/Cfl1/Cttn/Itsn1/Kalrn/Marcks/Myh10/Pfn1/Pfn2/Rhoa/Wasf1	11	16	0.6875
BP	GO:0035372	protein localization to microtubule	13/5163	19/29008	1.63952960501681e-06	1.00668701834607e-05	4.71224069542588e-06	Abhd17b/Abhd17c/Diaph1/Dvl1/Gas2l1/Gsk3b/Hnrnpu/Kif20b/Mapre1/Mapre2/Mapre3/Mid2/Ttbk2	13	19	0.684210526315789
BP	GO:0045292	mRNA cis splicing, via spliceosome	13/5163	19/29008	1.63952960501681e-06	1.00668701834607e-05	4.71224069542588e-06	Cactin/Clns1a/Cwc15/Ncbp1/Ncbp2/Prpf39/Prpf40a/Prpf40b/Psip1/Rbm22/Sfswap/Snrpc/Srsf1	13	19	0.684210526315789
BP	GO:0090231	regulation of spindle checkpoint	13/5163	19/29008	1.63952960501681e-06	1.00668701834607e-05	4.71224069542588e-06	Anapc15/Aurka/Ccnb1/Cdt1/Dync1li1/Gen1/Hsf1/Mad1l1/Mad2l1/Ndc80/Pcid2/Tpr/Usp44	13	19	0.684210526315789
BP	GO:0140467	integrated stress response signaling	13/5163	19/29008	1.63952960501681e-06	1.00668701834607e-05	4.71224069542588e-06	Atf4/Bok/Dele1/Eif2ak1/Eif2ak3/Eif2s1/Impact/Nfe2l2/Oma1/Ptpn1/Ptpn2/Qrich1/Tmed2	13	19	0.684210526315789
BP	GO:0046931	pore complex assembly	15/5163	22/29008	2.68056773292927e-07	1.91189763667402e-06	8.949476535245e-07	Adam10/Ahctf1/Atp5g1/Atp5g3/Cct3/Cct8/Nup107/Nup153/Nup205/Nup98/P2rx7/Pdzd11/Plekha7/Rtn4/Tspan33	15	22	0.681818181818182
BP	GO:0071218	cellular response to misfolded protein	15/5163	22/29008	2.68056773292927e-07	1.91189763667402e-06	8.949476535245e-07	Aup1/Bag6/Cul3/Dnajb12/Dnajc18/Klhl15/Rnf126/Rnf185/Sdf2l1/Stub1/Tor1a/Ube2w/Uggt1/Uggt2/Vcp	15	22	0.681818181818182
BP	GO:0018027	peptidyl-lysine dimethylation	17/5163	25/29008	4.41736198454453e-08	3.55346017870639e-07	1.6633530937139e-07	Ash1l/Eef1akmt2/Ehmt1/Kdm3a/Kmt2a/Kmt2b/Kmt2d/Kmt5b/Pih1d1/Prdm9/Setd1a/Setd1b/Setd2/Setd3/Setd7/Smarcb1/Smyd2	17	25	0.68
BP	GO:0090114	COPII-coated vesicle budding	17/5163	25/29008	4.41736198454453e-08	3.55346017870639e-07	1.6633530937139e-07	Cul3/Insig1/Mia3/Pdcd6/Preb/Rab1a/Sar1a/Sar1b/Sec16a/Sec23a/Sec23b/Sec24b/Sec24c/Sec31a/Sec31b/Vapa/Vapb	17	25	0.68
BP	GO:0097062	dendritic spine maintenance	17/5163	25/29008	4.41736198454453e-08	3.55346017870639e-07	1.6633530937139e-07	Abhd17b/Abl2/App/Cfl1/Ckap5/Cntnap2/Cttn/Fyn/Grin1/Homer1/Igf1r/Insr/Mtmr2/Prnp/Tanc1/Vps35/Zfp804a	17	25	0.68
BP	GO:0000289	nuclear-transcribed mRNA poly(A) tail shortening	18/5163	27/29008	2.81469954401026e-08	2.33517174963253e-07	1.09307969099533e-07	Ago2/Btg2/Cnot1/Cnot2/Cnot3/Cnot6/Cnot6l/Cnot7/Mlh1/Pabpc1/Pan2/Pan3/Polr2g/Tent4a/Tent4b/Tnrc6a/Tnrc6c/Tob1	18	27	0.666666666666667
BP	GO:0031061	negative regulation of histone methylation	18/5163	27/29008	2.81469954401026e-08	2.33517174963253e-07	1.09307969099533e-07	Bcor/Brca1/Dnmt1/Dnmt3b/Fh1/Jarid2/Kdm1a/Kdm3a/Kdm4a/Kdm4b/Macroh2a1/Mtf2/Phf1/Pih1d1/Sirt1/Smarcb1/Supt6/Wdr5	18	27	0.666666666666667
BP	GO:0034724	DNA replication-independent nucleosome organization	14/5163	21/29008	1.03578946990018e-06	6.60887759158198e-06	3.09357539837023e-06	Asf1a/Asf1b/Cabin1/H3f3a/H3f3b/H4c17/H4f16/Hat1/Hjurp/Nasp/Rbbp4/Supt16/Ubn1/Ubn2	14	21	0.666666666666667
BP	GO:0080182	histone H3-K4 trimethylation	14/5163	21/29008	1.03578946990018e-06	6.60887759158198e-06	3.09357539837023e-06	H1f2/H1f3/H1f4/Kmt2a/Kmt2b/Kmt2d/Kmt2e/Ncoa6/Ogt/Prdm9/Setd1a/Setd1b/Tet2/Tet3	14	21	0.666666666666667
BP	GO:0035518	histone H2A monoubiquitination	12/5163	18/29008	6.36084199280156e-06	3.42279008164724e-05	1.60218721615555e-05	Bcor/Bmi1/Cul4b/Ddb1/Kdm2b/Pcgf2/Pcgf3/Pcgf5/Ring1/Rnf2/Rybp/Skp1	12	18	0.666666666666667
BP	GO:0048268	clathrin coat assembly	12/5163	18/29008	6.36084199280156e-06	3.42279008164724e-05	1.60218721615555e-05	Ap1b1/Ap2b1/Clta/Cltb/Cltc/Epn1/Eps15/Hip1/Nsg2/Picalm/Sgip1/Snap91	12	18	0.666666666666667
BP	GO:2000001	regulation of DNA damage checkpoint	12/5163	18/29008	6.36084199280156e-06	3.42279008164724e-05	1.60218721615555e-05	Brd4/Ccar2/Chek2/Cul4a/Ddx39b/Fem1b/Nek1/Ppp1r10/Rnaseh2b/Thoc1/Thoc5/Wdr76	12	18	0.666666666666667
BP	GO:0006337	nucleosome disassembly	10/5163	15/29008	3.95394651952083e-05	0.00017858798956329	8.3595951551759e-05	Arid1a/Arid2/Grwd1/Smarca4/Smarcb1/Smarcc1/Smarcc2/Smarcd1/Smarcd2/Smarce1	10	15	0.666666666666667
BP	GO:0016584	nucleosome positioning	10/5163	15/29008	3.95394651952083e-05	0.00017858798956329	8.3595951551759e-05	Ctcf/H1f0/H1f10/H1f2/H1f3/H1f4/H1f5/Prdm9/Rsf1/Smarca5	10	15	0.666666666666667
BP	GO:0045792	negative regulation of cell size	10/5163	15/29008	3.95394651952083e-05	0.00017858798956329	8.3595951551759e-05	Akt1/Akt1s1/Cfl1/Mfn2/Mtor/Pten/Rdx/Rhoa/Tsc1/Tsc2	10	15	0.666666666666667
BP	GO:0048308	organelle inheritance	10/5163	15/29008	3.95394651952083e-05	0.00017858798956329	8.3595951551759e-05	Gbf1/Golga2/Map2k1/Map2k2/Mapk1/Mapk3/Stx5a/Vcpip1/Vrk1/Ywhaz	10	15	0.666666666666667
BP	GO:0048313	Golgi inheritance	10/5163	15/29008	3.95394651952083e-05	0.00017858798956329	8.3595951551759e-05	Gbf1/Golga2/Map2k1/Map2k2/Mapk1/Mapk3/Stx5a/Vcpip1/Vrk1/Ywhaz	10	15	0.666666666666667
BP	GO:0070932	histone H3 deacetylation	10/5163	15/29008	3.95394651952083e-05	0.00017858798956329	8.3595951551759e-05	Elk4/Hdac1/Hdac2/Hdac3/Hdac4/Hdac8/Hdac9/Sfpq/Sirt1/Sirt7	10	15	0.666666666666667
BP	GO:1904814	regulation of protein localization to chromosome, telomeric region	10/5163	15/29008	3.95394651952083e-05	0.00017858798956329	8.3595951551759e-05	Cct3/Cct4/Cct6a/Cct7/Cct8/Dkc1/Gnl3/Macroh2a1/Tcp1/Terf1	10	15	0.666666666666667
BP	GO:0014745	negative regulation of muscle adaptation	8/5163	12/29008	0.000250109041449019	0.000941613127019264	0.000440763376861393	Atp2b4/Foxo1/Igfbp5/Lmna/Mtor/Nol3/Nos3/Oga	8	12	0.666666666666667
BP	GO:0034088	maintenance of mitotic sister chromatid cohesion	8/5163	12/29008	0.000250109041449019	0.000941613127019264	0.000440763376861393	Dscc1/Macroh2a1/Naa10/Nipbl/Nsmce2/Slf1/Smc5/Tnks	8	12	0.666666666666667
BP	GO:0035437	maintenance of protein localization in endoplasmic reticulum	8/5163	12/29008	0.000250109041449019	0.000941613127019264	0.000440763376861393	Ankrd13c/Grik5/Hspa5/Insig1/Kdelr2/Os9/Rer1/Tapt1	8	12	0.666666666666667
BP	GO:0070202	regulation of establishment of protein localization to chromosome	8/5163	12/29008	0.000250109041449019	0.000941613127019264	0.000440763376861393	Cct3/Cct4/Cct6a/Cct7/Cct8/Dkc1/Tcp1/Terf1	8	12	0.666666666666667
BP	GO:0071712	ER-associated misfolded protein catabolic process	8/5163	12/29008	0.000250109041449019	0.000941613127019264	0.000440763376861393	Aup1/Bag6/Rnf185/Sdf2l1/Tor1a/Uggt1/Uggt2/Vcp	8	12	0.666666666666667
BP	GO:0097400	interleukin-17-mediated signaling pathway	8/5163	12/29008	0.000250109041449019	0.000941613127019264	0.000440763376861393	Ikbke/Il17ra/Notch1/Srsf1/Traf2/Traf3ip2/Traf6/Trim32	8	12	0.666666666666667
BP	GO:1901524	regulation of mitophagy	8/5163	12/29008	0.000250109041449019	0.000941613127019264	0.000440763376861393	Clec16a/Rnf41/Slc25a4/Slc25a5/Trp53/Usp30/Vdac1/Vps13d	8	12	0.666666666666667
BP	GO:1905907	negative regulation of amyloid fibril formation	8/5163	12/29008	0.000250109041449019	0.000941613127019264	0.000440763376861393	Cryab/Hspg2/Ldlr/Pfdn1/Pfdn2/Pfdn4/Pfdn5/Vbp1	8	12	0.666666666666667
BP	GO:1901976	regulation of cell cycle checkpoint	25/5163	38/29008	8.30470607142256e-11	1.05558211773743e-09	4.9411156813549e-10	Anapc15/Aurka/Brd4/Ccar2/Ccnb1/Cdt1/Chek2/Cul4a/Ddx39b/Dync1li1/Fem1b/Gen1/Hsf1/Mad1l1/Mad2l1/Ndc80/Nek1/Pcid2/Ppp1r10/Rnaseh2b/Thoc1/Thoc5/Tpr/Usp44/Wdr76	25	38	0.657894736842105
BP	GO:0006120	mitochondrial electron transport, NADH to ubiquinone	19/5163	29/29008	1.76749981844156e-08	1.5220137325469e-07	7.12445369692748e-08	Coq9/Dld/Dnajc15/ND1/ND2/ND4/ND5/Ndufa10/Ndufa8/Ndufaf1/Ndufb8/Ndufb9/Ndufs1/Ndufs2/Ndufs6/Ndufs7/Ndufs8/Ndufv2/Park7	19	29	0.655172413793103
BP	GO:0045943	positive regulation of transcription by RNA polymerase I	15/5163	23/29008	6.43096552868741e-07	4.27051054700193e-06	1.99900000924717e-06	Atf4/Eif2ak3/Heatr1/Ippk/Mars1/Mtor/Ncl/Nol11/Phf8/Pih1d1/Rasl11a/Smarca4/Smarcb1/Ubtf/Wdr43	15	23	0.652173913043478
BP	GO:0051220	cytoplasmic sequestering of protein	15/5163	23/29008	6.43096552868741e-07	4.27051054700193e-06	1.99900000924717e-06	Dbn1/Dzip1/Faf1/Flna/Get4/Gopc/Keap1/Lats1/Mad1l1/Nfkbia/Pkd2/Sri/Sufu/Tacc3/Thra	15	23	0.652173913043478
BP	GO:0006984	ER-nucleus signaling pathway	28/5163	43/29008	8.80833429310358e-12	1.30787300076339e-10	6.1220739577744e-11	Amfr/Atf4/Atf6/Bcl2l11/Bok/Ccdc47/Ddit3/Eif2ak3/Eif2s1/Erlin1/Erlin2/Gsk3b/Hspa5/Insig1/Lpcat3/Nfe2l2/Ppp1r15b/Ptpn1/Ptpn2/Qrich1/Spring1/Srebf1/Srebf2/Tmco1/Tmed2/Trp53/Wfs1/Zbtb7b	28	43	0.651162790697674
BP	GO:0000028	ribosomal small subunit assembly	13/5163	20/29008	3.91660081961598e-06	2.2104794146234e-05	1.03471196748946e-05	Eral1/Prkdc/Rpl38/Rps14/Rps15/Rps2/Rps27/Rps27l/Rps28/Rps5/Rpsa/Rrp7a/Xrcc5	13	20	0.65
BP	GO:0006336	DNA replication-independent nucleosome assembly	13/5163	20/29008	3.91660081961598e-06	2.2104794146234e-05	1.03471196748946e-05	Asf1a/Asf1b/Cabin1/H3f3a/H3f3b/H4c17/H4f16/Hat1/Hjurp/Nasp/Rbbp4/Ubn1/Ubn2	13	20	0.65
BP	GO:0033962	P-body assembly	13/5163	20/29008	3.91660081961598e-06	2.2104794146234e-05	1.03471196748946e-05	Atxn2/Cnot1/Cnot2/Cnot6/Cnot6l/Cnot7/Ddx6/Lsm3/Lsm4/Noct/Pan3/Patl1/Rc3h1	13	20	0.65
BP	GO:0045815	positive regulation of gene expression, epigenetic	13/5163	20/29008	3.91660081961598e-06	2.2104794146234e-05	1.03471196748946e-05	Ash2l/Chek1/Ep300/Macroh2a1/Padi2/Phf2/Sertad2/Setd1a/Smarcd1/Sphk2/Wbp2/Zmiz1/Zmiz2	13	20	0.65
BP	GO:1904263	positive regulation of TORC1 signaling	13/5163	20/29008	3.91660081961598e-06	2.2104794146234e-05	1.03471196748946e-05	Clec16a/Flcn/Gpr137/Lamtor5/Lars/Otud5/Pih1d1/Pip4p1/Rragd/Seh1l/Sik3/Telo2/Wac	13	20	0.65
BP	GO:0001967	suckling behavior	11/5163	17/29008	2.40718728056742e-05	0.000115193337108479	5.39213003716197e-05	Aplp2/App/Cntfr/Dach1/Derl2/Gls/Grin1/Hand2/Phf21a/Ube2q1/Ubr3	11	17	0.647058823529412
BP	GO:0006007	glucose catabolic process	11/5163	17/29008	2.40718728056742e-05	0.000115193337108479	5.39213003716197e-05	Actn3/Eno1/Eno1b/Eno2/Foxk2/Gpi1/Pfkfb2/Pfkl/Pfkm/Pfkp/Trp53	11	17	0.647058823529412
BP	GO:0008334	histone mRNA metabolic process	11/5163	17/29008	2.40718728056742e-05	0.000115193337108479	5.39213003716197e-05	Atm/Cpsf2/Cpsf3/Exosc4/Lsm1/Lsm11/Mtpap/Slbp/Tent4b/Upf1/Xrn1	11	17	0.647058823529412
BP	GO:0061615	glycolytic process through fructose-6-phosphate	11/5163	17/29008	2.40718728056742e-05	0.000115193337108479	5.39213003716197e-05	Aldoa/Eno1/Eno1b/Eno2/Foxk2/Gale/Galk1/Gpi1/Pfkl/Pfkm/Pfkp	11	17	0.647058823529412
BP	GO:0070262	peptidyl-serine dephosphorylation	11/5163	17/29008	2.40718728056742e-05	0.000115193337108479	5.39213003716197e-05	Dusp1/Ppp1r15b/Ppp2r1a/Ppp2r2a/Ppp2r2b/Ppp2r2c/Ppp3ca/Ppp5c/Pptc7/Swap70/Ywhae	11	17	0.647058823529412
BP	GO:0090266	regulation of mitotic cell cycle spindle assembly checkpoint	11/5163	17/29008	2.40718728056742e-05	0.000115193337108479	5.39213003716197e-05	Anapc15/Ccnb1/Cdt1/Dync1li1/Gen1/Mad1l1/Mad2l1/Ndc80/Pcid2/Tpr/Usp44	11	17	0.647058823529412
BP	GO:1903504	regulation of mitotic spindle checkpoint	11/5163	17/29008	2.40718728056742e-05	0.000115193337108479	5.39213003716197e-05	Anapc15/Ccnb1/Cdt1/Dync1li1/Gen1/Mad1l1/Mad2l1/Ndc80/Pcid2/Tpr/Usp44	11	17	0.647058823529412
BP	GO:0002181	cytoplasmic translation	62/5163	96/29008	4.06907283451902e-24	2.780533103588e-22	1.30155063161865e-22	Aars/Ckap5/Cnbp/Cpeb1/Cpeb2/Cpeb4/Dhx36/Dhx9/Dph1/Dph3/Dph5/Dph6/Drg1/Drg2/Eef2/Eif2b3/Eif2d/Eif2s2/Eif2s3x/Eif3a/Eif3d/Eif3m/Eif4a1/Eif4a2/Eif4b/Eif4h/Eif5/Etf1/Gspt1/Gspt2/Mettl3/Pkm/Rpl10a/Rpl13a/Rpl15/Rpl17/Rpl18/Rpl18a/Rpl19/Rpl22l1/Rpl26/Rpl29/Rpl30/Rpl31/Rpl32/Rpl35a/Rpl36a/Rpl38/Rpl41/Rpl6/Rpl8/Rpl9/Rplp0/Rplp2/Rps2/Rps23/Rps26/Rps28/Rps29/Rpsa/Tma7/Zfp385a	62	96	0.645833333333333
BP	GO:0043631	RNA polyadenylation	31/5163	48/29008	9.33399972359796e-13	1.65691531406327e-11	7.75591979385117e-12	Ahcyl1/Aplp1/App/Cdc73/Cdk9/Cpeb1/Cpsf1/Cpsf2/Cpsf3/Cpsf6/Cpsf7/Cstf2t/Fip1l1/Hsf1/Mtpap/Nelfe/Nudt21/Pabpn1/Papola/Papolg/Pcf11/Rnf20/Scaf8/Snrpa/Tent4a/Tent4b/Virma/Wdr33/Ythdc1/Zc3h14/Zc3h3	31	48	0.645833333333333
BP	GO:0008053	mitochondrial fusion	18/5163	28/29008	6.56288991621874e-08	5.1553974558183e-07	2.41321018843721e-07	Adck1/Afg3l1/Afg3l2/Bnip3/Fis1/Gdap1/Huwe1/Mff/Mfn1/Mfn2/Miga1/Miga2/Oma1/Opa1/Parl/Stoml2/Usp30/Zdhhc6	18	28	0.642857142857143
BP	GO:0032253	dense core granule localization	9/5163	14/29008	0.000149812556204858	0.000591340866262031	0.00027680306233078	Kif1a/Kif1b/Kif1c/Kif5a/Kif5b/Ppfia2/Sybu/Tanc2/Trim46	9	14	0.642857142857143
BP	GO:0036499	PERK-mediated unfolded protein response	9/5163	14/29008	0.000149812556204858	0.000591340866262031	0.00027680306233078	Atf4/Bok/Eif2ak3/Eif2s1/Nfe2l2/Ptpn1/Ptpn2/Qrich1/Tmed2	9	14	0.642857142857143
BP	GO:0051988	regulation of attachment of spindle microtubules to kinetochore	9/5163	14/29008	0.000149812556204858	0.000591340866262031	0.00027680306233078	Aurkb/Becn1/Ccnb1/Cdc42/Cenpe/Ect2/Hnrnpu/Rcc2/Spag5	9	14	0.642857142857143
BP	GO:1901950	dense core granule transport	9/5163	14/29008	0.000149812556204858	0.000591340866262031	0.00027680306233078	Kif1a/Kif1b/Kif1c/Kif5a/Kif5b/Ppfia2/Sybu/Tanc2/Trim46	9	14	0.642857142857143
BP	GO:0051028	mRNA transport	75/5163	117/29008	1.46574121056559e-28	1.5787771852787e-26	7.39015996620581e-27	Aaas/Ahctf1/Akap8l/Alkbh5/Alyref2/Casc3/Cetn3/Cpeb1/Ddx19a/Ddx19b/Ddx25/Ddx39a/Ddx39b/Dhx9/Eif5a/Eny2/G3bp2/Gle1/Hhex/Hnrnpa1/Hnrnpa2b1/Hnrnpa3/Hsf1/Htt/Igf2bp2/Iws1/Khsrp/Lrpprc/Magoh/Magohb/Mapt/Myo1c/Ncbp1/Ncbp2/Ncbp3/Nup107/Nup155/Nup160/Nup188/Nup214/Nup43/Nup85/Nup88/Nup98/Nxf1/Nxt1/Pabpn1/Pcid2/Poldip3/Pom121/Qk/Ranbp17/Ranbp2/Rbm15b/Sarnp/Seh1l/Sem1/Senp2/Setd2/Slbp/Srsf1/Srsf3/Srsf7/Supt…	75	117	0.641025641025641
BP	GO:0036010	protein localization to endosome	16/5163	25/29008	3.94168087053795e-07	2.70804128997499e-06	1.267617654639e-06	Abhd17b/Abhd17c/Ankrd13a/Arf6/Mgat3/Msn/Nrp1/Pacsin2/Rab35/Rdx/Rock2/Scrib/Tmem30a/Vegfa/Vps35/Washc2	16	25	0.64
BP	GO:1903146	regulation of autophagy of mitochondrion	16/5163	25/29008	3.94168087053795e-07	2.70804128997499e-06	1.267617654639e-06	Bnip3/Bnip3l/Clec16a/Cttn/Fbxw7/Hif1a/Htt/Parl/Rnf41/Slc25a4/Slc25a5/Srebf1/Trp53/Usp30/Vdac1/Vps13d	16	25	0.64
BP	GO:0006378	mRNA polyadenylation	30/5163	47/29008	3.41510406733896e-12	5.45301164521083e-11	2.55252158008461e-11	Ahcyl1/Aplp1/App/Cdc73/Cdk9/Cpeb1/Cpsf1/Cpsf2/Cpsf3/Cpsf6/Cpsf7/Cstf2t/Fip1l1/Hsf1/Mtpap/Nelfe/Nudt21/Pabpn1/Papola/Papolg/Pcf11/Rnf20/Scaf8/Snrpa/Tent4b/Virma/Wdr33/Ythdc1/Zc3h14/Zc3h3	30	47	0.638297872340426
BP	GO:0000290	deadenylation-dependent decapping of nuclear-transcribed mRNA	7/5163	11/29008	0.000949372645642121	0.00301061036080623	0.00140924839614699	Cnot7/Dcp1a/Dcp1b/Lsm1/Noct/Pan3/Patl1	7	11	0.636363636363636
BP	GO:0045050	protein insertion into ER membrane by stop-transfer membrane-anchor sequence	7/5163	11/29008	0.000949372645642121	0.00301061036080623	0.00140924839614699	Emc2/Emc3/Emc4/Emc6/Emc7/Emc8/Mmgt1	7	11	0.636363636363636
BP	GO:0051561	positive regulation of mitochondrial calcium ion concentration	7/5163	11/29008	0.000949372645642121	0.00301061036080623	0.00140924839614699	Bcap31/Bnip3/Fis1/Mcur1/Micu1/Micu2/Slc25a23	7	11	0.636363636363636
BP	GO:0060020	Bergmann glial cell differentiation	7/5163	11/29008	0.000949372645642121	0.00301061036080623	0.00140924839614699	Abl2/Map2k1/Mapk1/Mapk3/Ptpn11/Ttc21b/Vim	7	11	0.636363636363636
BP	GO:0060052	neurofilament cytoskeleton organization	7/5163	11/29008	0.000949372645642121	0.00301061036080623	0.00140924839614699	Arhgef28/Atf2/Ndel1/Nefh/Nefm/Sod1/Vps54	7	11	0.636363636363636
BP	GO:0071044	histone mRNA catabolic process	7/5163	11/29008	0.000949372645642121	0.00301061036080623	0.00140924839614699	Atm/Exosc4/Lsm1/Mtpap/Tent4b/Upf1/Xrn1	7	11	0.636363636363636
BP	GO:0097494	regulation of vesicle size	7/5163	11/29008	0.000949372645642121	0.00301061036080623	0.00140924839614699	Ap2m1/Chmp3/Picalm/Rab11a/Rab22a/Rab3b/Washc5	7	11	0.636363636363636
BP	GO:1901533	negative regulation of hematopoietic progenitor cell differentiation	7/5163	11/29008	0.000949372645642121	0.00301061036080623	0.00140924839614699	Dpf2/Hes1/Hes5/Hspa9/N4bp2l2/Nfe2l2/Notch1	7	11	0.636363636363636
BP	GO:1902946	protein localization to early endosome	7/5163	11/29008	0.000949372645642121	0.00301061036080623	0.00140924839614699	Mgat3/Msn/Nrp1/Rdx/Rock2/Scrib/Vegfa	7	11	0.636363636363636
BP	GO:1904667	negative regulation of ubiquitin protein ligase activity	7/5163	11/29008	0.000949372645642121	0.00301061036080623	0.00140924839614699	Mad2l1/Mad2l2/Rpl23/Rpl37rt/Rpl5/Rps7/Usp44	7	11	0.636363636363636
BP	GO:1905288	vascular associated smooth muscle cell apoptotic process	7/5163	11/29008	0.000949372645642121	0.00301061036080623	0.00140924839614699	Atf4/Dnmt1/Gapdh/Mfn2/Pdcd4/Sod2/Stk4	7	11	0.636363636363636
BP	GO:1905459	regulation of vascular associated smooth muscle cell apoptotic process	7/5163	11/29008	0.000949372645642121	0.00301061036080623	0.00140924839614699	Atf4/Dnmt1/Gapdh/Mfn2/Pdcd4/Sod2/Stk4	7	11	0.636363636363636
BP	GO:2000601	positive regulation of Arp2/3 complex-mediated actin nucleation	7/5163	11/29008	0.000949372645642121	0.00301061036080623	0.00140924839614699	Abi2/Brk1/Fchsd2/Nckap1/Wasf1/Wasf2/Wasl	7	11	0.636363636363636
BP	GO:2000786	positive regulation of autophagosome assembly	7/5163	11/29008	0.000949372645642121	0.00301061036080623	0.00140924839614699	Becn1/Elapor1/Lrsam1/Pip4k2a/Rab3gap1/Rab3gap2/Ulk1	7	11	0.636363636363636
BP	GO:0006406	mRNA export from nucleus	38/5163	60/29008	6.47884452337678e-15	1.5655154732342e-13	7.32808269884442e-14	Akap8l/Alkbh5/Alyref2/Ddx19a/Ddx19b/Ddx25/Ddx39a/Ddx39b/Eny2/Gle1/Hhex/Hnrnpa2b1/Iws1/Ncbp1/Nup107/Nup155/Nup160/Nup214/Nup85/Nup88/Nxf1/Pabpn1/Pcid2/Poldip3/Rbm15b/Sarnp/Sem1/Setd2/Srsf3/Supt6/Thoc1/Thoc2/Thoc3/Thoc5/Thoc6/Thoc7/Tpr/Ythdc1	38	60	0.633333333333333
BP	GO:0071427	mRNA-containing ribonucleoprotein complex export from nucleus	38/5163	60/29008	6.47884452337678e-15	1.5655154732342e-13	7.32808269884442e-14	Akap8l/Alkbh5/Alyref2/Ddx19a/Ddx19b/Ddx25/Ddx39a/Ddx39b/Eny2/Gle1/Hhex/Hnrnpa2b1/Iws1/Ncbp1/Nup107/Nup155/Nup160/Nup214/Nup85/Nup88/Nxf1/Pabpn1/Pcid2/Poldip3/Rbm15b/Sarnp/Sem1/Setd2/Srsf3/Supt6/Thoc1/Thoc2/Thoc3/Thoc5/Thoc6/Thoc7/Tpr/Ythdc1	38	60	0.633333333333333
BP	GO:0045454	cell redox homeostasis	19/5163	30/29008	4.01205992164747e-08	3.2521225512844e-07	1.52229878337483e-07	Ddit3/Dld/Ero1a/Gclc/Git1/Gpx1/Gsr/Krit1/Nfe2l1/Nfe2l2/Nnt/Prdx2/Prdx3/Prdx4/Prdx5/Selenot/Txn2/Txnrd1/Txnrd3	19	30	0.633333333333333
BP	GO:0000212	meiotic spindle organization	12/5163	19/29008	1.44545203718611e-05	7.30194570454509e-05	3.41799636606806e-05	Aspm/Aurka/Cenpe/Dicer1/Golga2/Myh9/Ndc80/Ppp2r1a/Tubg1/Tubg2/Washc1/Washc5	12	19	0.631578947368421
BP	GO:0006613	cotranslational protein targeting to membrane	12/5163	19/29008	1.44545203718611e-05	7.30194570454509e-05	3.41799636606806e-05	Arl6ip1/Sec61a2/Sec61b/Sec63/Srp54a/Srp54c/Srp68/Srp72/Srp9/Srpr/Ssr3/Zfand2b	12	19	0.631578947368421
BP	GO:0046827	positive regulation of protein export from nucleus	12/5163	19/29008	1.44545203718611e-05	7.30194570454509e-05	3.41799636606806e-05	Anp32b/Bag3/Camk1/Camk4/Ctdspl2/Gsk3b/Mdm2/Ppm1a/Prkaca/Rbm22/Tpr/Ywhae	12	19	0.631578947368421
BP	GO:0051571	positive regulation of histone H3-K4 methylation	12/5163	19/29008	1.44545203718611e-05	7.30194570454509e-05	3.41799636606806e-05	Brca1/Dnmt1/Dnmt3b/Kmt2a/Kmt2e/Nelfa/Nelfe/Paxip1/Prdm9/Smad4/Snw1/Wdr5	12	19	0.631578947368421
BP	GO:1902236	negative regulation of endoplasmic reticulum stress-induced intrinsic apoptotic signaling pathway	12/5163	19/29008	1.44545203718611e-05	7.30194570454509e-05	3.41799636606806e-05	Grina/Herpud1/Hyou1/Ikbkg/Opa1/Park7/Ptpn1/Syvn1/Tmbim6/Txndc12/Wfs1/Xbp1	12	19	0.631578947368421
BP	GO:0010971	positive regulation of G2/M transition of mitotic cell cycle	17/5163	27/29008	2.39235812340556e-07	1.71984568713149e-06	8.05049304208635e-07	App/Brd4/Camk2d/Ccnb1/Cdc25b/Cdc7/Cdk4/Dtl/Hspa2/Lmnb1/Pbx1/Rab11a/Rad51b/Rad51c/Rcc2/Sin3a/Wnt10b	17	27	0.62962962962963
BP	GO:0051443	positive regulation of ubiquitin-protein transferase activity	17/5163	27/29008	2.39235812340556e-07	1.71984568713149e-06	8.05049304208635e-07	Arrdc3/Btrc/Cdc20/Dcun1d1/Dcun1d3/Dcun1d5/Fbxw7/Fzr1/Mastl/Pten/Rps2/Skp1/Stub1/Trib2/Trib3/Ube2l3/Ube2n	17	27	0.62962962962963
BP	GO:0022618	ribonucleoprotein complex assembly	107/5163	171/29008	1.00996921862098e-38	3.5657524357424e-36	1.66910702445783e-36	Adar/Ago2/Ago3/Atm/Atr/Brix1/Cdc73/Celf1/Celf3/Celf5/Celf6/Ckap5/Clns1a/Cpsf6/Cpsf7/Ddx39b/Dhx30/Dhx9/Dicer1/Eif2d/Eif2s2/Eif2s3x/Eif3a/Eif3d/Eif4b/Eif4h/Eif5/Eif6/Eral1/Gemin2/Gemin5/Khdc4/Lsm4/Luc7l/Luc7l2/Luc7l3/Mdn1/Mrto4/Ncbp1/Nle1/Nol3/Nop2/Nopchap1/Nudt21/Nufip1/Pih1d1/Ppan/Prkdc/Prmt7/Prpf18/Prpf19/Prpf3/Prpf31/Prpf39/Prpf6/Prpf8/Psip1/Ptbp2/Rbm5/Rbmx/Rpf2/Rpl10/Rpl13a/Rpl23a/Rpl3/Rpl38/R…	107	171	0.625730994152047
BP	GO:0071166	ribonucleoprotein complex localization	50/5163	80/29008	8.08756534499696e-19	3.00564197470501e-17	1.40692272483604e-17	Abce1/Akap8l/Alkbh5/Alyref2/Ddx19a/Ddx19b/Ddx25/Ddx39a/Ddx39b/Eif6/Eny2/Gle1/Hhex/Hnrnpa2b1/Iws1/Ltv1/Ncbp1/Nol6/Nop9/Nup107/Nup155/Nup160/Nup214/Nup85/Nup88/Nxf1/Pabpn1/Pcid2/Poldip3/Prpf31/Ran/Rbm15b/Rps15/Rrs1/Sarnp/Sem1/Setd2/Srsf3/Supt6/Thoc1/Thoc2/Thoc3/Thoc5/Thoc6/Thoc7/Tpr/Tsc1/Xpo1/Xpot/Ythdc1	50	80	0.625
BP	GO:0000387	spliceosomal snRNP assembly	20/5163	32/29008	2.43390073652586e-08	2.0509358733277e-07	9.6003060632309e-08	Clns1a/Gemin2/Gemin5/Lsm4/Prmt7/Prpf19/Prpf3/Prpf31/Prpf6/Prpf8/Sart3/Smn1/Snrpb/Snrpc/Snrpd2/Snrpe/Snrpf/Snrpg/Strap/Usp4	20	32	0.625
BP	GO:0006734	NADH metabolic process	20/5163	32/29008	2.43390073652586e-08	2.0509358733277e-07	9.6003060632309e-08	Actn3/Dlst/Eno1/Eno1b/Eno2/Foxk2/Gpd1l/Gpd2/Gpi1/Idh3a/Idh3b/Idh3g/Mdh1/Mdh2/Pfkl/Pfkm/Pfkp/Slc37a2/Trp53/Vcp	20	32	0.625
BP	GO:0051085	chaperone cofactor-dependent protein refolding	20/5163	32/29008	2.43390073652586e-08	2.0509358733277e-07	9.6003060632309e-08	Bag1/Dnajb1/Dnajb12/Dnajb4/Dnajb5/Dnajc18/Dnajc7/Ero1a/Hspa1b/Hspa2/Hspa5/Hspa8/Hspa9/Hspe1/Hsph1/Sdf2/Sdf2l1/St13/Tor1a/Tor1b	20	32	0.625
BP	GO:0003181	atrioventricular valve morphogenesis	15/5163	24/29008	1.43130476091589e-06	8.85680794120787e-06	4.14581792071778e-06	Acvr1/Bmpr2/Dchs1/Gata4/Hey1/Mdm2/Mdm4/Notch1/Slit3/Smad4/Smad6/Sox4/Tgfb2/Zfpm1/Zfpm2	15	24	0.625
BP	GO:0051788	response to misfolded protein	15/5163	24/29008	1.43130476091589e-06	8.85680794120787e-06	4.14581792071778e-06	Aup1/Bag6/Cul3/Dnajb12/Dnajc18/Klhl15/Rnf126/Rnf185/Sdf2l1/Stub1/Tor1a/Ube2w/Uggt1/Uggt2/Vcp	15	24	0.625
BP	GO:0000722	telomere maintenance via recombination	10/5163	16/29008	8.85467696362572e-05	0.0003680279405091	0.000172271640213461	Brca2/Ercc4/Nsmce2/Rad50/Rad51/Rad51c/Smc5/Smc6/Tep1/Tprkb	10	16	0.625
BP	GO:0097396	response to interleukin-17	10/5163	16/29008	8.85467696362572e-05	0.0003680279405091	0.000172271640213461	Cntnap2/Dcp1b/Ikbke/Il17ra/Notch1/Srsf1/Traf2/Traf3ip2/Traf6/Trim32	10	16	0.625
BP	GO:0033119	negative regulation of RNA splicing	18/5163	29/29008	1.44098918943996e-07	1.07105102911005e-06	5.01352471450578e-07	Acin1/Akt2/C1qbp/Hnrnpa2b1/Hnrnpk/Hnrnpl/Ptbp1/Ptbp2/Ptbp3/Rnps1/Rps13/Rps26/Sap18/Sfswap/Srsf10/Srsf7/Tmbim6/Tra2b	18	29	0.620689655172414
BP	GO:1902235	regulation of endoplasmic reticulum stress-induced intrinsic apoptotic signaling pathway	18/5163	29/29008	1.44098918943996e-07	1.07105102911005e-06	5.01352471450578e-07	Bok/Eif2ak3/Erp29/Grina/Herpud1/Hyou1/Ikbkg/Opa1/Park7/Ptpn1/Ptpn2/Sirt1/Spop/Syvn1/Tmbim6/Txndc12/Wfs1/Xbp1	18	29	0.620689655172414
BP	GO:0071426	ribonucleoprotein complex export from nucleus	49/5163	79/29008	2.86758068670999e-18	1.00682183779237e-16	4.71287177705288e-17	Abce1/Akap8l/Alkbh5/Alyref2/Ddx19a/Ddx19b/Ddx25/Ddx39a/Ddx39b/Eif6/Eny2/Gle1/Hhex/Hnrnpa2b1/Iws1/Ltv1/Ncbp1/Nol6/Nop9/Nup107/Nup155/Nup160/Nup214/Nup85/Nup88/Nxf1/Pabpn1/Pcid2/Poldip3/Ran/Rbm15b/Rps15/Rrs1/Sarnp/Sem1/Setd2/Srsf3/Supt6/Thoc1/Thoc2/Thoc3/Thoc5/Thoc6/Thoc7/Tpr/Tsc1/Xpo1/Xpot/Ythdc1	49	79	0.620253164556962
BP	GO:0006622	protein targeting to lysosome	13/5163	21/29008	8.5979192629041e-06	4.51941909973164e-05	2.11551258865239e-05	Ap3b1/Ap4m1/Gcc2/Gga3/Gnptab/Hgs/Hspa8/Lamp2/M6pr/Nedd4/Rab7/Scarb2/Snx16	13	21	0.619047619047619
BP	GO:0071826	ribonucleoprotein complex subunit organization	110/5163	178/29008	5.0213234085722e-39	1.87708883891037e-36	8.78653867035606e-37	Adar/Ago2/Ago3/Atm/Atr/Brix1/Cdc73/Celf1/Celf3/Celf5/Celf6/Ckap5/Clns1a/Cpsf6/Cpsf7/Ddx39b/Dhx30/Dhx9/Dicer1/Eif2d/Eif2s2/Eif2s3x/Eif3a/Eif3d/Eif4b/Eif4h/Eif5/Eif6/Eral1/Gemin2/Gemin5/Khdc4/Kif5b/Lsm4/Luc7l/Luc7l2/Luc7l3/Mdn1/Mrto4/Ncbp1/Nle1/Nol3/Nop2/Nopchap1/Nudt21/Nufip1/Pih1d1/Ppan/Prkdc/Prmt7/Prpf18/Prpf19/Prpf3/Prpf31/Prpf39/Prpf6/Prpf8/Psip1/Ptbp2/Rbm5/Rbmx/Rpf2/Rpl10/Rpl13a/Rpl23a/Rpl3/R…	110	178	0.617977528089888
BP	GO:0006356	regulation of transcription by RNA polymerase I	21/5163	34/29008	1.4673450187431e-08	1.28090351567478e-07	5.99583143864661e-08	Atf4/Baz2a/Dedd/Eif2ak3/Flna/Heatr1/Ippk/Macroh2a1/Mars1/Mtor/Ncl/Nol11/Phf8/Pih1d1/Rasl11a/Sirt7/Smarca4/Smarcb1/Ubtf/Wdr43/Zmpste24	21	34	0.617647058823529
BP	GO:0099010	modification of postsynaptic structure	16/5163	26/29008	8.54712164361363e-07	5.5353032718319e-06	2.5910417899204e-06	Cabp1/Camkv/Cdc42/Cfl1/Cttn/Filip1/Gsk3b/Itsn1/Kalrn/Marcks/Myh10/Pfn1/Pfn2/Rhoa/Stau1/Wasf1	16	26	0.615384615384615
BP	GO:0001731	formation of translation preinitiation complex	8/5163	13/29008	0.000548528393902017	0.00186013764314158	0.000870719115411504	Eif2d/Eif2s2/Eif2s3x/Eif4b/Eif4h/Eif5/Rpl13a/Rps2	8	13	0.615384615384615
BP	GO:0006895	Golgi to endosome transport	8/5163	13/29008	0.000548528393902017	0.00186013764314158	0.000870719115411504	Ap4m1/Dop1b/Eps15/Gbf1/Kif16b/Klhl20/Rab14/Slc30a6	8	13	0.615384615384615
BP	GO:0033148	positive regulation of intracellular estrogen receptor signaling pathway	8/5163	13/29008	0.000548528393902017	0.00186013764314158	0.000870719115411504	Foxa1/Kmt2d/Med1/Ncoa3/Pak1/Parp1/Skp2/Wbp2	8	13	0.615384615384615
BP	GO:0033169	histone H3-K9 demethylation	8/5163	13/29008	0.000548528393902017	0.00186013764314158	0.000870719115411504	Jmjd1c/Kdm1a/Kdm3a/Kdm4a/Kdm4b/Kdm7a/Phf2/Phf8	8	13	0.615384615384615
BP	GO:0033182	regulation of histone ubiquitination	8/5163	13/29008	0.000548528393902017	0.00186013764314158	0.000870719115411504	Cdk9/Kdm1a/Park7/Rnf20/Trip12/Ube2n/Ubr5/Wdr70	8	13	0.615384615384615
BP	GO:0042994	cytoplasmic sequestering of transcription factor	8/5163	13/29008	0.000548528393902017	0.00186013764314158	0.000870719115411504	Faf1/Keap1/Nfkbia/Pkd2/Sri/Sufu/Tacc3/Thra	8	13	0.615384615384615
BP	GO:0048385	regulation of retinoic acid receptor signaling pathway	8/5163	13/29008	0.000548528393902017	0.00186013764314158	0.000870719115411504	Asxl1/Calr/Cnot1/Ctbp2/Ezh2/Nr2c1/Snw1/Tgif1	8	13	0.615384615384615
BP	GO:0098935	dendritic transport	8/5163	13/29008	0.000548528393902017	0.00186013764314158	0.000870719115411504	Hnrnpu/Kif5a/Kif5b/Pura/Sfpq/Stau1/Stau2/Wasf1	8	13	0.615384615384615
BP	GO:0099159	regulation of modification of postsynaptic structure	8/5163	13/29008	0.000548528393902017	0.00186013764314158	0.000870719115411504	Camkv/Cdc42/Gsk3b/Itsn1/Kalrn/Marcks/Myh10/Rhoa	8	13	0.615384615384615
BP	GO:0150011	regulation of neuron projection arborization	8/5163	13/29008	0.000548528393902017	0.00186013764314158	0.000870719115411504	Dlg4/Dvl1/Fzd4/Grip1/Macf1/Map3k13/Myo9a/Ntng2	8	13	0.615384615384615
BP	GO:1900038	negative regulation of cellular response to hypoxia	8/5163	13/29008	0.000548528393902017	0.00186013764314158	0.000870719115411504	Ddah1/Eno1/Eno1b/Hyou1/Map2k1/Nol3/Ogt/Tmbim6	8	13	0.615384615384615
BP	GO:1903332	regulation of protein folding	8/5163	13/29008	0.000548528393902017	0.00186013764314158	0.000870719115411504	Bag5/Hspa8/Pdcl/Pdcl3/Pdia3/Pdia4/Pofut2/St13	8	13	0.615384615384615
BP	GO:1904816	positive regulation of protein localization to chromosome, telomeric region	8/5163	13/29008	0.000548528393902017	0.00186013764314158	0.000870719115411504	Cct3/Cct4/Cct6a/Cct7/Cct8/Dkc1/Gnl3/Tcp1	8	13	0.615384615384615
BP	GO:0031124	mRNA 3'-end processing	38/5163	62/29008	3.04396205350113e-14	6.55741655932193e-13	3.06948680221024e-13	Ahcyl1/Aplp1/App/Ccnb1/Cdc73/Cdk9/Cpeb1/Cpsf1/Cpsf2/Cpsf3/Cpsf4/Cpsf6/Cpsf7/Cstf2t/Dhx36/Fip1l1/Hsf1/Lsm11/Mtpap/Ncbp1/Ncbp2/Nelfe/Nudt21/Pabpn1/Papola/Papolg/Pcf11/Rnf20/Rprd1a/Scaf8/Slbp/Snrpa/Tent4b/Virma/Wdr33/Ythdc1/Zc3h14/Zc3h3	38	62	0.612903225806452
BP	GO:0007097	nuclear migration	19/5163	31/29008	8.62735820826228e-08	6.67805863745515e-07	3.12595862511048e-07	Cdc42/Cdc42bpa/Dctn1/Dock7/Fbxw11/Hhex/Hook3/Kif1a/Myh10/Nudc/Pax6/Ptk2/Slc9a3r1/Slit1/Sun1/Syne1/Syne2/Tacc3/Tmem201	19	31	0.612903225806452
BP	GO:0001833	inner cell mass cell proliferation	11/5163	18/29008	5.19034926544742e-05	0.000229858324612671	0.000107595283507459	Brca2/Brd4/Chek1/Cops2/Ints1/Ndel1/Palb2/Prpf19/Setdb1/Taf8/Zpr1	11	18	0.611111111111111
BP	GO:0006614	SRP-dependent cotranslational protein targeting to membrane	11/5163	18/29008	5.19034926544742e-05	0.000229858324612671	0.000107595283507459	Sec61a2/Sec61b/Sec63/Srp54a/Srp54c/Srp68/Srp72/Srp9/Srpr/Ssr3/Zfand2b	11	18	0.611111111111111
BP	GO:0045956	positive regulation of calcium ion-dependent exocytosis	11/5163	18/29008	5.19034926544742e-05	0.000229858324612671	0.000107595283507459	Arf1/Cacna1g/Cacna1h/Cacna1i/Cadps/Cdk5r2/Kcnb1/Scamp5/Syt1/Syt7/Syt9	11	18	0.611111111111111
BP	GO:0071816	tail-anchored membrane protein insertion into ER membrane	11/5163	18/29008	5.19034926544742e-05	0.000229858324612671	0.000107595283507459	Bag6/Emc2/Emc3/Emc4/Emc6/Emc7/Emc8/Get3/Get4/Mmgt1/Ubl4a	11	18	0.611111111111111
BP	GO:1900037	regulation of cellular response to hypoxia	11/5163	18/29008	5.19034926544742e-05	0.000229858324612671	0.000107595283507459	Chchd2/Ddah1/Eno1/Eno1b/Hyou1/Map2k1/Nol3/Ogt/Rock2/Tmbim6/Usp19	11	18	0.611111111111111
BP	GO:1902176	negative regulation of oxidative stress-induced intrinsic apoptotic signaling pathway	11/5163	18/29008	5.19034926544742e-05	0.000229858324612671	0.000107595283507459	Bag5/Gpx1/Hif1a/Hsph1/Nfe2l2/Nol3/Nono/Park7/Sirt1/Sod2/Trap1	11	18	0.611111111111111
BP	GO:2000641	regulation of early endosome to late endosome transport	11/5163	18/29008	5.19034926544742e-05	0.000229858324612671	0.000107595283507459	Dennd10/Dnajc13/Map2k1/Map2k2/Mapk1/Mapk3/Msn/Mtmr2/Rdx/Snx12/Snx3	11	18	0.611111111111111
BP	GO:1904666	regulation of ubiquitin protein ligase activity	14/5163	23/29008	5.0801163451093e-06	2.80731646723214e-05	1.31408776121546e-05	Btrc/Cdc20/Epm2a/Fzr1/Mad2l1/Mad2l2/Mastl/Pten/Rpl23/Rpl37rt/Rpl5/Rps7/Skp1/Usp44	14	23	0.608695652173913
BP	GO:0006405	RNA export from nucleus	48/5163	79/29008	2.12728181039542e-17	6.72580890799148e-16	3.14831023628041e-16	Akap8l/Alkbh5/Alyref2/Cpsf6/Ddx19a/Ddx19b/Ddx25/Ddx39a/Ddx39b/Dhx9/Eny2/Gle1/Hhex/Hnrnpa2b1/Iws1/Khdrbs1/Ncbp1/Nol6/Nup107/Nup153/Nup155/Nup160/Nup188/Nup214/Nup85/Nup88/Nxf1/Nxt1/Pabpn1/Pcid2/Poldip3/Pom121/Rbm15b/Sarnp/Sem1/Setd2/Srsf3/Supt6/Thoc1/Thoc2/Thoc3/Thoc5/Thoc6/Thoc7/Tpr/Tsc1/Xpot/Ythdc1	48	79	0.607594936708861
BP	GO:0045070	positive regulation of viral genome replication	17/5163	28/29008	5.075374054344e-07	3.43127682078256e-06	1.60615980711939e-06	Adar/Cnot7/Ddb1/Ddx3x/Hacd3/Larp1/Notch1/Pde12/Pkn2/Ppid/Ppie/Srpk1/Srpk2/Stau1/Top2a/Top2b/Vapb	17	28	0.607142857142857
BP	GO:0071480	cellular response to gamma radiation	17/5163	28/29008	5.075374054344e-07	3.43127682078256e-06	1.60615980711939e-06	Atm/Atr/Chek2/Cryab/Egr1/H2ax/Hras/Hsf1/Kdm1a/Mdm2/Rnf4/Rpl26/Tlk2/Tmem109/Trp53/Xrcc5/Zmpste24	17	28	0.607142857142857
BP	GO:1901798	positive regulation of signal transduction by p53 class mediator	17/5163	28/29008	5.075374054344e-07	3.43127682078256e-06	1.60615980711939e-06	Atm/Atr/Cdk5rap3/Ddx5/Hexim1/Rpl23/Rpl26/Rpl37/Rpl37rt/Rps15/Rps20/Rps7/Spred1/Spred2/Steap3/Trp73/Zfp385a	17	28	0.607142857142857
BP	GO:0006333	chromatin assembly or disassembly	77/5163	127/29008	5.90822757832375e-27	5.52158621474227e-25	2.58462091893853e-25	Anp32b/Arid1a/Arid2/Asf1a/Asf1b/Baz1b/Baz2a/Brd2/Cabin1/Cdan1/Chaf1b/Chd1/Chd3/Ctcf/Daxx/Dicer1/Dnajc9/Grwd1/H1f0/H1f10/H1f2/H1f3/H1f4/H1f5/H2bc14/H2bc21/H2bc22/H2bc3/H2bc4/H2bc7/H2bc9/H2bu2/H3c8/H3f3a/H3f3b/H4c17/H4f16/Hat1/Hells/Hjurp/Hmgb1/Hp1bp3/Kat6a/Macroh2a1/Map1s/Nap1l1/Nasp/Padi2/Phf2/Phf8/Prdm9/Rbbp4/Rrp8/Rsf1/Sart3/Set/Shprh/Sirt1/Smarca2/Smarca4/Smarca5/Smarcb1/Smarcc1/Smarcc2/Smarcd1…	77	127	0.606299212598425
BP	GO:0071168	protein localization to chromatin	20/5163	33/29008	5.14036509829899e-08	4.09874782932122e-07	1.91859892594505e-07	Carm1/Chmp7/Daxx/Esr1/Ezh2/H1f5/Hdac8/Jarid2/Lemd2/Macroh2a1/Mcm9/Nipbl/Pih1d1/Pphln1/Rad21/Ruvbl2/Setd2/Vcp/Vcpip1/Wapl	20	33	0.606060606060606
BP	GO:1902275	regulation of chromatin organization	20/5163	33/29008	5.14036509829899e-08	4.09874782932122e-07	1.91859892594505e-07	Atf7ip/Dnmt1/Hnrnpu/Map1s/Mki67/Mllt3/Mphosph8/Padi2/Phf2/Phf8/Pphln1/Setd1a/Setd5/Setdb1/Spty2d1/Ssrp1/Tlk1/Tlk2/Tpr/Trim28	20	33	0.606060606060606
BP	GO:0000184	nuclear-transcribed mRNA catabolic process, nonsense-mediated decay	23/5163	38/29008	5.25654395251925e-09	4.98587116690445e-08	2.33385596383651e-08	Casc3/Dcp1a/Dcp1b/Eif3e/Eif4a3/Etf1/Gspt1/Gspt2/Magoh/Magohb/Nbas/Ncbp1/Ncbp2/Pabpc1/Pym1/Rbm8a/Rnps1/Smg1/Smg6/Smg7/Smg9/Upf1/Upf2	23	38	0.605263157894737
BP	GO:0061462	protein localization to lysosome	26/5163	43/29008	5.41340761185021e-10	6.02490461879301e-09	2.8202212021548e-09	Ap3b1/Ap4m1/Atp13a2/Cacng2/Cacng3/Cacng5/Cacng7/Cacng8/Cd81/Gcc2/Gga3/Gnptab/Hgs/Hspa8/Lamp2/Lamtor5/Lmbrd1/M6pr/Mfsd1/Nedd4/Rab7/Rock2/Rtn4/Scarb2/Snx16/Szt2	26	43	0.604651162790698
BP	GO:0035065	regulation of histone acetylation	35/5163	58/29008	6.07615911251889e-13	1.11279513429561e-11	5.20892633155723e-12	App/Arrb1/Atg5/Atg7/Brca1/Brd7/Chek1/Ctcf/Flcn/Gata2/Gata3/Glyr1/Hdac8/Iws1/Kat7/Kmt2a/L3mbtl2/Mapk3/Nos1/Park7/Paxip1/Pih1d1/Ruvbl2/Setd5/Sin3a/Sirt1/Smad4/Smarcb1/Sphk2/Tada2a/Tada2b/Taf7/Wbp2/Zfp451/Zmpste24	35	58	0.603448275862069
BP	GO:0042255	ribosome assembly	38/5163	63/29008	6.35240808516682e-14	1.31496916551255e-12	6.15529067330068e-13	Brix1/C1qbp/Ddx3x/Dhx30/Dhx37/Efl1/Eif6/Eral1/Mdn1/Mpv17l2/Mrto4/Mterf3/Nip7/Nle1/Nop2/Nsun4/Ppan/Prkdc/Rpf2/Rpl10/Rpl23a/Rpl3/Rpl38/Rpl5/Rpl6/Rplp0/Rps14/Rps15/Rps2/Rps27/Rps27l/Rps28/Rps5/Rpsa/Rrp7a/Rrs1/Surf6/Xrcc5	38	63	0.603174603174603
BP	GO:0051236	establishment of RNA localization	90/5163	150/29008	8.99756344255698e-31	1.32975617854534e-28	6.22450778180319e-29	Aaas/Ahctf1/Akap8l/Alkbh5/Alyref2/Atm/Atr/Casc3/Cetn3/Cpeb1/Cpsf6/Ddx19a/Ddx19b/Ddx25/Ddx39a/Ddx39b/Dhx9/Eif5a/Eny2/Flot1/G3bp2/Gle1/Hhex/Hnrnpa1/Hnrnpa2b1/Hnrnpa3/Hsf1/Htt/Igf2bp2/Iws1/Khdrbs1/Khsrp/Lrpprc/Magoh/Magohb/Mapt/Mrpl18/Myo1c/Ncbp1/Ncbp2/Ncbp3/Nol6/Nup107/Nup153/Nup155/Nup160/Nup188/Nup214/Nup43/Nup85/Nup88/Nup98/Nxf1/Nxt1/Pabpn1/Pcid2/Poldip3/Pom121/Qk/Ran/Ranbp17/Ranbp2/Rbm15b/Rftn1…	90	150	0.6
BP	GO:0031057	negative regulation of histone modification	30/5163	50/29008	3.34781730369103e-11	4.53632813751737e-10	2.12342760638107e-10	Atg5/Atg7/Bcor/Brca1/Dnmt1/Dnmt3b/Fh1/Hdac8/Jarid2/Kdm1a/Kdm3a/Kdm4a/Kdm4b/Kdm5a/L3mbtl2/Macroh2a1/Mtf2/Phf1/Pih1d1/Sin3a/Sirt1/Smarcb1/Sphk2/Supt6/Taf7/Trip12/Ube2b/Ubr5/Wdr5/Zfp451	30	50	0.6
BP	GO:0070849	response to epidermal growth factor	24/5163	40/29008	3.12833619382211e-09	3.05855023257531e-08	1.43168875850061e-08	Akt1/Arpc2/Bag4/Cfl1/Dab2ip/Dusp3/Eef1a1/Foxc1/Git1/Grk2/Iqgap1/Mapk1/Mapk3/Mars1/Med1/Ncl/Plcg1/Ptpn11/Ptpn12/Rasa1/Snx6/Sox9/Tpr/Zpr1	24	40	0.6
BP	GO:0010390	histone monoubiquitination	18/5163	30/29008	3.00066398535277e-07	2.11880218076854e-06	9.91798412000811e-07	Atxn7l3/Bcor/Bmi1/Cdc73/Cul4b/Ddb1/Kdm2b/Pcgf2/Pcgf3/Pcgf5/Ring1/Rnf2/Rnf20/Rybp/Skp1/Ube2e1/Uhrf1/Wac	18	30	0.6
BP	GO:0002183	cytoplasmic translational initiation	15/5163	25/29008	2.98700977170903e-06	1.74953429485815e-05	8.18946360887677e-06	Eif2b3/Eif2d/Eif2s2/Eif2s3x/Eif3a/Eif3d/Eif3m/Eif4a1/Eif4a2/Eif4b/Eif4h/Eif5/Mettl3/Rpl13a/Rps2	15	25	0.6
BP	GO:0006379	mRNA cleavage	12/5163	20/29008	3.02613997002289e-05	0.00014234729466688	6.66319027253471e-05	Ago2/Cpsf2/Cpsf4/Cpsf6/Cpsf7/Cstf2t/Fip1l1/Ncbp1/Ncbp2/Nudt21/Polr1h/Polr2i	12	20	0.6
BP	GO:0007063	regulation of sister chromatid cohesion	12/5163	20/29008	3.02613997002289e-05	0.00014234729466688	6.66319027253471e-05	Hdac8/Macroh2a1/Naa10/Nsmce2/Rad21/Recql4/Sfpq/Sgo2a/Slf1/Smc5/Tnks/Wapl	12	20	0.6
BP	GO:0010763	positive regulation of fibroblast migration	12/5163	20/29008	3.02613997002289e-05	0.00014234729466688	6.66319027253471e-05	Actr3/Akap12/Akt1/Bag4/Ddr2/Fgfr1/Itgb1/Itgb3/Pak1/Ptk2/Slc8a1/Tsc2	12	20	0.6
BP	GO:0035855	megakaryocyte development	12/5163	20/29008	3.02613997002289e-05	0.00014234729466688	6.66319027253471e-05	Abi1/Ep300/Med1/Meis1/Nbeal2/Pip4k2a/Ptpn11/Ptpn6/Rabgap1l/Wasf2/Zfp385a/Zfpm1	12	20	0.6
BP	GO:0002566	somatic diversification of immune receptors via somatic mutation	9/5163	15/29008	0.000315222192719331	0.00116062400621747	0.000543281037156084	Adar/Exo1/Mlh1/Msh6/Pms2/Polm/Polq/Samhd1/Ung	9	15	0.6
BP	GO:0010172	embryonic body morphogenesis	9/5163	15/29008	0.000315222192719331	0.00116062400621747	0.000543281037156084	Cdon/Clasp1/Clasp2/Fuz/Gatad2a/Nckap1/Ofd1/Phldb1/Zfp281	9	15	0.6
BP	GO:0015936	coenzyme A metabolic process	9/5163	15/29008	0.000315222192719331	0.00116062400621747	0.000543281037156084	Acat1/Acot7/Dcakd/Hmgcr/Mccc2/Pank2/Pank3/Pank4/Ppcdc	9	15	0.6
BP	GO:0021548	pons development	9/5163	15/29008	0.000315222192719331	0.00116062400621747	0.000543281037156084	Atf2/Cacna1a/Cdk5r2/Grin1/Phox2a/Scrib/Sec24b/Slc4a7/Uqcrq	9	15	0.6
BP	GO:0021932	hindbrain radial glia guided cell migration	9/5163	15/29008	0.000315222192719331	0.00116062400621747	0.000543281037156084	Cend1/Flna/Itgb1/Lef1/Lrp6/Rbfox2/Rere/Rnf7/Ulk1	9	15	0.6
BP	GO:0043981	histone H4-K5 acetylation	9/5163	15/29008	0.000315222192719331	0.00116062400621747	0.000543281037156084	Hcfc1/Jade3/Kansl1/Kansl2/Kansl3/Kat7/Ogt/Phf20/Wdr5	9	15	0.6
BP	GO:0043982	histone H4-K8 acetylation	9/5163	15/29008	0.000315222192719331	0.00116062400621747	0.000543281037156084	Hcfc1/Jade3/Kansl1/Kansl2/Kansl3/Kat7/Ogt/Phf20/Wdr5	9	15	0.6
BP	GO:0044154	histone H3-K14 acetylation	9/5163	15/29008	0.000315222192719331	0.00116062400621747	0.000543281037156084	Brd4/Brpf1/Brpf3/Gata3/Kat7/Kmt2a/Phf14/Sirt1/Wbp2	9	15	0.6
BP	GO:0045842	positive regulation of mitotic metaphase/anaphase transition	9/5163	15/29008	0.000315222192719331	0.00116062400621747	0.000543281037156084	Anapc5/Cdc16/Cdc23/Cdc27/Cdt1/Cenpe/Cul3/Mad1l1/Nsmce2	9	15	0.6
BP	GO:0051645	Golgi localization	9/5163	15/29008	0.000315222192719331	0.00116062400621747	0.000543281037156084	Arcn1/Arhgap21/Cdc42/Golga2/Hook3/Ripor1/Slc9a3r1/Stk11/Ywhaz	9	15	0.6
BP	GO:0051782	negative regulation of cell division	9/5163	15/29008	0.000315222192719331	0.00116062400621747	0.000543281037156084	Aspm/Blm/E2f7/E2f8/Intu/Myc/Orc6/Ptch1/Zfyve19	9	15	0.6
BP	GO:1901970	positive regulation of mitotic sister chromatid separation	9/5163	15/29008	0.000315222192719331	0.00116062400621747	0.000543281037156084	Anapc5/Cdc16/Cdc23/Cdc27/Cdt1/Cenpe/Cul3/Mad1l1/Nsmce2	9	15	0.6
BP	GO:1903543	positive regulation of exosomal secretion	9/5163	15/29008	0.000315222192719331	0.00116062400621747	0.000543281037156084	Atp13a2/Chmp2a/Hgs/Pdcd6ip/Rab7/Sdc1/Sdcbp/Smpd3/Tsg101	9	15	0.6
BP	GO:2000765	regulation of cytoplasmic translation	9/5163	15/29008	0.000315222192719331	0.00116062400621747	0.000543281037156084	Cnbp/Cpeb1/Cpeb2/Cpeb4/Dhx36/Dhx9/Eef2/Pkm/Zfp385a	9	15	0.6
BP	GO:0000056	ribosomal small subunit export from nucleus	6/5163	10/29008	0.00345145855033497	0.0092705067993993	0.00433946783967906	Ltv1/Nop9/Nup88/Ran/Rps15/Xpo1	6	10	0.6
BP	GO:0000492	box C/D snoRNP assembly	6/5163	10/29008	0.00345145855033497	0.0092705067993993	0.00433946783967906	Nopchap1/Nufip1/Pih1d1/Ruvbl1/Ruvbl2/Znhit3	6	10	0.6
BP	GO:0006283	transcription-coupled nucleotide-excision repair	6/5163	10/29008	0.00345145855033497	0.0092705067993993	0.00433946783967906	Ercc5/Hmgn1/Polr2i/Usp7/Uvssa/Xab2	6	10	0.6
BP	GO:0006388	tRNA splicing, via endonucleolytic cleavage and ligation	6/5163	10/29008	0.00345145855033497	0.0092705067993993	0.00433946783967906	Ddx1/Rtcb/Rtraf/Trpt1/Tsen15/Tsen34	6	10	0.6
BP	GO:0022027	interkinetic nuclear migration	6/5163	10/29008	0.00345145855033497	0.0092705067993993	0.00433946783967906	Dock7/Hhex/Hook3/Kif1a/Pax6/Tacc3	6	10	0.6
BP	GO:0032594	protein transport within lipid bilayer	6/5163	10/29008	0.00345145855033497	0.0092705067993993	0.00433946783967906	Clip1/Itgb1/Reep2/Rftn1/Rilpl1/Tsc2	6	10	0.6
BP	GO:0033152	immunoglobulin V(D)J recombination	6/5163	10/29008	0.00345145855033497	0.0092705067993993	0.00433946783967906	Ezh2/Foxp1/Nhej1/Prkdc/Tcf3/Yy1	6	10	0.6
BP	GO:0036480	neuron intrinsic apoptotic signaling pathway in response to oxidative stress	6/5163	10/29008	0.00345145855033497	0.0092705067993993	0.00433946783967906	Fbxw7/Hif1a/Mcl1/Nono/Park7/Parp1	6	10	0.6
BP	GO:0045023	G0 to G1 transition	6/5163	10/29008	0.00345145855033497	0.0092705067993993	0.00433946783967906	Dab2ip/Foxo4/Med1/Ppp2r5b/Rhno1/Znhit1	6	10	0.6
BP	GO:0048207	vesicle targeting, rough ER to cis-Golgi	6/5163	10/29008	0.00345145855033497	0.0092705067993993	0.00433946783967906	Cul3/Pdcd6/Preb/Sar1a/Sar1b/Sec16a	6	10	0.6
BP	GO:0048208	COPII vesicle coating	6/5163	10/29008	0.00345145855033497	0.0092705067993993	0.00433946783967906	Cul3/Pdcd6/Preb/Sar1a/Sar1b/Sec16a	6	10	0.6
BP	GO:0060717	chorion development	6/5163	10/29008	0.00345145855033497	0.0092705067993993	0.00433946783967906	Dnajb6/E2f7/E2f8/Fzd5/Paxip1/Tmed2	6	10	0.6
BP	GO:0070316	regulation of G0 to G1 transition	6/5163	10/29008	0.00345145855033497	0.0092705067993993	0.00433946783967906	Dab2ip/Foxo4/Med1/Ppp2r5b/Rhno1/Znhit1	6	10	0.6
BP	GO:0070862	negative regulation of protein exit from endoplasmic reticulum	6/5163	10/29008	0.00345145855033497	0.0092705067993993	0.00433946783967906	Derl2/Erlec1/Insig1/Os9/Ube2g2/Yod1	6	10	0.6
BP	GO:0090091	positive regulation of extracellular matrix disassembly	6/5163	10/29008	0.00345145855033497	0.0092705067993993	0.00433946783967906	Clasp1/Clasp2/Ddr2/Fscn1/Sema5a/Tgfb2	6	10	0.6
BP	GO:0090129	positive regulation of synapse maturation	6/5163	10/29008	0.00345145855033497	0.0092705067993993	0.00433946783967906	Adgrl1/Cdc20/Dab2ip/Hnrnpk/Neurl1a/Nrxn1	6	10	0.6
BP	GO:0098598	learned vocalization behavior or vocal learning	6/5163	10/29008	0.00345145855033497	0.0092705067993993	0.00433946783967906	Cntnap2/Htt/Nrxn1/Nrxn2/Pax6/Stra6	6	10	0.6
BP	GO:0099541	trans-synaptic signaling by lipid	6/5163	10/29008	0.00345145855033497	0.0092705067993993	0.00433946783967906	Abhd6/Cnr1/Daglb/F2r/Nrxn1/Pak1	6	10	0.6
BP	GO:0099542	trans-synaptic signaling by endocannabinoid	6/5163	10/29008	0.00345145855033497	0.0092705067993993	0.00433946783967906	Abhd6/Cnr1/Daglb/F2r/Nrxn1/Pak1	6	10	0.6
BP	GO:1902074	response to salt	6/5163	10/29008	0.00345145855033497	0.0092705067993993	0.00433946783967906	Daxx/Hnrnpd/Hpca/Hsf1/Lmnb1/Nefh	6	10	0.6
BP	GO:1903376	regulation of oxidative stress-induced neuron intrinsic apoptotic signaling pathway	6/5163	10/29008	0.00345145855033497	0.0092705067993993	0.00433946783967906	Fbxw7/Hif1a/Mcl1/Nono/Park7/Parp1	6	10	0.6
BP	GO:1904959	regulation of cytochrome-c oxidase activity	6/5163	10/29008	0.00345145855033497	0.0092705067993993	0.00433946783967906	Myo5a/Ndufa4/Phb2/Sco1/Sphk2/Taco1	6	10	0.6
BP	GO:2000192	negative regulation of fatty acid transport	6/5163	10/29008	0.00345145855033497	0.0092705067993993	0.00433946783967906	Acsl4/Akt1/Akt2/Atp5j/Fis1/Irs2	6	10	0.6
BP	GO:0006403	RNA localization	104/5163	174/29008	3.91370468800482e-35	8.88271189009666e-33	4.15794340161716e-33	Aaas/Ahctf1/Akap8l/Alkbh5/Alyref2/Atm/Atr/Casc3/Cct4/Cetn3/Ckap5/Cpeb1/Cpsf6/Ddx19a/Ddx19b/Ddx25/Ddx39a/Ddx39b/Dhx36/Dhx9/Dkc1/Eif5a/Eny2/Flot1/G3bp2/Gle1/Hhex/Hnrnpa1/Hnrnpa2b1/Hnrnpa3/Hnrnpu/Hsf1/Htt/Igf2bp2/Iws1/Khdrbs1/Khsrp/Lrpprc/Magoh/Magohb/Mapt/Mrpl18/Myo1c/Ncbp1/Ncbp2/Ncbp3/Nol6/Nop58/Nup107/Nup153/Nup155/Nup160/Nup188/Nup214/Nup43/Nup85/Nup88/Nup98/Nxf1/Nxt1/Pabpn1/Pcid2/Pih1d1/Poldip3…	104	174	0.597701149425287
BP	GO:0051647	nucleus localization	22/5163	37/29008	1.80469472709806e-08	1.54984256631191e-07	7.25471877493472e-08	4932438A13Rik/Bin1/Cdc42/Cdc42bpa/Dctn1/Dock7/Fbxw11/Hhex/Hook3/Kif1a/Mtor/Myh10/Nudc/Pax6/Ptk2/Slc9a3r1/Slit1/Sun1/Syne1/Syne2/Tacc3/Tmem201	22	37	0.594594594594595
BP	GO:2000758	positive regulation of peptidyl-lysine acetylation	22/5163	37/29008	1.80469472709806e-08	1.54984256631191e-07	7.25471877493472e-08	App/Arrb1/Brca1/Brd7/Dip2a/Dip2b/Gata3/Glyr1/Kat7/Mapk3/Nos1/Paxip1/Pih1d1/Prkaa1/Ruvbl2/Smad4/Smarcb1/Sox4/Sphk2/Tada2a/Tada2b/Wbp2	22	37	0.594594594594595
BP	GO:0000027	ribosomal large subunit assembly	16/5163	27/29008	1.74995049457344e-06	1.07241421340542e-05	5.01990569726898e-06	Brix1/Dhx30/Mdn1/Mrto4/Nle1/Nop2/Ppan/Rpf2/Rpl10/Rpl23a/Rpl3/Rpl38/Rpl5/Rpl6/Rplp0/Rrs1	16	27	0.592592592592593
BP	GO:0050657	nucleic acid transport	87/5163	147/29008	3.54588370709586e-29	4.41844920756749e-27	2.06824919633703e-27	Aaas/Ahctf1/Akap8l/Alkbh5/Alyref2/Casc3/Cetn3/Cpeb1/Cpsf6/Ddx19a/Ddx19b/Ddx25/Ddx39a/Ddx39b/Dhx9/Eif5a/Eny2/Flot1/G3bp2/Gle1/Hhex/Hnrnpa1/Hnrnpa2b1/Hnrnpa3/Hsf1/Htt/Igf2bp2/Iws1/Khdrbs1/Khsrp/Lrpprc/Magoh/Magohb/Mapt/Mrpl18/Myo1c/Ncbp1/Ncbp2/Ncbp3/Nol6/Nup107/Nup153/Nup155/Nup160/Nup188/Nup214/Nup43/Nup85/Nup88/Nup98/Nxf1/Nxt1/Pabpn1/Pcid2/Poldip3/Pom121/Qk/Ran/Ranbp17/Ranbp2/Rbm15b/Rftn1/Sarnp/S…	87	147	0.591836734693878
BP	GO:0050658	RNA transport	87/5163	147/29008	3.54588370709586e-29	4.41844920756749e-27	2.06824919633703e-27	Aaas/Ahctf1/Akap8l/Alkbh5/Alyref2/Casc3/Cetn3/Cpeb1/Cpsf6/Ddx19a/Ddx19b/Ddx25/Ddx39a/Ddx39b/Dhx9/Eif5a/Eny2/Flot1/G3bp2/Gle1/Hhex/Hnrnpa1/Hnrnpa2b1/Hnrnpa3/Hsf1/Htt/Igf2bp2/Iws1/Khdrbs1/Khsrp/Lrpprc/Magoh/Magohb/Mapt/Mrpl18/Myo1c/Ncbp1/Ncbp2/Ncbp3/Nol6/Nup107/Nup153/Nup155/Nup160/Nup188/Nup214/Nup43/Nup85/Nup88/Nup98/Nxf1/Nxt1/Pabpn1/Pcid2/Poldip3/Pom121/Qk/Ran/Ranbp17/Ranbp2/Rbm15b/Rftn1/Sarnp/S…	87	147	0.591836734693878
BP	GO:0031507	heterochromatin assembly	26/5163	44/29008	1.09850636951738e-09	1.1654437359404e-08	5.45537123320645e-09	Atf7ip/Bahd1/Baz2a/Dnmt1/Dnmt3a/Dnmt3b/Ezh2/H3f3a/H3f3b/Hat1/Hdac1/Hells/Mbd2/Mphosph8/Phf2/Phf8/Pole3/Pphln1/Rrp8/Setdb1/Sirt1/Smarca4/Smarca5/Tpr/Trim28/Ubtf	26	44	0.590909090909091
BP	GO:0016973	poly(A)+ mRNA export from nucleus	13/5163	22/29008	1.75803379808193e-05	8.74886827471468e-05	4.09529201943661e-05	Ddx19a/Ddx19b/Ddx25/Eny2/Gle1/Hhex/Iws1/Nxf1/Pabpn1/Pcid2/Poldip3/Sarnp/Thoc2	13	22	0.590909090909091
BP	GO:2000756	regulation of peptidyl-lysine acetylation	40/5163	68/29008	4.57507325259483e-14	9.72394331780608e-13	4.55171871566027e-13	App/Arrb1/Atg5/Atg7/Brca1/Brd7/Chek1/Ctcf/Dip2a/Dip2b/Flcn/Gata2/Gata3/Glyr1/Hdac2/Hdac8/Iws1/Kat7/Kmt2a/L3mbtl2/Mapk3/Nos1/Park7/Paxip1/Pih1d1/Prkaa1/Ruvbl2/Setd5/Sin3a/Sirt1/Smad4/Smarcb1/Sox4/Sphk2/Tada2a/Tada2b/Taf7/Wbp2/Zfp451/Zmpste24	40	68	0.588235294117647
BP	GO:0051438	regulation of ubiquitin-protein transferase activity	30/5163	51/29008	6.74255252779038e-11	8.69146476959592e-10	4.06842178787992e-10	Arrdc3/Bag5/Btrc/Cdc20/Dcun1d1/Dcun1d3/Dcun1d5/Epm2a/Fbxw7/Fem1b/Fzr1/Mad2l1/Mad2l2/Mastl/Park7/Psen1/Psen2/Pten/Rpl23/Rpl37rt/Rpl5/Rps2/Rps7/Skp1/Stub1/Trib2/Trib3/Ube2l3/Ube2n/Usp44	30	51	0.588235294117647
BP	GO:0006103	2-oxoglutarate metabolic process	10/5163	17/29008	0.000180653765108519	0.000700033339795512	0.000327681348008136	Dld/Dlst/Got2/Gpt2/Idh1/Idh3a/Idh3b/Idh3g/Kyat3/Ogdh	10	17	0.588235294117647
BP	GO:0006177	GMP biosynthetic process	10/5163	17/29008	0.000180653765108519	0.000700033339795512	0.000327681348008136	Adsl/Ampd3/Aprt/Atic/Gart/Gmps/Impdh1/Impdh2/Paics/Pfas	10	17	0.588235294117647
BP	GO:0070200	establishment of protein localization to telomere	10/5163	17/29008	0.000180653765108519	0.000700033339795512	0.000327681348008136	Brca2/Cct3/Cct4/Cct6a/Cct7/Cct8/Dkc1/Nabp2/Tcp1/Terf1	10	17	0.588235294117647
BP	GO:0071428	rRNA-containing ribonucleoprotein complex export from nucleus	10/5163	17/29008	0.000180653765108519	0.000700033339795512	0.000327681348008136	Abce1/Eif6/Ltv1/Nop9/Nup88/Ran/Rps15/Rrs1/Tsc1/Xpo1	10	17	0.588235294117647
BP	GO:1905146	lysosomal protein catabolic process	10/5163	17/29008	0.000180653765108519	0.000700033339795512	0.000327681348008136	Atp13a2/Lamp2/Ldlr/Lrp1/Mfsd8/Mgat3/Psap/Tpp1/Vps13a/Vps35	10	17	0.588235294117647
BP	GO:0043966	histone H3 acetylation	37/5163	63/29008	4.36048212869399e-13	8.05548369995649e-12	3.77072291789756e-12	Brca1/Brca2/Brd4/Brpf1/Brpf3/Chek1/Crtc2/Ep300/Gata3/Hdac8/Jade3/Kat6a/Kat7/Kmt2a/Ldb1/Lef1/Map3k7/Phf14/Pih1d1/Pole3/Sin3a/Sirt1/Smad4/Smarca4/Smarcb1/Sphk2/Supt7l/Tada2a/Taf10/Taf12/Taf5l/Taf6l/Tcf3/Wbp2/Wdr5/Yeats2/Zfp451	37	63	0.587301587301587
BP	GO:0090329	regulation of DNA-dependent DNA replication	27/5163	46/29008	6.48677147844192e-10	7.09620355348041e-09	3.32168971669811e-09	Atg7/Blm/Brca2/Cdc7/Cdt1/Dach1/Dbf4/Dscc1/E2f7/E2f8/Fbh1/Fgfr1/Ilkap/Ino80/Kat7/Lig3/Pcna/Rfc2/Rfc3/Rfc5/Senp2/Smarcal1/Stoml2/Ticrr/Tipin/Wiz/Zmpste24	27	46	0.58695652173913
BP	GO:0000380	alternative mRNA splicing, via spliceosome	44/5163	75/29008	2.85360514819301e-15	7.13963020345141e-14	3.34201746738228e-14	Cdk13/Celf1/Celf3/Celf5/Celf6/Ddx17/Ddx5/Dhx9/Fxr1/Fxr2/Hnrnpa1/Hnrnpl/Hnrnpm/Hnrnpu/Khdrbs1/Khdrbs3/Magoh/Malat1/Mbnl2/Pqbp1/Ptbp1/Rbfox2/Rbfox3/Rbm15b/Rbm17/Rbm25/Rbm5/Rbm7/Rbm8a/Rbmx/Rest/Rnps1/Sap18/Scnm1/Sfpq/Sfswap/Slu7/Srrm4/Srsf1/Srsf2/Strap/Tra2b/Wtap/Ythdc1	44	75	0.586666666666667
BP	GO:0031497	chromatin assembly	61/5163	104/29008	1.31246507366913e-20	6.00051477925708e-19	2.80880446663307e-19	Anp32b/Asf1a/Asf1b/Baz2a/Brd2/Cabin1/Cdan1/Chaf1b/Ctcf/Daxx/Dicer1/Dnajc9/Grwd1/H1f0/H1f10/H1f2/H1f3/H1f4/H1f5/H2bc14/H2bc21/H2bc22/H2bc3/H2bc4/H2bc7/H2bc9/H2bu2/H3c8/H3f3a/H3f3b/H4c17/H4f16/Hat1/Hells/Hjurp/Hmgb1/Hp1bp3/Kat6a/Macroh2a1/Nap1l1/Nasp/Phf2/Phf8/Prdm9/Rbbp4/Rrp8/Rsf1/Sart3/Set/Shprh/Sirt1/Smarca2/Smarca4/Smarca5/Sox9/Spty2d1/Trp53/Tspyl1/Ubn1/Ubn2/Ubtf	61	104	0.586538461538462
BP	GO:0000956	nuclear-transcribed mRNA catabolic process	65/5163	111/29008	8.23153100376408e-22	4.15169678800958e-20	1.94338401141498e-20	Ago2/Atm/Btg2/Casc3/Cnot1/Cnot2/Cnot3/Cnot6/Cnot6l/Cnot7/Cnot8/Csde1/Dcp1a/Dcp1b/Ddx5/Dhx36/Edc4/Eif3e/Eif4a3/Etf1/Exosc4/Exosc5/Exosc8/Gspt1/Gspt2/Gtpbp2/Lsm1/Lsm3/Lsm4/Magoh/Magohb/Mlh1/Mrto4/Mtpap/Nbas/Ncbp1/Ncbp2/Noct/Pabpc1/Pan2/Pan3/Patl1/Pcid2/Pde12/Polr2g/Prpf18/Pym1/Rbm8a/Rc3h1/Rc3h2/Rnps1/Smg1/Smg6/Smg7/Smg9/Tent4a/Tent4b/Tnrc6a/Tnrc6c/Tob1/Ttc37/Upf1/Upf2/Xrn1/Xrn2	65	111	0.585585585585586
BP	GO:0033866	nucleoside bisphosphate biosynthetic process	21/5163	36/29008	6.0895544619058e-08	4.80734392613805e-07	2.25028844842704e-07	Acat1/Acly/Acot7/Acsl1/Acsl4/Dcakd/Dip2a/Dlat/Dld/Gcdh/Mpc1/Mpc2/Pank2/Pank3/Pank4/Papss1/Papss2/Pdha1/Pdk1/Pdk2/Ppcdc	21	36	0.583333333333333
BP	GO:0034030	ribonucleoside bisphosphate biosynthetic process	21/5163	36/29008	6.0895544619058e-08	4.80734392613805e-07	2.25028844842704e-07	Acat1/Acly/Acot7/Acsl1/Acsl4/Dcakd/Dip2a/Dlat/Dld/Gcdh/Mpc1/Mpc2/Pank2/Pank3/Pank4/Papss1/Papss2/Pdha1/Pdk1/Pdk2/Ppcdc	21	36	0.583333333333333
BP	GO:0034033	purine nucleoside bisphosphate biosynthetic process	21/5163	36/29008	6.0895544619058e-08	4.80734392613805e-07	2.25028844842704e-07	Acat1/Acly/Acot7/Acsl1/Acsl4/Dcakd/Dip2a/Dlat/Dld/Gcdh/Mpc1/Mpc2/Pank2/Pank3/Pank4/Papss1/Papss2/Pdha1/Pdk1/Pdk2/Ppcdc	21	36	0.583333333333333
BP	GO:1900242	regulation of synaptic vesicle endocytosis	14/5163	24/29008	1.01884525629801e-05	5.28120848594929e-05	2.47210156632452e-05	Ap2m1/Calm1/Calm3/Picalm/Pip5k1c/Ppp3cb/Ppp3cc/Rock1/Scamp5/Snap91/Syt11/Syt7/Tor1a/Vamp4	14	24	0.583333333333333
BP	GO:0006086	acetyl-CoA biosynthetic process from pyruvate	7/5163	12/29008	0.00192834169151246	0.00561108582855389	0.00262651514373155	Dlat/Dld/Mpc1/Mpc2/Pdha1/Pdk1/Pdk2	7	12	0.583333333333333
BP	GO:0007100	mitotic centrosome separation	7/5163	12/29008	0.00192834169151246	0.00561108582855389	0.00262651514373155	Aurka/Chek1/Kif11/Map9/Ndel1/Nsfl1c/Ranbp1	7	12	0.583333333333333
BP	GO:0009642	response to light intensity	7/5163	12/29008	0.00192834169151246	0.00561108582855389	0.00262651514373155	Akt2/Cntnap2/Ext1/Rdh11/Rdh13/Rgs9/Slc24a2	7	12	0.583333333333333
BP	GO:0031453	positive regulation of heterochromatin assembly	7/5163	12/29008	0.00192834169151246	0.00561108582855389	0.00262651514373155	Atf7ip/Dnmt1/Mphosph8/Pphln1/Setdb1/Tpr/Trim28	7	12	0.583333333333333
BP	GO:0043619	regulation of transcription from RNA polymerase II promoter in response to oxidative stress	7/5163	12/29008	0.00192834169151246	0.00561108582855389	0.00262651514373155	Arnt/Atf4/Epas1/Hif1a/Mt3/Nfe2l2/Sin3a	7	12	0.583333333333333
BP	GO:0043653	mitochondrial fragmentation involved in apoptotic process	7/5163	12/29008	0.00192834169151246	0.00561108582855389	0.00262651514373155	Atg3/Bnip3/Ccar2/Fis1/Mff/Ppp2r2b/Vps35	7	12	0.583333333333333
BP	GO:0044090	positive regulation of vacuole organization	7/5163	12/29008	0.00192834169151246	0.00561108582855389	0.00262651514373155	Becn1/Elapor1/Lrsam1/Pip4k2a/Rab3gap1/Rab3gap2/Ulk1	7	12	0.583333333333333
BP	GO:0048312	intracellular distribution of mitochondria	7/5163	12/29008	0.00192834169151246	0.00561108582855389	0.00262651514373155	Armc1/Cluh/Mapt/Mfn1/Mfn2/Ogt/Opa1	7	12	0.583333333333333
BP	GO:0061684	chaperone-mediated autophagy	7/5163	12/29008	0.00192834169151246	0.00561108582855389	0.00262651514373155	Atg5/Atg7/Bag3/Ctsa/Hspa8/Lamp2/Stub1	7	12	0.583333333333333
BP	GO:0071732	cellular response to nitric oxide	7/5163	12/29008	0.00192834169151246	0.00561108582855389	0.00262651514373155	Aqp1/Crk/Foxo1/Hnrnpd/Mt3/Mtr/Traf2	7	12	0.583333333333333
BP	GO:0075522	IRES-dependent viral translational initiation	7/5163	12/29008	0.00192834169151246	0.00561108582855389	0.00262651514373155	Csde1/Eif2d/Eif3a/Eif3d/Eif3f/Pcbp2/Ptbp1	7	12	0.583333333333333
BP	GO:0097201	negative regulation of transcription from RNA polymerase II promoter in response to stress	7/5163	12/29008	0.00192834169151246	0.00561108582855389	0.00262651514373155	Bag3/Cited2/Dnajb1/Hif1an/Impact/Nfe2l1/Tmbim6	7	12	0.583333333333333
BP	GO:0120263	positive regulation of heterochromatin organization	7/5163	12/29008	0.00192834169151246	0.00561108582855389	0.00262651514373155	Atf7ip/Dnmt1/Mphosph8/Pphln1/Setdb1/Tpr/Trim28	7	12	0.583333333333333
BP	GO:1902667	regulation of axon guidance	7/5163	12/29008	0.00192834169151246	0.00561108582855389	0.00262651514373155	Mycbp2/Nrp1/Slit2/Tbr1/Tubb2b/Vegfa/Ythdf1	7	12	0.583333333333333
BP	GO:1904152	regulation of retrograde protein transport, ER to cytosol	7/5163	12/29008	0.00192834169151246	0.00561108582855389	0.00262651514373155	Bcap31/Derl2/Edem1/Erlec1/Os9/Ube2g2/Yod1	7	12	0.583333333333333
BP	GO:0043967	histone H4 acetylation	39/5163	67/29008	1.52648123189849e-13	2.96660190480577e-12	1.38864830559959e-12	Apbb1/Arrb1/Atf2/Atg5/Atg7/Brca1/Brca2/Brd4/Brd8/Ep300/Ep400/Hat1/Hcfc1/Ing3/Iws1/Jade3/Kansl1/Kansl2/Kansl3/Kat7/Kmt2a/Lef1/Morf4l1/Morf4l2/Msl1/Msl2/Ncoa1/Ogt/Phf20/Pih1d1/Ruvbl1/Ruvbl2/Sirt1/Smarcb1/Taf7/Tcf3/Wdr5/Yeats4/Zmpste24	39	67	0.582089552238806
BP	GO:0035066	positive regulation of histone acetylation	18/5163	31/29008	5.96087221315877e-07	3.98331681541787e-06	1.86456637051156e-06	App/Arrb1/Brca1/Brd7/Gata3/Glyr1/Kat7/Mapk3/Nos1/Paxip1/Pih1d1/Ruvbl2/Smad4/Smarcb1/Sphk2/Tada2a/Tada2b/Wbp2	18	31	0.580645161290323
BP	GO:0016574	histone ubiquitination	29/5163	50/29008	2.24956051142619e-10	2.70244934784753e-09	1.2650001005453e-09	Atxn7l3/Bcor/Bmi1/Cdc73/Cdk9/Cul4b/Ddb1/Huwe1/Kdm1a/Kdm2b/Park7/Pcgf2/Pcgf3/Pcgf5/Phc1/Ring1/Rnf2/Rnf20/Rybp/Skp1/Suz12/Trip12/Ube2b/Ube2e1/Ube2n/Ubr5/Uhrf1/Wac/Wdr70	29	50	0.58
BP	GO:0019083	viral transcription	29/5163	50/29008	2.24956051142619e-10	2.70244934784753e-09	1.2650001005453e-09	Brd4/Ccnt2/Chd1/Ctdp1/Dhx9/Ep300/Gtf2b/Hdac1/Hexim1/Lef1/Mid2/Notch1/Nucks1/Pfn1/Psmc3/Rest/Rrp1b/Rsf1/Smarca4/Smarcb1/Snw1/Sp1/Taf11/Trim11/Trim27/Trim32/Trim62/Trim8/Ubp1	29	50	0.58
BP	GO:0070972	protein localization to endoplasmic reticulum	40/5163	69/29008	9.01308669584292e-14	1.84174167048494e-12	8.62108072514879e-13	Ank2/Ankrd13c/Bcap31/Edem1/Folr1/Gabarapl2/Gbf1/Get3/Grik5/Herpud1/Hspa5/Insig1/Kdelr2/Macf1/Mia3/Os9/Rab10/Rab3gap1/Rab3gap2/Rer1/Rtn4/Ryr2/Sec16a/Sec61a2/Sec61b/Sec61g/Sec62/Sec63/Spcs2/Srp54a/Srp54c/Srp68/Srp72/Srp9/Srpr/Srprb/Ssr3/Tapt1/Vapa/Zfand2b	40	69	0.579710144927536
BP	GO:0044786	cell cycle DNA replication	22/5163	38/29008	3.56337518338647e-08	2.91444649812368e-07	1.36423467699657e-07	Brca2/Cdc45/Cdc7/Cdt1/Dach1/Dbf4/Dna2/E2f7/E2f8/Fgfr1/Ilkap/Ino80/Mcm3/Mcm6/Pcna/Pola1/Rad51/Senp2/Upf1/Wiz/Zmpste24/Zpr1	22	38	0.578947368421053
BP	GO:0007039	protein catabolic process in the vacuole	11/5163	19/29008	0.000103395829543067	0.000423649578817659	0.00019830779075551	Atp13a2/Cd81/Lamp2/Ldlr/Lrp1/Mfsd8/Mgat3/Psap/Tpp1/Vps13a/Vps35	11	19	0.578947368421053
BP	GO:0051444	negative regulation of ubiquitin-protein transferase activity	11/5163	19/29008	0.000103395829543067	0.000423649578817659	0.00019830779075551	Bag5/Mad2l1/Mad2l2/Park7/Psen1/Psen2/Rpl23/Rpl37rt/Rpl5/Rps7/Usp44	11	19	0.578947368421053
BP	GO:1904754	positive regulation of vascular associated smooth muscle cell migration	11/5163	19/29008	0.000103395829543067	0.000423649578817659	0.00019830779075551	Dock4/Dock5/Dock7/Igfbp5/Iqgap1/Lrp1/Mdm2/Myo5a/Nr4a3/Pak1/Ssh1	11	19	0.578947368421053
BP	GO:0000288	nuclear-transcribed mRNA catabolic process, deadenylation-dependent decay	30/5163	52/29008	1.32171759834567e-10	1.62781304990053e-09	7.61969386561582e-10	Ago2/Btg2/Cnot1/Cnot2/Cnot3/Cnot6/Cnot6l/Cnot7/Cnot8/Dcp1a/Dcp1b/Dhx36/Exosc5/Exosc8/Lsm1/Mlh1/Noct/Pabpc1/Pan2/Pan3/Patl1/Pde12/Polr2g/Rc3h1/Rc3h2/Tent4a/Tent4b/Tnrc6a/Tnrc6c/Tob1	30	52	0.576923076923077
BP	GO:0019320	hexose catabolic process	15/5163	26/29008	5.89468832718312e-06	3.20725550678499e-05	1.50129679277393e-05	Actn3/Eno1/Eno1b/Eno2/Foxk2/Gale/Galk1/Glb1/Gpi1/Khk/Pfkfb2/Pfkl/Pfkm/Pfkp/Trp53	15	26	0.576923076923077
BP	GO:0070199	establishment of protein localization to chromosome	15/5163	26/29008	5.89468832718312e-06	3.20725550678499e-05	1.50129679277393e-05	Brca2/Cct3/Cct4/Cct6a/Cct7/Cct8/Dkc1/H1f5/Macroh2a1/Nabp2/Nipbl/Pih1d1/Ruvbl2/Tcp1/Terf1	15	26	0.576923076923077
BP	GO:0009303	rRNA transcription	19/5163	33/29008	3.46965072903484e-07	2.41507452168854e-06	1.13048169254078e-06	Cavin1/Dedd/Gtf3c1/Ippk/Macroh2a1/Mars1/Mtor/Ncl/Nol11/Npm3/Pih1d1/Sirt7/Smarca4/Smarcb1/Spin1/Taf1b/Tcof1/Top1/Trp53	19	33	0.575757575757576
BP	GO:1901983	regulation of protein acetylation	46/5163	80/29008	1.95008801597673e-15	5.0790202219394e-14	2.37745846986637e-14	App/Arntl/Arrb1/Atg5/Atg7/Brca1/Brd7/Camk1/Chek1/Ctcf/Ddx3x/Dip2a/Dip2b/Flcn/Gata2/Gata3/Glyr1/Gsk3b/Hdac2/Hdac8/Iws1/Kat7/Kmt2a/L3mbtl2/Mapk3/Nos1/Park7/Paxip1/Pih1d1/Prkaa1/Ruvbl2/Setd5/Sin3a/Sirt1/Smad4/Smarcb1/Sox4/Sphk2/Tada2a/Tada2b/Taf7/Taok1/Wbp2/Xbp1/Zfp451/Zmpste24	46	80	0.575
BP	GO:0030521	androgen receptor signaling pathway	23/5163	40/29008	2.0819936387731e-08	1.77360181962507e-07	8.30212222826694e-08	Arid1a/Daxx/Ddx17/Ddx5/Dnaja1/Ep300/Foxp1/Hdac1/Kdm3a/Ncor1/Park7/Phb/Pias2/Prmt2/Rhoa/Rnf14/Rnf6/Safb2/Sirt1/Smarca4/Tmf1/Ube3a/Zmiz1	23	40	0.575
BP	GO:0032008	positive regulation of TOR signaling	27/5163	47/29008	1.26520090210704e-09	1.32242627185694e-08	6.19019693447798e-09	Akt3/Clec16a/Flcn/Fnip1/Golph3/Gpr137/Hdac3/Kdr/Lamtor5/Lars/Mios/Mlst8/Otud5/Pih1d1/Pip4p1/Rheb/Rictor/Rptor/Rragc/Rragd/Seh1l/Sik3/Smcr8/Telo2/Wac/Wdr59/Xbp1	27	47	0.574468085106383
BP	GO:0051568	histone H3-K4 methylation	35/5163	61/29008	4.78387707063406e-12	7.48806373987179e-11	3.5051170862359e-11	Ash1l/Ash2l/Bcor/Brca1/Cxxc1/Dnmt1/Dnmt3b/Dpy30/Gata3/H1f2/H1f3/H1f4/Kdm1a/Kmt2a/Kmt2b/Kmt2d/Kmt2e/Macroh2a1/Men1/Ncoa6/Nelfa/Nelfe/Ogt/Paxip1/Pih1d1/Prdm9/Rbbp5/Rlf/Setd1a/Setd1b/Smad4/Snw1/Tet2/Tet3/Wdr5	35	61	0.573770491803279
BP	GO:0006334	nucleosome assembly	47/5163	82/29008	1.1481212675025e-15	3.07861209070817e-14	1.44107959225496e-14	Anp32b/Asf1a/Asf1b/Brd2/Cabin1/Chaf1b/Daxx/Dnajc9/Grwd1/H1f0/H1f2/H1f3/H1f4/H1f5/H2bc14/H2bc21/H2bc22/H2bc3/H2bc4/H2bc7/H2bc9/H2bu2/H3c8/H3f3a/H3f3b/H4c17/H4f16/Hat1/Hjurp/Hp1bp3/Kat6a/Macroh2a1/Nap1l1/Nasp/Rbbp4/Rsf1/Sart3/Set/Shprh/Smarca2/Smarca4/Smarca5/Sox9/Spty2d1/Tspyl1/Ubn1/Ubn2	47	82	0.573170731707317
BP	GO:0065004	protein-DNA complex assembly	83/5163	145/29008	1.67690959511523e-26	1.50095217985314e-24	7.02586584995646e-25	Anp32b/Asf1a/Asf1b/Atf7ip/Bdp1/Brd2/Brf1/Cabin1/Cand1/Cdc45/Cdt1/Cenpe/Cenpi/Cenpo/Chaf1b/Daxx/Dicer1/Dnajc9/Esr1/Grwd1/Gtf2a2/Gtf2b/Gtf2f2/H1f0/H1f2/H1f3/H1f4/H1f5/H2bc14/H2bc21/H2bc22/H2bc3/H2bc4/H2bc7/H2bc9/H2bu2/H3c8/H3f3a/H3f3b/H4c17/H4f16/Hat1/Hells/Hjurp/Hmgb1/Hp1bp3/Kat6a/Kntc1/Macroh2a1/Nap1l1/Nasp/Psmc6/Rad51/Rad51c/Rbbp4/Rnf4/Rsf1/Sart3/Senp6/Set/Shprh/Smarca2/Smarca4/Smarca5/Sox9/Spty…	83	145	0.572413793103448
BP	GO:1902175	regulation of oxidative stress-induced intrinsic apoptotic signaling pathway	16/5163	28/29008	3.40650128009217e-06	1.97341072333507e-05	9.23741555202271e-06	Bag5/Fbxw7/Gpx1/Hif1a/Hsph1/Mcl1/Nfe2l2/Nol3/Nono/Park7/Parp1/Sfpq/Sirt1/Sod1/Sod2/Trap1	16	28	0.571428571428571
BP	GO:0006346	DNA methylation-dependent heterochromatin assembly	12/5163	21/29008	5.91460402833284e-05	0.00025744731917846	0.000120509524037986	Atf7ip/Dnmt1/Dnmt3a/Dnmt3b/Hdac1/Hells/Mbd2/Mphosph8/Pphln1/Setdb1/Smarca4/Trim28	12	21	0.571428571428571
BP	GO:0045116	protein neddylation	12/5163	21/29008	5.91460402833284e-05	0.00025744731917846	0.000120509524037986	Dcun1d1/Dcun1d3/Dcun1d5/Epas1/Hif1a/Nae1/Nedd8/Rbx1/Rnf7/Rpl5/Uba3/Ube2f	12	21	0.571428571428571
BP	GO:0006740	NADPH regeneration	8/5163	14/29008	0.00108014951083156	0.00332805705228998	0.00155784326138084	H6pd/Nnt/Pgls/Rpe/Rpia/Taldo1/Tkt/Trp53	8	14	0.571428571428571
BP	GO:0006999	nuclear pore organization	8/5163	14/29008	0.00108014951083156	0.00332805705228998	0.00155784326138084	Ahctf1/Nup107/Nup153/Nup205/Nup98/Pom121/Rtn4/Seh1l	8	14	0.571428571428571
BP	GO:0008298	intracellular mRNA localization	8/5163	14/29008	0.00108014951083156	0.00332805705228998	0.00155784326138084	Casc3/Ckap5/Dhx36/Htt/Pcid2/Prpf18/Stau1/Zfp385a	8	14	0.571428571428571
BP	GO:0010457	centriole-centriole cohesion	8/5163	14/29008	0.00108014951083156	0.00332805705228998	0.00155784326138084	Cep44/Cep68/Cntln/Crocc/Dctn1/Kif3a/Odf2/Rttn	8	14	0.571428571428571
BP	GO:0016081	synaptic vesicle docking	8/5163	14/29008	0.00108014951083156	0.00332805705228998	0.00155784326138084	Camk2a/Ctbp2/Ppfia3/Rims2/Septin5/Stx1b/Syde1/Unc13a	8	14	0.571428571428571
BP	GO:0016446	somatic hypermutation of immunoglobulin genes	8/5163	14/29008	0.00108014951083156	0.00332805705228998	0.00155784326138084	Exo1/Mlh1/Msh6/Pms2/Polm/Polq/Samhd1/Ung	8	14	0.571428571428571
BP	GO:0031054	pre-miRNA processing	8/5163	14/29008	0.00108014951083156	0.00332805705228998	0.00155784326138084	Adar/Ago2/Ago3/Bcdin3d/Dicer1/Drosha/Prkra/Tut4	8	14	0.571428571428571
BP	GO:0048096	chromatin-mediated maintenance of transcription	8/5163	14/29008	0.00108014951083156	0.00332805705228998	0.00155784326138084	Ash2l/Chek1/Padi2/Sertad2/Setd1a/Smarcd1/Zmiz1/Zmiz2	8	14	0.571428571428571
BP	GO:0060049	regulation of protein glycosylation	8/5163	14/29008	0.00108014951083156	0.00332805705228998	0.00155784326138084	Arfgef1/Chp1/Fktn/Mt3/Oga/Pomt1/Pomt2/Tmem59	8	14	0.571428571428571
BP	GO:0061709	reticulophagy	8/5163	14/29008	0.00108014951083156	0.00332805705228998	0.00155784326138084	Atg2a/Rb1cc1/Retreg1/Tex264/Ufc1/Ufm1/Ulk1/Ulk2	8	14	0.571428571428571
BP	GO:0097050	type B pancreatic cell apoptotic process	8/5163	14/29008	0.00108014951083156	0.00332805705228998	0.00155784326138084	Capn10/Eif2s1/Hdac3/Neurod1/Psmd9/Ryr2/Spop/Wfs1	8	14	0.571428571428571
BP	GO:1901163	regulation of trophoblast cell migration	8/5163	14/29008	0.00108014951083156	0.00332805705228998	0.00155784326138084	Acvr1b/Ago2/C1qbp/Calr/Smurf2/Syde1/Vegfa/Ythdf3	8	14	0.571428571428571
BP	GO:1902170	cellular response to reactive nitrogen species	8/5163	14/29008	0.00108014951083156	0.00332805705228998	0.00155784326138084	Aqp1/Crk/Foxo1/Hnrnpd/Mt3/Mtr/Stat6/Traf2	8	14	0.571428571428571
BP	GO:1902969	mitotic DNA replication	8/5163	14/29008	0.00108014951083156	0.00332805705228998	0.00155784326138084	Brca2/Cdc45/Fgfr1/Mcm3/Mcm6/Pola1/Rad51/Zmpste24	8	14	0.571428571428571
BP	GO:1905666	regulation of protein localization to endosome	8/5163	14/29008	0.00108014951083156	0.00332805705228998	0.00155784326138084	Abhd17b/Abhd17c/Ankrd13a/Mgat3/Msn/Rdx/Rock2/Vegfa	8	14	0.571428571428571
BP	GO:0042274	ribosomal small subunit biogenesis	41/5163	72/29008	1.02208590971523e-13	2.05549239121529e-12	9.62163484628666e-13	Bms1/Bysl/Ddx52/Dhx37/Eral1/Fam207a/Heatr1/Helb/Ltv1/Ngdn/Nol10/Nol11/Nom1/Nop14/Nop9/Prkdc/Rpl38/Rps14/Rps15/Rps16/Rps17/Rps2/Rps24/Rps27/Rps27l/Rps28/Rps5/Rps6/Rps7/Rps8/Rpsa/Rrp7a/Rrs1/Surf6/Tbl3/Tsr2/Utp25/Utp4/Wdr3/Wdr46/Xrcc5	41	72	0.569444444444444
BP	GO:0072599	establishment of protein localization to endoplasmic reticulum	25/5163	44/29008	7.08205247375971e-09	6.59109610985206e-08	3.08525199493841e-08	Edem1/Folr1/Get3/Herpud1/Hspa5/Macf1/Rab10/Rab3gap1/Rab3gap2/Ryr2/Sec61a2/Sec61b/Sec61g/Sec62/Sec63/Spcs2/Srp54a/Srp54c/Srp68/Srp72/Srp9/Srpr/Srprb/Ssr3/Zfand2b	25	44	0.568181818181818
BP	GO:0051168	nuclear export	88/5163	155/29008	1.17835664518827e-27	1.1886438857415e-25	5.56396972314461e-26	Abce1/Adar/Ahcyl1/Akap13/Akap8l/Alkbh5/Alyref2/Anp32b/Bag3/Calr/Camk1/Camk4/Chp1/Cpsf6/Cse1l/Ctdspl2/Ddx19a/Ddx19b/Ddx25/Ddx39a/Ddx39b/Dhx9/Eif6/Eny2/Gle1/Gsk3b/Hdac3/Hhex/Hnrnpa2b1/Hspa9/Iws1/Khdrbs1/Ltv1/Mdm2/Ncbp1/Nemf/Nol6/Nop9/Nup107/Nup153/Nup155/Nup160/Nup188/Nup214/Nup85/Nup88/Nutf2/Nxf1/Nxt1/Pabpn1/Park7/Pcid2/Poldip3/Pom121/Ppm1a/Prkaca/Ptpn11/Ran/Ranbp17/Ranbp3/Rbm15b/Rbm22/Rita1/Rps15…	88	155	0.567741935483871
BP	GO:0006458	'de novo' protein folding	21/5163	37/29008	1.17134328638409e-07	8.86176974401296e-07	4.14814051042786e-07	Bag1/Dnajb1/Dnajb12/Dnajb4/Dnajb5/Dnajc18/Dnajc7/Entpd5/Ero1a/Hspa1b/Hspa2/Hspa5/Hspa8/Hspa9/Hspe1/Hsph1/Sdf2/Sdf2l1/St13/Tor1a/Tor1b	21	37	0.567567567567568
BP	GO:0051084	'de novo' posttranslational protein folding	21/5163	37/29008	1.17134328638409e-07	8.86176974401296e-07	4.14814051042786e-07	Bag1/Dnajb1/Dnajb12/Dnajb4/Dnajb5/Dnajc18/Dnajc7/Entpd5/Ero1a/Hspa1b/Hspa2/Hspa5/Hspa8/Hspa9/Hspe1/Hsph1/Sdf2/Sdf2l1/St13/Tor1a/Tor1b	21	37	0.567567567567568
BP	GO:0071364	cellular response to epidermal growth factor stimulus	21/5163	37/29008	1.17134328638409e-07	8.86176974401296e-07	4.14814051042786e-07	Akt1/Arpc2/Bag4/Cfl1/Dab2ip/Dusp3/Eef1a1/Foxc1/Git1/Grk2/Iqgap1/Mars1/Med1/Ncl/Plcg1/Ptpn11/Ptpn12/Rasa1/Snx6/Sox9/Zpr1	21	37	0.567567567567568
BP	GO:1902751	positive regulation of cell cycle G2/M phase transition	17/5163	30/29008	1.96700992798265e-06	1.19050934212664e-05	5.57270181100648e-06	App/Brd4/Camk2d/Ccnb1/Cdc25b/Cdc7/Cdk4/Dtl/Hspa2/Lmnb1/Pbx1/Rab11a/Rad51b/Rad51c/Rcc2/Sin3a/Wnt10b	17	30	0.566666666666667
BP	GO:0019646	aerobic electron transport chain	30/5163	53/29008	2.52605425882391e-10	3.00022720147431e-09	1.40438810242518e-09	Coq9/Cox5a/Cox5b/Cox7c/Cyc1/Dld/Dnajc15/COX1/CYTB/ND1/ND2/ND4/ND5/Ndufa10/Ndufa8/Ndufaf1/Ndufb8/Ndufb9/Ndufs1/Ndufs2/Ndufs6/Ndufs7/Ndufs8/Ndufv2/Park7/Sdha/Sdhaf2/Sdhc/Sdhd/Uqcrq	30	53	0.566037735849057
BP	GO:0070861	regulation of protein exit from endoplasmic reticulum	13/5163	23/29008	3.38306261072423e-05	0.000156472801245651	7.32439664284583e-05	Bcap31/Cd81/Derl2/Edem1/Erlec1/Gcc2/Insig1/Os9/Sar1a/Sar1b/Tmem30a/Ube2g2/Yod1	13	23	0.565217391304348
BP	GO:0021680	cerebellar Purkinje cell layer development	22/5163	39/29008	6.79692037319766e-08	5.31296789319448e-07	2.48696795166137e-07	Aars/Arcn1/Atg7/Atxn2/B4galt2/Cacna1a/Cend1/Cntnap2/Dll1/Herc1/Hspa5/Kif14/Ldb1/Lhx1/Myh10/Nfix/Psap/Rere/Rora/Sez6l2/Ttc21b/Uqcrq	22	39	0.564102564102564
BP	GO:0071824	protein-DNA complex subunit organization	108/5163	192/29008	3.96891090793232e-33	7.00623022775275e-31	3.27957375023881e-31	Anp32b/Anp32e/Arid1a/Arid2/Asf1a/Asf1b/Atf7ip/Bdp1/Bptf/Brd2/Brf1/Cabin1/Cand1/Cdc45/Cdt1/Cenpe/Cenpi/Cenpo/Chaf1b/Ctcf/Daxx/Dicer1/Dnajc9/Esr1/Grwd1/Gtf2a2/Gtf2b/Gtf2f2/H1f0/H1f10/H1f2/H1f3/H1f4/H1f5/H2bc14/H2bc21/H2bc22/H2bc3/H2bc4/H2bc7/H2bc9/H2bu2/H3c8/H3f3a/H3f3b/H4c17/H4f16/Hat1/Hells/Hjurp/Hmgb1/Hp1bp3/Ino80/Kat6a/Kntc1/Macroh2a1/Myc/Nap1l1/Nasp/Pole3/Prdm9/Psmc6/Psme4/Rad51/Rad51c/Rbbp4/R…	108	192	0.5625
BP	GO:0031062	positive regulation of histone methylation	27/5163	48/29008	2.40033647347421e-09	2.40601550298559e-08	1.12624122099255e-08	Brca1/Brd4/Dnmt1/Dnmt3b/H1f5/Jarid2/Kmt2a/Kmt2e/L3mbtl2/Lmna/Men1/Mtf2/Nelfa/Nelfe/Nsd3/Ogt/Paxbp1/Paxip1/Phf1/Phf19/Prdm9/Rnf20/Sirt1/Smad4/Snw1/Wdr5/Xbp1	27	48	0.5625
BP	GO:1901985	positive regulation of protein acetylation	27/5163	48/29008	2.40033647347421e-09	2.40601550298559e-08	1.12624122099255e-08	App/Arntl/Arrb1/Brca1/Brd7/Camk1/Ddx3x/Dip2a/Dip2b/Gata3/Glyr1/Kat7/Mapk3/Nos1/Paxip1/Pih1d1/Prkaa1/Ruvbl2/Smad4/Smarcb1/Sox4/Sphk2/Tada2a/Tada2b/Taok1/Wbp2/Xbp1	27	48	0.5625
BP	GO:0016242	negative regulation of macroautophagy	18/5163	32/29008	1.13517934783918e-06	7.17817388608756e-06	3.36005953076044e-06	Becn1/Clec16a/Mtor/Npc1/Nupr1/Phf23/Poldip2/Rnf41/Rubcn/Sec22b/Smcr8/Smg1/Trp53/Tsc1/Tsc2/Ubqln4/Usp30/Usp36	18	32	0.5625
BP	GO:0000054	ribosomal subunit export from nucleus	9/5163	16/29008	0.000606662022397569	0.00200277254666834	0.000937485646094616	Abce1/Eif6/Ltv1/Nop9/Nup88/Ran/Rps15/Rrs1/Xpo1	9	16	0.5625
BP	GO:0000291	nuclear-transcribed mRNA catabolic process, exonucleolytic	9/5163	16/29008	0.000606662022397569	0.00200277254666834	0.000937485646094616	Cnot6/Cnot7/Cnot8/Exosc4/Exosc5/Exosc8/Pan2/Polr2g/Ttc37	9	16	0.5625
BP	GO:0000463	maturation of LSU-rRNA from tricistronic rRNA transcript (SSU-rRNA, 5.8S rRNA, LSU-rRNA)	9/5163	16/29008	0.000606662022397569	0.00200277254666834	0.000937485646094616	Ddx18/Nifk/Nol9/Rpf2/Rpl35/Rpl7/Urb1/Wdr12/Znhit3	9	16	0.5625
BP	GO:0006620	posttranslational protein targeting to endoplasmic reticulum membrane	9/5163	16/29008	0.000606662022397569	0.00200277254666834	0.000937485646094616	Folr1/Get3/Hspa5/Macf1/Sec61a2/Sec61b/Sec61g/Sec62/Sec63	9	16	0.5625
BP	GO:0033750	ribosome localization	9/5163	16/29008	0.000606662022397569	0.00200277254666834	0.000937485646094616	Abce1/Eif6/Ltv1/Nop9/Nup88/Ran/Rps15/Rrs1/Xpo1	9	16	0.5625
BP	GO:0071731	response to nitric oxide	9/5163	16/29008	0.000606662022397569	0.00200277254666834	0.000937485646094616	Aqp1/Crk/Egln1/Foxo1/Hnrnpd/Itgav/Mt3/Mtr/Traf2	9	16	0.5625
BP	GO:0098696	regulation of neurotransmitter receptor localization to postsynaptic specialization membrane	9/5163	16/29008	0.000606662022397569	0.00200277254666834	0.000937485646094616	Adam10/Camk2a/Gsk3b/Hras/Kalrn/Magi2/Map2k1/Prkcz/Tnik	9	16	0.5625
BP	GO:0099527	postsynapse to nucleus signaling pathway	9/5163	16/29008	0.000606662022397569	0.00200277254666834	0.000937485646094616	Abi1/Cabp1/Camk4/Crtc1/Htt/Kpna1/Kpna2/Nsmf/Rnf10	9	16	0.5625
BP	GO:1902101	positive regulation of metaphase/anaphase transition of cell cycle	9/5163	16/29008	0.000606662022397569	0.00200277254666834	0.000937485646094616	Anapc5/Cdc16/Cdc23/Cdc27/Cdt1/Cenpe/Cul3/Mad1l1/Nsmce2	9	16	0.5625
BP	GO:0061157	mRNA destabilization	46/5163	82/29008	7.03973389205113e-15	1.68820788241453e-13	7.90239840275531e-14	Ago2/Btg2/Celf1/Cnot1/Cnot2/Cnot3/Cnot6/Cnot6l/Cnot7/Cnot8/Dcp1a/Dcp1b/Dhx36/Exosc5/Exosc8/Gigyf2/Hnrnpd/Hnrnpr/Khsrp/Lsm1/Mettl3/Mex3d/Mlh1/Noct/Pabpc1/Pan2/Pan3/Patl1/Pde12/Polr2g/Pum1/Qk/Rc3h1/Rc3h2/Rida/Rock1/Rock2/Tent4a/Tent4b/Tnrc6a/Tnrc6c/Tob1/Tut4/Upf1/Ythdf1/Ythdf3	46	82	0.560975609756098
BP	GO:0006998	nuclear envelope organization	23/5163	41/29008	3.94147370426114e-08	3.19898663992076e-07	1.49742618649485e-07	Akap8l/Ankle2/Cdan1/Chmp2a/Chmp7/Ctdnep1/Dctn1/Gper1/Lemd2/Lemd3/Lmna/Ndel1/Nsfl1c/Nup155/Spag4/Sun1/Syne2/Tmem201/Tor1a/Tor1aip1/Tor1b/Ubxn2a/Zmpste24	23	41	0.560975609756098
BP	GO:0010613	positive regulation of cardiac muscle hypertrophy	23/5163	41/29008	3.94147370426114e-08	3.19898663992076e-07	1.49742618649485e-07	Akap6/Becn1/Camk2d/Cdk9/Ddx39b/Ece1/Fdps/Hand2/Mtor/Mtpn/Nr4a3/Parp1/Parp2/Pde5a/Ppp3ca/Prkca/Ptk2/Rock1/Rock2/Sirt1/Slc25a4/Slc9a1/Twf1	23	41	0.560975609756098
BP	GO:0006397	mRNA processing	263/5163	469/29008	9.01517218278166e-79	5.72914192215775e-75	2.68177648300431e-75	Acin1/Adar/Ahcyl1/Akap8l/Alkbh5/Alyref2/Aplp1/App/Bcas2/Bud31/C1qbp/Cactin/Casc3/Ccar2/Ccnb1/Cd2bp2/Cdc40/Cdc73/Cdk13/Cdk9/Celf1/Celf3/Celf5/Celf6/Cir1/Clasrp/Clns1a/Cmtr2/Cnot6l/Cpeb1/Cpsf1/Cpsf2/Cpsf3/Cpsf4/Cpsf6/Cpsf7/Cstf1/Cstf2t/Cstf3/Cwc15/Cwc22/Cwc25/Cwf19l1/Dazap1/Dbr1/Ddx1/Ddx17/Ddx23/Ddx39a/Ddx39b/Ddx41/Ddx46/Ddx47/Ddx5/Dhx15/Dhx16/Dhx36/Dhx9/Eftud2/Eif4a3/Elavl4/Fam50a/Fip1l1/Frg1/Fxr1…	263	469	0.560767590618337
BP	GO:0030520	intracellular estrogen receptor signaling pathway	28/5163	50/29008	1.39598641382049e-09	1.45673130703271e-08	6.81887063426963e-09	Arid1a/Brca1/Carm1/Cnot1/Cnot2/Ddx17/Ddx5/Esr1/Foxa1/Gper1/Kmt2d/Lats1/Lbh/Med1/Ncoa3/Padi2/Pak1/Parp1/Phb2/Ppargc1b/Rbfox2/Safb/Skp2/Strn3/Taf7/Trip4/Ufm1/Wbp2	28	50	0.56
BP	GO:0002082	regulation of oxidative phosphorylation	14/5163	25/29008	1.93539252064159e-05	9.54923871791715e-05	4.46994055519216e-05	Abcd1/Actn3/Cox7a2l/Dnajc15/Myc/Nupr1/Pde12/Pde2a/Rhoa/Shmt2/Slc25a23/Slc25a33/Uqcc2/Vcp	14	25	0.56
BP	GO:0019674	NAD metabolic process	14/5163	25/29008	1.93539252064159e-05	9.54923871791715e-05	4.46994055519216e-05	Actn3/Eno1/Eno1b/Eno2/Foxk2/Gpd1l/Gpi1/Mdh1/Nadk/Pfkl/Pfkm/Pfkp/Slc37a2/Trp53	14	25	0.56
BP	GO:0006900	vesicle budding from membrane	33/5163	59/29008	5.00674693574615e-11	6.62872432847225e-10	3.10286553517952e-10	Ap1s2/Ap2m1/Ap3b1/Arf1/Chmp6/Chmp7/Cul3/Fnbp1l/Gbf1/Golph3/Golph3l/Insig1/Mia3/P2rx7/Pdcd6/Picalm/Preb/Rab1a/Sar1a/Sar1b/Sec16a/Sec23a/Sec23b/Sec24b/Sec24c/Sec31a/Sec31b/Snap91/Snx3/Tmed10/Vapa/Vapb/Wasl	33	59	0.559322033898305
BP	GO:0061014	positive regulation of mRNA catabolic process	48/5163	86/29008	2.40385921427339e-15	6.14842203766095e-14	2.87803895456207e-14	Ago2/Btg2/Celf1/Cnot1/Cnot2/Cnot3/Cnot6/Cnot6l/Cnot7/Cnot8/Dcp1a/Dcp1b/Dhx36/Exosc5/Exosc8/Gigyf2/Gtpbp1/Hnrnpd/Hnrnpr/Khsrp/Lsm1/Mettl3/Mex3d/Mlh1/Noct/Pabpc1/Pan2/Pan3/Patl1/Pde12/Polr2g/Pum1/Qk/Rc3h1/Rc3h2/Rida/Rock1/Rock2/Tent4a/Tent4b/Tnrc6a/Tnrc6c/Tob1/Tut4/Upf1/Ythdf1/Ythdf3/Zc3hav1	48	86	0.558139534883721
BP	GO:0038202	TORC1 signaling	29/5163	52/29008	8.1142326627804e-10	8.78074031936367e-09	4.110211129657e-09	Alg13/Atm/C9orf72/Clec16a/Depdc5/Flcn/Gpr137/Lamtor5/Larp1/Lars/Mfsd8/Mlst8/Mtor/Nprl3/Otud5/Pih1d1/Pip4p1/Rptor/Rragc/Rragd/Seh1l/Sik3/Smcr8/Smg1/Stk11/Szt2/Telo2/Tsc2/Wac	29	52	0.557692307692308
BP	GO:0031058	positive regulation of histone modification	60/5163	108/29008	1.10027376582913e-18	3.9955655896252e-17	1.87029994720789e-17	Akap8/Akap8l/App/Arrb1/Atm/BC004004/Brca1/Brd4/Brd7/Ccnb1/Cdk9/Daxx/Dnmt1/Dnmt3b/Gata3/Glyr1/H1f5/Jarid2/Kat7/Kdm1a/Kmt2a/Kmt2e/L3mbtl2/Lmna/Mapk3/Men1/Mtf2/Ncor1/Nelfa/Nelfe/Nipbl/Nos1/Nsd3/Ogt/Paxbp1/Paxip1/Phf1/Phf19/Pih1d1/Prdm9/Rnf20/Ruvbl2/Sap30bp/Sart3/Sirt1/Slk/Smad4/Smarcb1/Snw1/Sphk2/Srebf1/Tada2a/Tada2b/Trp53/Ube2n/Vegfa/Wbp2/Wdr5/Xbp1/Zbtb7b	60	108	0.555555555555556
BP	GO:0030261	chromosome condensation	25/5163	45/29008	1.32346889138095e-08	1.1697697920342e-07	5.47562123862463e-08	Acin1/Akap8/Akap8l/Banf1/Ccnb1/Chmp1a/Gper1/H1f0/H1f10/H1f2/H1f3/H1f4/H1f5/H3f3a/H3f3b/Incenp/Ncapd2/Ncaph/Ncaph2/Phf13/Smc2/Smc4/Smc5/Top2a/Wapl	25	45	0.555555555555556
BP	GO:0072583	clathrin-dependent endocytosis	25/5163	45/29008	1.32346889138095e-08	1.1697697920342e-07	5.47562123862463e-08	Ap2a1/Ap2b1/Ap2m1/Ap2s1/Canx/Clta/Cltb/Cltc/Dgkd/Dll1/Dnajc6/Fchsd2/Fnbp1l/Gpr107/Hip1/Itsn1/Lmbrd1/Picalm/Sgip1/Smap1/Snap91/Syt11/Tnk2/Ubqln2/Wasl	25	45	0.555555555555556
BP	GO:0034063	stress granule assembly	15/5163	27/29008	1.10756106179452e-05	5.70384971450908e-05	2.66993735445818e-05	Atxn2/Atxn2l/C9orf72/Csde1/Ddx3x/Ddx6/Eif2s1/G3bp2/Pqbp1/Prkaa1/Pum2/Rps23/Ubap2l/Ythdf1/Ythdf3	15	27	0.555555555555556
BP	GO:0030575	nuclear body organization	10/5163	18/29008	0.000341591605676075	0.00123482062233871	0.000578012021819405	Agap3/Celf3/Daxx/Fam118b/Habp4/Neat1/Sf1/Srpk2/Sumo1/Zpr1	10	18	0.555555555555556
BP	GO:0031145	anaphase-promoting complex-dependent catabolic process	10/5163	18/29008	0.000341591605676075	0.00123482062233871	0.000578012021819405	Anapc1/Anapc10/Anapc5/Cdc16/Cdc20/Cdc23/Cdc27/Cul3/Fzr1/Ube2c	10	18	0.555555555555556
BP	GO:0043217	myelin maintenance	10/5163	18/29008	0.000341591605676075	0.00123482062233871	0.000578012021819405	Abcd1/Akt1/Akt2/Degs1/Myrf/Pals1/Plec/Pten/Sh3tc2/Sod1	10	18	0.555555555555556
BP	GO:0061307	cardiac neural crest cell differentiation involved in heart development	10/5163	18/29008	0.000341591605676075	0.00123482062233871	0.000578012021819405	Cdc42/Cited2/Dicer1/Folr1/Hand2/Hes1/Jag1/Lrp6/Mapk1/Mapk3	10	18	0.555555555555556
BP	GO:1900151	regulation of nuclear-transcribed mRNA catabolic process, deadenylation-dependent decay	10/5163	18/29008	0.000341591605676075	0.00123482062233871	0.000578012021819405	Ago2/Cnot1/Cnot7/Dhx36/Pabpc1/Rc3h1/Tent4a/Tent4b/Tnrc6c/Tob1	10	18	0.555555555555556
BP	GO:0016573	histone acetylation	82/5163	148/29008	6.78998176519852e-25	5.01748071137635e-23	2.34865219932081e-23	Apbb1/App/Arrb1/Atf2/Atg5/Atg7/Bmi1/Brca1/Brca2/Brd4/Brd7/Brd8/Brpf1/Brpf3/Chek1/Crebbp/Crtc2/Ctcf/Ep300/Ep400/Flcn/Gata2/Gata3/Glyr1/Hat1/Hcfc1/Hdac8/Ing3/Iws1/Jade3/Kansl1/Kansl2/Kansl3/Kat6a/Kat7/Kmt2a/L3mbtl2/Ldb1/Lef1/Map3k7/Mapk3/Mettl8/Morf4l1/Morf4l2/Msl1/Msl2/Ncoa1/Nos1/Ogt/Park7/Paxip1/Pcgf2/Phf14/Phf20/Phf20l1/Pih1d1/Pole3/Ruvbl1/Ruvbl2/Setd5/Sin3a/Sirt1/Smad4/Smarca4/Smarcb1/Sphk2/Sup…	82	148	0.554054054054054
BP	GO:0050684	regulation of mRNA processing	82/5163	148/29008	6.78998176519852e-25	5.01748071137635e-23	2.34865219932081e-23	Acin1/Ahcyl1/C1qbp/Ccnb1/Cdc73/Cdk9/Celf1/Celf3/Celf5/Celf6/Cpeb1/Cpsf6/Cpsf7/Dazap1/Ddx17/Ddx5/Dhx36/Dhx9/Eif4a3/Fxr1/Fxr2/Hnrnpa2b1/Hnrnpk/Hnrnpl/Hnrnpu/Hsf1/Hspa8/Iws1/Khdrbs1/Khdrbs3/Magoh/Malat1/Mbnl2/Ncbp1/Ncbp2/Ncl/Nelfe/Nudt21/Nup98/Papola/Prpf19/Ptbp1/Ptbp3/Qk/Rbfox2/Rbfox3/Rbm15b/Rbm25/Rbm3/Rbm39/Rbm5/Rbm7/Rbm8a/Rbmx/Rbmxl1/Rest/Rnf20/Rnps1/Safb/Safb2/Sap18/Sf1/Sfswap/Sltm/Snrpa/Snw1/So…	82	148	0.554054054054054
BP	GO:0006338	chromatin remodeling	115/5163	208/29008	3.17066926242602e-34	6.41605873177554e-32	3.003318063025e-32	Actr5/Anp32b/Anp32e/Arid1a/Arid2/Asf1a/Asf1b/Baz1b/Baz2a/Bptf/Brd2/Brd4/Cabin1/Cecr2/Chaf1b/Chd1/Chd3/Chd7/Chd8/Ctcf/Daxx/Dicer1/Dnajc9/Foxa1/Gata3/Gatad1/Grwd1/H1f0/H1f10/H1f2/H1f3/H1f4/H1f5/H2bc14/H2bc21/H2bc22/H2bc3/H2bc4/H2bc7/H2bc9/H2bu2/H3c8/H3f3a/H3f3b/H4c17/H4f16/Hat1/Hcfc1/Hcfc2/Hdac4/Hells/Hjurp/Hmg20b/Hp1bp3/Ino80/Jarid2/Kat6a/Kdm4a/Kdm4b/Kdm5a/Kdm5b/Kdm5c/Kdm6a/Kdm6b/Macroh2a1/Men1/Mo…	115	208	0.552884615384615
BP	GO:0008380	RNA splicing	220/5163	398/29008	2.0308530195498e-64	4.30202364641298e-61	2.01375109938517e-61	Acin1/Ahnak/Akt2/Alyref2/Bcas2/Bud31/C1qbp/Cactin/Casc3/Ccar2/Cd2bp2/Cdc40/Cdk13/Celf1/Celf3/Celf5/Celf6/Cir1/Clasrp/Clk3/Clk4/Clns1a/Cwc15/Cwc22/Cwc25/Cwf19l1/Dazap1/Dbr1/Ddx1/Ddx17/Ddx23/Ddx39a/Ddx39b/Ddx41/Ddx46/Ddx47/Ddx5/Dhx15/Dhx16/Dhx9/Eftud2/Eif4a3/Elavl4/Fam50a/Frg1/Fus/Fxr1/Fxr2/Gemin2/Gemin5/Gpkow/Grsf1/Habp4/Hnrnpa1/Hnrnpa2b1/Hnrnpa3/Hnrnpc/Hnrnpf/Hnrnph1/Hnrnph2/Hnrnph3/Hnrnpk/Hnrnpl…	220	398	0.552763819095477
BP	GO:0034728	nucleosome organization	69/5163	125/29008	4.68064186445768e-21	2.1889670766071e-19	1.02464217292503e-19	Anp32b/Anp32e/Arid1a/Arid2/Asf1a/Asf1b/Bptf/Brd2/Cabin1/Chaf1b/Ctcf/Daxx/Dnajc9/Grwd1/H1f0/H1f10/H1f2/H1f3/H1f4/H1f5/H2bc14/H2bc21/H2bc22/H2bc3/H2bc4/H2bc7/H2bc9/H2bu2/H3c8/H3f3a/H3f3b/H4c17/H4f16/Hat1/Hjurp/Hp1bp3/Ino80/Kat6a/Macroh2a1/Nap1l1/Nasp/Pole3/Prdm9/Psme4/Rbbp4/Rsf1/Sart3/Set/Setd2/Shprh/Smarca2/Smarca4/Smarca5/Smarcb1/Smarcc1/Smarcc2/Smarcd1/Smarcd2/Smarce1/Sox9/Spty2d1/Srcap/Supt16/S…	69	125	0.552
BP	GO:0010592	positive regulation of lamellipodium assembly	16/5163	29/29008	6.34076920066203e-06	3.42279008164724e-05	1.60218721615555e-05	Abi2/Actr2/Actr3/Akirin1/Aqp1/Arpc2/Brk1/Cdc42/Cfl1/Fscn1/Hdac4/Mtor/Nckap1/Plce1/Rac1/Wasf2	16	29	0.551724137931034
BP	GO:0046365	monosaccharide catabolic process	16/5163	29/29008	6.34076920066203e-06	3.42279008164724e-05	1.60218721615555e-05	Actn3/Eno1/Eno1b/Eno2/Foxk2/Gale/Galk1/Glb1/Gpi1/Khk/Pfkfb2/Pfkl/Pfkm/Pfkp/Rpe/Trp53	16	29	0.551724137931034
BP	GO:0035196	production of miRNAs involved in gene silencing by miRNA	27/5163	49/29008	4.43776514139878e-09	4.26012046428841e-08	1.99413647473254e-08	Adar/Ago2/Ago3/Bcdin3d/Ddx3x/Ddx5/Dicer1/Drosha/Esr1/Hnrnpa2b1/Map2k1/Map2k2/Mettl3/Ncor1/Nr2f1/Ppp3ca/Prkra/Pum1/Pum2/Pus10/Rbm3/Srrt/Trp53/Tut4/Zc3h7a/Zc3h7b/Zmpste24	27	49	0.551020408163265
BP	GO:0045022	early endosome to late endosome transport	22/5163	40/29008	1.25596086041609e-07	9.43455232617523e-07	4.41625655286284e-07	Aktip/Becn1/Dennd10/Dnajc13/Flna/Hook2/Hook3/Kif16b/Lmtk2/Map2k1/Map2k2/Mapk1/Mapk3/Msn/Mtmr2/Rab7/Rdx/Snx12/Snx16/Snx3/Stx8/Wdr81	22	40	0.55
BP	GO:0032252	secretory granule localization	11/5163	20/29008	0.000192782354906536	0.000742054430909168	0.000347351165141299	Kif1a/Kif1b/Kif1c/Kif5a/Kif5b/Myo5a/Ppfia2/Sybu/Tanc2/Trim46/Uso1	11	20	0.55
BP	GO:0045722	positive regulation of gluconeogenesis	11/5163	20/29008	0.000192782354906536	0.000742054430909168	0.000347351165141299	Arpp19/Ddb1/Foxo1/Hif1a/Ppp4r3a/Ppp4r3b/Ptpn2/Sirt1/Stk11/Supt20/Wdr5	11	20	0.55
BP	GO:0048311	mitochondrion distribution	11/5163	20/29008	0.000192782354906536	0.000742054430909168	0.000347351165141299	Armc1/Atcay/Cluh/Mapt/Mfn1/Mfn2/Msto1/Ogt/Opa1/Slc4a5/Trak1	11	20	0.55
BP	GO:0015931	nucleobase-containing compound transport	107/5163	195/29008	1.48989839780257e-31	2.30934251659399e-29	1.08098918413096e-29	Aaas/Abcc5/Ahctf1/Akap8l/Alkbh5/Alyref2/Casc3/Cd47/Cetn3/Cpeb1/Cpsf6/Ddx19a/Ddx19b/Ddx25/Ddx39a/Ddx39b/Dhx9/Eif5a/Eny2/Flot1/G3bp2/Gle1/Hhex/Hnrnpa1/Hnrnpa2b1/Hnrnpa3/Hsf1/Htt/Igf2bp2/Iws1/Khdrbs1/Khsrp/Lrpprc/Lrrc8c/Magoh/Magohb/Mapt/Mrpl18/Myo1c/Ncbp1/Ncbp2/Ncbp3/Nol6/Nup107/Nup153/Nup155/Nup160/Nup188/Nup214/Nup43/Nup85/Nup88/Nup98/Nxf1/Nxt1/P2rx7/Pabpn1/Pcid2/Poldip3/Pom121/Qk/Ran/Ranbp17/Ran…	107	195	0.548717948717949
BP	GO:0000423	mitophagy	17/5163	31/29008	3.63170178607801e-06	2.08298419228572e-05	9.75032229475249e-06	Ambra1/Atg13/Becn1/Clec16a/Huwe1/Mfn2/Phb2/Retreg1/Rnf41/Slc25a4/Slc25a5/Smurf1/Trp53/Ulk1/Usp30/Vdac1/Vps13d	17	31	0.548387096774194
BP	GO:0007007	inner mitochondrial membrane organization	17/5163	31/29008	3.63170178607801e-06	2.08298419228572e-05	9.75032229475249e-06	Adck1/Afg3l1/Afg3l2/Cibar1/Dnajc11/Ghitm/Immt/Letm1/Myc/Oma1/Opa1/Romo1/Samm50/Timm13/Timm22/Timm29/Timm9	17	31	0.548387096774194
BP	GO:0099633	protein localization to postsynaptic specialization membrane	17/5163	31/29008	3.63170178607801e-06	2.08298419228572e-05	9.75032229475249e-06	Adam10/Cacng2/Cacng3/Cacng7/Camk2a/Dlg1/Dlg2/Dlg4/Git1/Gphn/Gsk3b/Hras/Kalrn/Magi2/Map2k1/Prkcz/Tnik	17	31	0.548387096774194
BP	GO:0099645	neurotransmitter receptor localization to postsynaptic specialization membrane	17/5163	31/29008	3.63170178607801e-06	2.08298419228572e-05	9.75032229475249e-06	Adam10/Cacng2/Cacng3/Cacng7/Camk2a/Dlg1/Dlg2/Dlg4/Git1/Gphn/Gsk3b/Hras/Kalrn/Magi2/Map2k1/Prkcz/Tnik	17	31	0.548387096774194
BP	GO:0014742	positive regulation of muscle hypertrophy	23/5163	42/29008	7.24203367420116e-08	5.64700907969919e-07	2.6433305990691e-07	Akap6/Becn1/Camk2d/Cdk9/Ddx39b/Ece1/Fdps/Hand2/Mtor/Mtpn/Nr4a3/Parp1/Parp2/Pde5a/Ppp3ca/Prkca/Ptk2/Rock1/Rock2/Sirt1/Slc25a4/Slc9a1/Twf1	23	42	0.547619047619048
BP	GO:0032527	protein exit from endoplasmic reticulum	23/5163	42/29008	7.24203367420116e-08	5.64700907969919e-07	2.6433305990691e-07	Aup1/Bcap31/Cd81/Derl2/Edem1/Erlec1/Gcc2/Herpud1/Insig1/Nploc4/Os9/Preb/Sar1a/Sar1b/Sec16a/Sec61b/Sel1l/Syvn1/Tecpr2/Tmem30a/Ube2g2/Vcp/Yod1	23	42	0.547619047619048
BP	GO:0070828	heterochromatin organization	29/5163	53/29008	1.48666149008942e-09	1.54122899992142e-08	7.21439919462988e-09	Atf7ip/Bahd1/Baz2a/Dicer1/Dnmt1/Dnmt3a/Dnmt3b/Ezh2/H3f3a/H3f3b/Hat1/Hdac1/Hells/Hp1bp3/Mbd2/Mphosph8/Phf2/Phf8/Pole3/Pphln1/Rrp8/Setd7/Setdb1/Sirt1/Smarca4/Smarca5/Tpr/Trim28/Ubtf	29	53	0.547169811320755
BP	GO:0050779	RNA destabilization	47/5163	86/29008	1.38981418453241e-14	3.18854481686045e-13	1.49253843263864e-13	Ago2/Btg2/Celf1/Cnot1/Cnot2/Cnot3/Cnot6/Cnot6l/Cnot7/Cnot8/Dcp1a/Dcp1b/Dhx36/Exosc5/Exosc8/Gigyf2/Hnrnpd/Hnrnpr/Khsrp/Lsm1/Mettl3/Mex3d/Mlh1/Noct/Pabpc1/Pan2/Pan3/Patl1/Pde12/Polr2g/Pum1/Qk/Rc3h1/Rc3h2/Rida/Rock1/Rock2/Tent4a/Tent4b/Tnrc6a/Tnrc6c/Tob1/Tut4/Upf1/Ythdf1/Ythdf3/Zc3h18	47	86	0.546511627906977
BP	GO:0008608	attachment of spindle microtubules to kinetochore	18/5163	33/29008	2.08103647776203e-06	1.25355325271826e-05	5.86780652148215e-06	Aurkb/Becn1/Brca2/Ccnb1/Cdc42/Cdt1/Cenpe/Ect2/Eml4/Hnrnpu/Kif2c/Knl1/Mad1l1/Ndc80/Rcc2/Seh1l/Spag5/Zfp207	18	33	0.545454545454545
BP	GO:0009156	ribonucleoside monophosphate biosynthetic process	18/5163	33/29008	2.08103647776203e-06	1.25355325271826e-05	5.86780652148215e-06	Adsl/Adss/Adssl1/Ampd3/Aprt/Atic/Cad/Gart/Gmps/Impdh1/Impdh2/Paics/Pfas/Prps1/Rfk/Uck1/Uck2/Umps	18	33	0.545454545454545
BP	GO:0033260	nuclear DNA replication	18/5163	33/29008	2.08103647776203e-06	1.25355325271826e-05	5.86780652148215e-06	Brca2/Cdc45/Cdc7/Cdt1/Dach1/Dbf4/Dna2/Fgfr1/Ilkap/Ino80/Mcm3/Mcm6/Pcna/Pola1/Rad51/Upf1/Wiz/Zmpste24	18	33	0.545454545454545
BP	GO:0008356	asymmetric cell division	12/5163	22/29008	0.00010902488304634	0.000443852102344323	0.000207764469125025	Actr2/Actr3/Arhgef2/Aspm/Dicer1/Dock7/Etv5/Golga2/Pax6/Rab10/Tead3/Zbtb16	12	22	0.545454545454545
BP	GO:0046782	regulation of viral transcription	12/5163	22/29008	0.00010902488304634	0.000443852102344323	0.000207764469125025	Dhx9/Hexim1/Mid2/Notch1/Pfn1/Rsf1/Trim11/Trim27/Trim32/Trim62/Trim8/Ubp1	12	22	0.545454545454545
BP	GO:0000394	RNA splicing, via endonucleolytic cleavage and ligation	6/5163	11/29008	0.00645396163596639	0.0159034223329067	0.00744429525244016	Ddx1/Rtcb/Rtraf/Trpt1/Tsen15/Tsen34	6	11	0.545454545454545
BP	GO:0006521	regulation of cellular amino acid metabolic process	6/5163	11/29008	0.00645396163596639	0.0159034223329067	0.00744429525244016	Atcay/Atp2b4/Comt/Fh1/Park7/Slc7a11	6	11	0.545454545454545
BP	GO:0009415	response to water	6/5163	11/29008	0.00645396163596639	0.0159034223329067	0.00744429525244016	Akr1b3/Atp2b4/Lrp11/Pik3ca/Pkd2/Plec	6	11	0.545454545454545
BP	GO:0010749	regulation of nitric oxide mediated signal transduction	6/5163	11/29008	0.00645396163596639	0.0159034223329067	0.00744429525244016	Atp2b4/Cbs/Gucy1a2/Pde2a/Pde5a/Vegfa	6	11	0.545454545454545
BP	GO:0018401	peptidyl-proline hydroxylation to 4-hydroxy-L-proline	6/5163	11/29008	0.00645396163596639	0.0159034223329067	0.00744429525244016	Egln1/Egln3/Ero1a/P4ha1/P4ha2/Prdx4	6	11	0.545454545454545
BP	GO:0031053	primary miRNA processing	6/5163	11/29008	0.00645396163596639	0.0159034223329067	0.00744429525244016	Ddx3x/Drosha/Hnrnpa2b1/Mettl3/Pus10/Srrt	6	11	0.545454545454545
BP	GO:0031055	chromatin remodeling at centromere	6/5163	11/29008	0.00645396163596639	0.0159034223329067	0.00744429525244016	Dicer1/H3f3a/H3f3b/Hells/Hjurp/Nasp	6	11	0.545454545454545
BP	GO:0033327	Leydig cell differentiation	6/5163	11/29008	0.00645396163596639	0.0159034223329067	0.00744429525244016	Dhh/Pdgfra/Plekha1/Sf1/Sgpl1/Tmf1	6	11	0.545454545454545
BP	GO:0033539	fatty acid beta-oxidation using acyl-CoA dehydrogenase	6/5163	11/29008	0.00645396163596639	0.0159034223329067	0.00744429525244016	Acadm/Acads/Acadvl/Etfa/Etfb/Gcdh	6	11	0.545454545454545
BP	GO:0038203	TORC2 signaling	6/5163	11/29008	0.00645396163596639	0.0159034223329067	0.00744429525244016	Mapkap1/Otud5/Prr5/Rictor/Sik3/Telo2	6	11	0.545454545454545
BP	GO:0045472	response to ether	6/5163	11/29008	0.00645396163596639	0.0159034223329067	0.00744429525244016	Arpc2/Cdk4/Foxp1/Golph3/Hnrnpd/Larp1	6	11	0.545454545454545
BP	GO:0090309	positive regulation of DNA methylation-dependent heterochromatin assembly	6/5163	11/29008	0.00645396163596639	0.0159034223329067	0.00744429525244016	Atf7ip/Dnmt1/Mphosph8/Pphln1/Setdb1/Trim28	6	11	0.545454545454545
BP	GO:0099612	protein localization to axon	6/5163	11/29008	0.00645396163596639	0.0159034223329067	0.00744429525244016	Cntn2/Cntnap1/Cntnap2/Copa/Cope/Trim46	6	11	0.545454545454545
BP	GO:1902231	positive regulation of intrinsic apoptotic signaling pathway in response to DNA damage	6/5163	11/29008	0.00645396163596639	0.0159034223329067	0.00744429525244016	Fbh1/Mtch2/Rpl26/Rps3/Steap3/Trp73	6	11	0.545454545454545
BP	GO:1902915	negative regulation of protein polyubiquitination	6/5163	11/29008	0.00645396163596639	0.0159034223329067	0.00744429525244016	Dysf/Gps2/Plaa/Trim44/Trip12/Ubr5	6	11	0.545454545454545
BP	GO:1902959	regulation of aspartic-type endopeptidase activity involved in amyloid precursor protein catabolic process	6/5163	11/29008	0.00645396163596639	0.0159034223329067	0.00744429525244016	App/Bin1/Efna3/Picalm/Rock2/Tmed10	6	11	0.545454545454545
BP	GO:1904732	regulation of electron transfer activity	6/5163	11/29008	0.00645396163596639	0.0159034223329067	0.00744429525244016	Myo5a/Ndufa4/Phb2/Sco1/Sphk2/Taco1	6	11	0.545454545454545
BP	GO:1990440	positive regulation of transcription from RNA polymerase II promoter in response to endoplasmic reticulum stress	6/5163	11/29008	0.00645396163596639	0.0159034223329067	0.00744429525244016	Atf4/Atf6/Cebpb/Ddit3/Eif2ak3/Trp53	6	11	0.545454545454545
BP	GO:2000104	negative regulation of DNA-dependent DNA replication	6/5163	11/29008	0.00645396163596639	0.0159034223329067	0.00744429525244016	Atg7/Brca2/Fbh1/Lig3/Smarcal1/Tipin	6	11	0.545454545454545
BP	GO:2000434	regulation of protein neddylation	6/5163	11/29008	0.00645396163596639	0.0159034223329067	0.00744429525244016	Dcun1d1/Dcun1d3/Dcun1d5/Epas1/Hif1a/Rpl5	6	11	0.545454545454545
BP	GO:2000674	regulation of type B pancreatic cell apoptotic process	6/5163	11/29008	0.00645396163596639	0.0159034223329067	0.00744429525244016	Capn10/Eif2s1/Hdac3/Neurod1/Spop/Wfs1	6	11	0.545454545454545
BP	GO:0006367	transcription initiation from RNA polymerase II promoter	37/5163	68/29008	1.04342841888249e-11	1.53495083379589e-10	7.18501148090136e-11	Atf7ip/Cand1/Dhx36/Esr1/Gtf2a1/Gtf2a2/Gtf2b/Gtf2e2/Gtf2f2/Hmgb1/Maz/Med1/Med12/Med14/Med16/Med17/Myc/Paxip1/Polr2g/Polr2i/Psmc6/Sub1/Taf1/Taf10/Taf11/Taf12/Taf4/Taf5/Taf6/Taf6l/Taf7/Taf8/Tbp/Thra/Trp53/Wnt10b/Zfp451	37	68	0.544117647058823
BP	GO:1903715	regulation of aerobic respiration	19/5163	35/29008	1.1930288095625e-06	7.47701980746519e-06	3.49994748865736e-06	Abcd1/Actn3/Akt1/Bnip3/Cox7a2l/Dnajc15/Hif1a/Ide/Myc/Nupr1/Park7/Pde12/Pde2a/Rhoa/Shmt2/Slc25a23/Slc25a33/Uqcc2/Vcp	19	35	0.542857142857143
BP	GO:2000785	regulation of autophagosome assembly	19/5163	35/29008	1.1930288095625e-06	7.47701980746519e-06	3.49994748865736e-06	Becn1/C9orf72/Elapor1/Lrsam1/Mtmr3/Nprl2/Nprl3/Nupr1/Phf23/Pikfyve/Pip4k2a/Rab3gap1/Rab3gap2/Sec22b/Smcr8/Tbc1d12/Tbc1d14/Ubqln2/Ulk1	19	35	0.542857142857143
BP	GO:1903311	regulation of mRNA metabolic process	159/5163	293/29008	2.03866219808512e-45	1.4395220298701e-42	6.73831505472345e-43	Acin1/Ago2/Ahcyl1/Alkbh5/Angel2/Brf1/Btg2/C1qbp/Cacng7/Carhsp1/Ccnb1/Cdc73/Cdk9/Celf1/Celf3/Celf5/Celf6/Cnot1/Cnot2/Cnot3/Cnot6/Cnot6l/Cnot7/Cnot8/Cpeb1/Cpsf6/Cpsf7/Dazap1/Dcp1a/Dcp1b/Ddx17/Ddx5/Dhx36/Dhx9/Dicer1/E2f1/Eif4a3/Elavl4/Exosc5/Exosc8/Fastkd1/Fus/Fxr1/Fxr2/Gigyf2/Gtpbp1/Hnrnpa2b1/Hnrnpc/Hnrnpd/Hnrnpk/Hnrnpl/Hnrnpm/Hnrnpr/Hnrnpu/Hsf1/Hspa8/Ikbke/Iws1/Khdrbs1/Khdrbs3/Khsrp/Larp1/Larp4b/L…	159	293	0.542662116040956
BP	GO:0000381	regulation of alternative mRNA splicing, via spliceosome	32/5163	59/29008	2.8794137857962e-10	3.38237977980311e-09	1.58327139968091e-09	Celf1/Celf3/Celf5/Celf6/Ddx17/Ddx5/Fxr1/Fxr2/Hnrnpl/Hnrnpu/Khdrbs1/Khdrbs3/Magoh/Malat1/Mbnl2/Ptbp1/Rbfox2/Rbfox3/Rbm15b/Rbm25/Rbm5/Rbm7/Rbm8a/Rbmx/Rest/Rnps1/Sap18/Srrm4/Srsf2/Tra2b/Wtap/Ythdc1	32	59	0.542372881355932
BP	GO:0007080	mitotic metaphase plate congression	26/5163	48/29008	1.38864050393872e-08	1.21889646443792e-07	5.70558020373775e-08	Aurkb/Becn1/Ccnb1/Cdc23/Cdca8/Cdt1/Cenpe/Chmp1a/Chmp2a/Chmp6/Chmp7/Cul3/Dctn2/Eml4/Hnrnpu/Kif14/Kif22/Kif2c/Kpnb1/Mad1l1/Ndc80/Nudc/Pinx1/Rab11a/Rrs1/Seh1l	26	48	0.541666666666667
BP	GO:0009048	dosage compensation by inactivation of X chromosome	13/5163	24/29008	6.1771376659552e-05	0.00026704564535473	0.00012500244213383	Brca1/Ctcf/Eif1/Hnrnpu/Jarid2/Mettl3/Pcgf3/Pcgf5/Rbm15b/Suz12/Upf1/Xist/Ythdc1	13	24	0.541666666666667
BP	GO:0048025	negative regulation of mRNA splicing, via spliceosome	13/5163	24/29008	6.1771376659552e-05	0.00026704564535473	0.00012500244213383	Acin1/C1qbp/Hnrnpa2b1/Hnrnpk/Hnrnpl/Ptbp1/Ptbp3/Rnps1/Sap18/Sfswap/Srsf10/Srsf7/Tra2b	13	24	0.541666666666667
BP	GO:0097150	neuronal stem cell population maintenance	13/5163	24/29008	6.1771376659552e-05	0.00026704564535473	0.00012500244213383	Aspm/Dll1/Fancd2/Foxo1/Foxo3/Fut10/Hes1/Hes5/Hook3/Rest/Srrt/Ss18/Wdr62	13	24	0.541666666666667
BP	GO:1990000	amyloid fibril formation	13/5163	24/29008	6.1771376659552e-05	0.00026704564535473	0.00012500244213383	App/Chrna7/Cryab/Hspg2/Ldlr/Mapt/Mdm2/Pfdn1/Pfdn2/Pfdn4/Pfdn5/Psen1/Vbp1	13	24	0.541666666666667
BP	GO:0022613	ribonucleoprotein complex biogenesis	223/5163	412/29008	4.7696543432374e-63	7.57778833781842e-60	3.54711662473392e-60	Abce1/Adar/Ago2/Ago3/Atm/Atr/Bms1/Brix1/Bud23/Bysl/C1qbp/Cdc73/Celf1/Celf3/Celf5/Celf6/Chd7/Ckap5/Clns1a/Cpsf6/Cpsf7/Cul4a/Cul4b/Ddx17/Ddx18/Ddx21/Ddx27/Ddx31/Ddx39b/Ddx3x/Ddx47/Ddx52/Ddx56/Dhx30/Dhx37/Dhx9/Dicer1/Dimt1/Dis3/Dkc1/Drosha/Efl1/Eif2d/Eif2s2/Eif2s3x/Eif3a/Eif3d/Eif4b/Eif4h/Eif5/Eif6/Eral1/Eri1/Eri3/Esf1/Exosc1/Exosc4/Exosc5/Exosc8/Fam207a/Frg1/Gar1/Gemin2/Gemin5/Glul/Heatr1/Heatr3/He…	223	412	0.54126213592233
BP	GO:0007091	metaphase/anaphase transition of mitotic cell cycle	33/5163	61/29008	1.66564210243417e-10	2.03560683864792e-09	9.52855178437039e-10	Anapc1/Anapc15/Anapc5/Atm/Aurkb/Ccnb1/Cdc16/Cdc23/Cdc27/Cdc6/Cdt1/Cenpe/Cep192/Cit/Cul3/Dync1li1/Gen1/Kntc1/Mad1l1/Mad2l1/Ndc80/Nsmce2/Pcid2/Psmg2/Rad21/Tacc3/Tpr/Trip13/Ttk/Ube2c/Usp44/Zfp207/Zwilch	33	61	0.540983606557377
BP	GO:0034314	Arp2/3 complex-mediated actin nucleation	20/5163	37/29008	6.8425831695713e-07	4.49685791547317e-06	2.10495183554221e-06	Abi2/Actr2/Actr3/Arf1/Arfip2/Arpc1a/Arpc1b/Arpc2/Arpc3/Arpc4/Brk1/Coro1b/Fchsd2/Gmfb/Nckap1/Trim27/Wasf1/Wasf2/Washc1/Wasl	20	37	0.540540540540541
BP	GO:0043618	regulation of transcription from RNA polymerase II promoter in response to stress	27/5163	50/29008	8.00854886507759e-09	7.41899825620526e-08	3.4727879534616e-08	Arnt/Atf4/Atf6/Bach1/Bag3/Cebpb/Chek1/Cited2/Ddit3/Dnajb1/Egr1/Eif2ak3/Epas1/Hif1a/Hif1an/Hsf1/Impact/Ino80/Mt3/Nedd4/Nfe2l1/Nfe2l2/Notch1/Sin3a/Tmbim6/Trp53/Vegfa	27	50	0.54
BP	GO:0061647	histone H3-K9 modification	27/5163	50/29008	8.00854886507759e-09	7.41899825620526e-08	3.4727879534616e-08	Arid4b/Baz2a/Brca1/Chek1/Crtc2/Dnmt1/Dnmt3b/Gata3/H1f5/Hdac8/Jarid2/Kdm1a/Kdm3a/Kdm4a/Kdm4b/Kmt2a/Lmna/Pih1d1/Prdm9/Setd7/Setdb1/Sirt1/Smad4/Smarcb1/Sphk2/Zfp110/Zfp451	27	50	0.54
BP	GO:0007029	endoplasmic reticulum organization	48/5163	89/29008	1.45083031504963e-14	3.29286666147871e-13	1.54137085350761e-13	Arl6ip1/Bag6/Casq1/Ccdc47/Cert1/Eif2ak3/Emc2/Emc3/Emc4/Emc6/Emc7/Emc8/Esyt3/Get3/Get4/Gramd2/Htt/Jagn1/Lman1/Lman2l/Lnpk/Lpcat3/Mia3/Mmgt1/Mospd3/Myo5a/Pex5/Rab10/Rab18/Rab3gap1/Rab3gap2/Reep2/Rtn3/Rtn4/Sec16a/Sec31a/Sec31b/Shtn1/Smpd4/Steep1/Stx18/Tmed2/Tor1aip2/Tor1b/Ubl4a/Vapb/Vcpip1/Zfyve27	48	89	0.539325842696629
BP	GO:0042775	mitochondrial ATP synthesis coupled electron transport	35/5163	65/29008	5.57248093913261e-11	7.28664945847485e-10	3.41083628633068e-10	Ccnb1/Chchd2/Coq7/Coq9/Cox5a/Cox5b/Cox7c/Cyc1/Dld/Dnajc15/COX1/CYTB/ND1/ND2/ND4/ND5/Mtch2/Ndufa10/Ndufa12/Ndufa8/Ndufaf1/Ndufb8/Ndufb9/Ndufs1/Ndufs2/Ndufs6/Ndufs7/Ndufs8/Ndufv2/Park7/Sdha/Sdhaf2/Sdhc/Sdhd/Uqcrq	35	65	0.538461538461538
BP	GO:0051306	mitotic sister chromatid separation	35/5163	65/29008	5.57248093913261e-11	7.28664945847485e-10	3.41083628633068e-10	Anapc1/Anapc15/Anapc5/Atm/Aurkb/Ccnb1/Cdc16/Cdc23/Cdc27/Cdc6/Cdt1/Cenpe/Cep192/Cit/Cul3/Dync1li1/Gen1/Kntc1/Mad1l1/Mad2l1/Ncaph2/Ndc80/Nsmce2/Pcid2/Ppp2r1a/Psmg2/Rad21/Tacc3/Tpr/Trip13/Ttk/Ube2c/Usp44/Zfp207/Zwilch	35	65	0.538461538461538
BP	GO:0045814	negative regulation of gene expression, epigenetic	28/5163	52/29008	4.61905676358727e-09	4.40716931427858e-08	2.06296914690484e-08	Atf7ip/Bahd1/Baz2a/Dnmt1/Dnmt3a/Dnmt3b/Ezh2/H3f3a/H3f3b/Hat1/Hdac1/Hells/Macroh2a1/Mbd2/Mphosph8/Phf2/Phf8/Pole3/Pphln1/Rrp8/Setdb1/Sirt1/Smarca4/Smarca5/Tpr/Trim27/Trim28/Ubtf	28	52	0.538461538461538
BP	GO:0007549	dosage compensation	14/5163	26/29008	3.50563682321877e-05	0.000160970534765573	7.53493281291165e-05	Brca1/Ctcf/Eif1/Hnrnpu/Jarid2/Macroh2a1/Mettl3/Pcgf3/Pcgf5/Rbm15b/Suz12/Upf1/Xist/Ythdc1	14	26	0.538461538461538
BP	GO:0030970	retrograde protein transport, ER to cytosol	14/5163	26/29008	3.50563682321877e-05	0.000160970534765573	7.53493281291165e-05	Aup1/Bcap31/Derl2/Edem1/Erlec1/Herpud1/Nploc4/Os9/Sec61b/Sel1l/Syvn1/Ube2g2/Vcp/Yod1	14	26	0.538461538461538
BP	GO:0032878	regulation of establishment or maintenance of cell polarity	14/5163	26/29008	3.50563682321877e-05	0.000160970534765573	7.53493281291165e-05	Arfgef1/Cfl1/Cyrib/Gata3/Kif20b/Kif3a/Krit1/Llgl1/Llgl2/Rap1b/Rictor/Rnf41/Rufy3/Shtn1	14	26	0.538461538461538
BP	GO:0060765	regulation of androgen receptor signaling pathway	14/5163	26/29008	3.50563682321877e-05	0.000160970534765573	7.53493281291165e-05	Ddx5/Ep300/Foxp1/Hdac1/Ncor1/Park7/Phb/Pias2/Prmt2/Rnf14/Rnf6/Safb2/Sirt1/Smarca4	14	26	0.538461538461538
BP	GO:0061484	hematopoietic stem cell homeostasis	14/5163	26/29008	3.50563682321877e-05	0.000160970534765573	7.53493281291165e-05	Adar/Adgrg1/Bmi1/Ext1/Fstl1/Glis2/Gprasp2/Mtch2/Nbea/Nle1/Smarca2/Sox4/Tet2/Ubap2l	14	26	0.538461538461538
BP	GO:1903513	endoplasmic reticulum to cytosol transport	14/5163	26/29008	3.50563682321877e-05	0.000160970534765573	7.53493281291165e-05	Aup1/Bcap31/Derl2/Edem1/Erlec1/Herpud1/Nploc4/Os9/Sec61b/Sel1l/Syvn1/Ube2g2/Vcp/Yod1	14	26	0.538461538461538
BP	GO:0006098	pentose-phosphate shunt	7/5163	13/29008	0.00353812387205798	0.0094236283348401	0.00441114309897025	H6pd/Pgls/Rpe/Rpia/Taldo1/Tkt/Trp53	7	13	0.538461538461538
BP	GO:0006271	DNA strand elongation involved in DNA replication	7/5163	13/29008	0.00353812387205798	0.0094236283348401	0.00441114309897025	Dna2/Lig3/Mcm3/Pcna/Pola1/Pole/Pole3	7	13	0.538461538461538
BP	GO:0010635	regulation of mitochondrial fusion	7/5163	13/29008	0.00353812387205798	0.0094236283348401	0.00441114309897025	Adck1/Bnip3/Huwe1/Mfn1/Oma1/Opa1/Zdhhc6	7	13	0.538461538461538
BP	GO:0033240	positive regulation of cellular amine metabolic process	7/5163	13/29008	0.00353812387205798	0.0094236283348401	0.00441114309897025	Abat/Chrna7/Comt/Epas1/Park7/Pebp1/Vps35	7	13	0.538461538461538
BP	GO:0043517	positive regulation of DNA damage response, signal transduction by p53 class mediator	7/5163	13/29008	0.00353812387205798	0.0094236283348401	0.00441114309897025	Atm/Atr/Ddx5/Rpl26/Spred1/Spred2/Zfp385a	7	13	0.538461538461538
BP	GO:0048711	positive regulation of astrocyte differentiation	7/5163	13/29008	0.00353812387205798	0.0094236283348401	0.00441114309897025	Actr3/Bin1/Hes1/Id2/Il6st/Notch1/Prpf19	7	13	0.538461538461538
BP	GO:0048742	regulation of skeletal muscle fiber development	7/5163	13/29008	0.00353812387205798	0.0094236283348401	0.00441114309897025	Actn3/Fbxo22/Hdac4/Hdac5/Hdac9/Naca/Shox2	7	13	0.538461538461538
BP	GO:0051299	centrosome separation	7/5163	13/29008	0.00353812387205798	0.0094236283348401	0.00441114309897025	Aurka/Chek1/Kif11/Map9/Ndel1/Nsfl1c/Ranbp1	7	13	0.538461538461538
BP	GO:0070091	glucagon secretion	7/5163	13/29008	0.00353812387205798	0.0094236283348401	0.00441114309897025	Aimp1/Cartpt/Irs1/Nucb2/Pask/Pax6/Syt7	7	13	0.538461538461538
BP	GO:0070092	regulation of glucagon secretion	7/5163	13/29008	0.00353812387205798	0.0094236283348401	0.00441114309897025	Aimp1/Cartpt/Irs1/Nucb2/Pask/Pax6/Syt7	7	13	0.538461538461538
BP	GO:0071236	cellular response to antibiotic	7/5163	13/29008	0.00353812387205798	0.0094236283348401	0.00441114309897025	Cdkn1b/Ezh2/Hdac2/Hdac8/Mdm2/Rpl23/Trp53	7	13	0.538461538461538
BP	GO:1904294	positive regulation of ERAD pathway	7/5163	13/29008	0.00353812387205798	0.0094236283348401	0.00441114309897025	Bag6/Bcap31/Herpud1/Rnf185/Rnft2/Tmem259/Ubqln2	7	13	0.538461538461538
BP	GO:1905269	positive regulation of chromatin organization	7/5163	13/29008	0.00353812387205798	0.0094236283348401	0.00441114309897025	Atf7ip/Dnmt1/Mphosph8/Pphln1/Setdb1/Tpr/Trim28	7	13	0.538461538461538
BP	GO:1905668	positive regulation of protein localization to endosome	7/5163	13/29008	0.00353812387205798	0.0094236283348401	0.00441114309897025	Abhd17b/Abhd17c/Mgat3/Msn/Rdx/Rock2/Vegfa	7	13	0.538461538461538
BP	GO:0031123	RNA 3'-end processing	57/5163	106/29008	6.05030180998415e-17	1.83969703361001e-15	8.61150990431387e-16	Ahcyl1/Aplp1/App/Ccnb1/Cdc73/Cdk9/Cpeb1/Cpsf1/Cpsf2/Cpsf3/Cpsf4/Cpsf6/Cpsf7/Cstf2t/Cstf3/Dhx36/Dkc1/Elac2/Eri1/Eri3/Exosc4/Exosc5/Exosc8/Fip1l1/Hsf1/Ints1/Ints14/Ints5/Ints6/Ints7/Ints8/Lsm11/Mtpap/Ncbp1/Ncbp2/Nelfe/Nudt21/Pabpn1/Papola/Papolg/Pcf11/Rnf20/Rprd1a/Scaf8/Slbp/Snrpa/Supv3l1/Tent4a/Tent4b/Toe1/Trmt10c/Tut4/Virma/Wdr33/Ythdc1/Zc3h14/Zc3h3	57	106	0.537735849056604
BP	GO:0000375	RNA splicing, via transesterification reactions	150/5163	279/29008	2.94928768956723e-42	1.33876594765712e-39	6.26668196294511e-40	Acin1/Bcas2/Bud31/C1qbp/Cactin/Casc3/Cdc40/Cdk13/Celf1/Celf3/Celf5/Celf6/Clns1a/Cwc15/Cwc22/Cwc25/Cwf19l1/Dazap1/Dbr1/Ddx17/Ddx23/Ddx39a/Ddx39b/Ddx41/Ddx46/Ddx5/Dhx16/Dhx9/Eftud2/Eif4a3/Fxr1/Fxr2/Gemin2/Gemin5/Gpkow/Hnrnpa1/Hnrnpa2b1/Hnrnpk/Hnrnpl/Hnrnpm/Hnrnpu/Hspa8/Htatsf1/Khdc4/Khdrbs1/Khdrbs3/Lsm3/Lsm4/Luc7l/Luc7l2/Luc7l3/Magoh/Magohb/Malat1/Mbnl2/Mettl3/Mfap1b/Txnl4a/Ncbp1/Ncbp2/Ncl/Nol3/Nup…	150	279	0.537634408602151
BP	GO:0000377	RNA splicing, via transesterification reactions with bulged adenosine as nucleophile	150/5163	279/29008	2.94928768956723e-42	1.33876594765712e-39	6.26668196294511e-40	Acin1/Bcas2/Bud31/C1qbp/Cactin/Casc3/Cdc40/Cdk13/Celf1/Celf3/Celf5/Celf6/Clns1a/Cwc15/Cwc22/Cwc25/Cwf19l1/Dazap1/Dbr1/Ddx17/Ddx23/Ddx39a/Ddx39b/Ddx41/Ddx46/Ddx5/Dhx16/Dhx9/Eftud2/Eif4a3/Fxr1/Fxr2/Gemin2/Gemin5/Gpkow/Hnrnpa1/Hnrnpa2b1/Hnrnpk/Hnrnpl/Hnrnpm/Hnrnpu/Hspa8/Htatsf1/Khdc4/Khdrbs1/Khdrbs3/Lsm3/Lsm4/Luc7l/Luc7l2/Luc7l3/Magoh/Magohb/Malat1/Mbnl2/Mettl3/Mfap1b/Txnl4a/Ncbp1/Ncbp2/Ncl/Nol3/Nup…	150	279	0.537634408602151
BP	GO:0000398	mRNA splicing, via spliceosome	150/5163	279/29008	2.94928768956723e-42	1.33876594765712e-39	6.26668196294511e-40	Acin1/Bcas2/Bud31/C1qbp/Cactin/Casc3/Cdc40/Cdk13/Celf1/Celf3/Celf5/Celf6/Clns1a/Cwc15/Cwc22/Cwc25/Cwf19l1/Dazap1/Dbr1/Ddx17/Ddx23/Ddx39a/Ddx39b/Ddx41/Ddx46/Ddx5/Dhx16/Dhx9/Eftud2/Eif4a3/Fxr1/Fxr2/Gemin2/Gemin5/Gpkow/Hnrnpa1/Hnrnpa2b1/Hnrnpk/Hnrnpl/Hnrnpm/Hnrnpu/Hspa8/Htatsf1/Khdc4/Khdrbs1/Khdrbs3/Lsm3/Lsm4/Luc7l/Luc7l2/Luc7l3/Magoh/Magohb/Malat1/Mbnl2/Mettl3/Mfap1b/Txnl4a/Ncbp1/Ncbp2/Ncl/Nol3/Nup…	150	279	0.537634408602151
BP	GO:0019080	viral gene expression	37/5163	69/29008	1.86392311571798e-11	2.60908180625281e-10	1.22129532228588e-10	Brd4/Ccnt2/Chd1/Csde1/Ctdp1/Dhx9/Eif2d/Eif3a/Eif3d/Eif3f/Eif3l/Ep300/Gtf2b/Hdac1/Hexim1/Lef1/Mid2/Notch1/Nucks1/Pcbp2/Pfn1/Psmc3/Ptbp1/Rest/Rrp1b/Rsf1/Smarca4/Smarcb1/Snw1/Sp1/Taf11/Trim11/Trim27/Trim32/Trim62/Trim8/Ubp1	37	69	0.536231884057971
BP	GO:0018023	peptidyl-lysine trimethylation	30/5163	56/29008	1.53697806722547e-09	1.58821066946632e-08	7.43431753184286e-09	Arid4b/Brd4/H1f2/H1f3/H1f4/Iws1/Kdm4a/Kdm4b/Kmt2a/Kmt2b/Kmt2d/Kmt2e/Kmt5b/Lmna/Ncoa6/Nsd3/Ogt/Pih1d1/Prdm9/Setd1a/Setd1b/Setd2/Setd3/Setd5/Setdb1/Sirt1/Smarcb1/Tet2/Tet3/Zfp110	30	56	0.535714285714286
BP	GO:0003171	atrioventricular valve development	15/5163	28/29008	1.99245829308527e-05	9.75297612276779e-05	4.56530879505433e-05	Acvr1/Bmpr2/Dchs1/Gata4/Hey1/Mdm2/Mdm4/Notch1/Slit3/Smad4/Smad6/Sox4/Tgfb2/Zfpm1/Zfpm2	15	28	0.535714285714286
BP	GO:0016577	histone demethylation	15/5163	28/29008	1.99245829308527e-05	9.75297612276779e-05	4.56530879505433e-05	Jmjd1c/Kdm1a/Kdm2b/Kdm3a/Kdm4a/Kdm4b/Kdm5a/Kdm5b/Kdm5c/Kdm6a/Kdm6b/Kdm7a/Phf2/Phf8/Ube2b	15	28	0.535714285714286
BP	GO:0032469	endoplasmic reticulum calcium ion homeostasis	15/5163	28/29008	1.99245829308527e-05	9.75297612276779e-05	4.56530879505433e-05	App/Bcap31/Camk2d/Ccdc47/Fis1/Grina/Herpud1/Itpr1/Kctd17/Psen1/Psen2/Thada/Tmbim6/Tmco1/Wfs1	15	28	0.535714285714286
BP	GO:0033522	histone H2A ubiquitination	15/5163	28/29008	1.99245829308527e-05	9.75297612276779e-05	4.56530879505433e-05	Bcor/Bmi1/Cul4b/Ddb1/Kdm2b/Pcgf2/Pcgf3/Pcgf5/Ring1/Rnf2/Rybp/Skp1/Trip12/Ube2b/Ubr5	15	28	0.535714285714286
BP	GO:0045724	positive regulation of cilium assembly	15/5163	28/29008	1.99245829308527e-05	9.75297612276779e-05	4.56530879505433e-05	Arhgap35/Atmin/Ccdc88a/Ccp110/Crocc/Dynll1/Dzip1/Entr1/Fuz/Htt/Kctd17/Pqbp1/Septin7/Tapt1/Ttbk2	15	28	0.535714285714286
BP	GO:0048499	synaptic vesicle membrane organization	15/5163	28/29008	1.99245829308527e-05	9.75297612276779e-05	4.56530879505433e-05	Grik5/Snap23/Snap25/Snap47/Snapin/Stx11/Stx1b/Stx2/Syngr1/Syngr2/Syt1/Syt7/Syt9/Tor1a/Vamp1	15	28	0.535714285714286
BP	GO:0070076	histone lysine demethylation	15/5163	28/29008	1.99245829308527e-05	9.75297612276779e-05	4.56530879505433e-05	Jmjd1c/Kdm1a/Kdm2b/Kdm3a/Kdm4a/Kdm4b/Kdm5a/Kdm5b/Kdm5c/Kdm6a/Kdm6b/Kdm7a/Phf2/Phf8/Ube2b	15	28	0.535714285714286
BP	GO:0031056	regulation of histone modification	93/5163	174/29008	1.84010235831657e-26	1.62414590098636e-24	7.60252816462373e-25	Akap8/Akap8l/App/Arrb1/Atg5/Atg7/Atm/BC004004/Bcor/Brca1/Brd4/Brd7/Ccnb1/Cdk9/Chek1/Ctcf/Daxx/Dnmt1/Dnmt3b/Fh1/Flcn/Gata2/Gata3/Glyr1/H1f5/Hdac8/Hpf1/Iws1/Jarid2/Kat7/Kdm1a/Kdm3a/Kdm4a/Kdm4b/Kdm5a/Kmt2a/Kmt2b/Kmt2e/L3mbtl2/Lmna/Macroh2a1/Mapk3/Men1/Mtf2/Mthfr/Ncor1/Nelfa/Nelfe/Nipbl/Nos1/Nsd3/Ogt/Parg/Park7/Paxbp1/Paxip1/Phf1/Phf19/Pih1d1/Prdm9/Rnf20/Ruvbl2/Sap30bp/Sart3/Setd5/Setd7/Sin3a/Sirt1/S…	93	174	0.53448275862069
BP	GO:1902117	positive regulation of organelle assembly	39/5163	73/29008	6.23368882952643e-12	9.54580542449168e-11	4.46833345142465e-11	Arhgap35/Arpc2/Asap1/Atmin/Becn1/Ccdc88a/Ccp110/Cnot1/Cnot2/Cnot6/Cnot6l/Crocc/Dynll1/Dzip1/Elapor1/Entr1/Fscn1/Fuz/G3bp2/Htt/Kctd17/Lrsam1/Mapk9/Msn/Pan3/Pdcd6ip/Pip4k2a/Pqbp1/Rab3gap1/Rab3gap2/Rhoa/Sdc1/Sdcbp/Septin7/Spag5/Stx18/Tapt1/Ttbk2/Ulk1	39	73	0.534246575342466
BP	GO:0006446	regulation of translational initiation	32/5163	60/29008	5.11612791650026e-10	5.7241184699576e-09	2.67942503558742e-09	Ago2/Bc1/Ddx3x/Eif1/Eif2ak1/Eif2ak3/Eif2s1/Eif4g1/Eif4g2/Eif5/Eif5b/Fech/Gle1/Habp4/Impact/Khdrbs1/Larp1/Mettl3/Ncbp1/Ncbp2/Paip1/Paip2/Paip2b/Polr2g/Ppp1r15b/Rara/Rpl13a/Rps6kb1/Rps6kb2/Tmed2/Tpr/Uhmk1	32	60	0.533333333333333
BP	GO:0000470	maturation of LSU-rRNA	16/5163	30/29008	1.13393512265813e-05	5.81610791323035e-05	2.7224847344054e-05	Ddx18/Eif6/Las1l/Mrpl1/Nifk/Nol9/Nop2/Rpf2/Rpl10a/Rpl35/Rpl7/Rpl7a/Rrp15/Urb1/Wdr12/Znhit3	16	30	0.533333333333333
BP	GO:0070198	protein localization to chromosome, telomeric region	16/5163	30/29008	1.13393512265813e-05	5.81610791323035e-05	2.7224847344054e-05	Atr/Brca2/Cct3/Cct4/Cct6a/Cct7/Cct8/Dkc1/Gnl3/Macroh2a1/Nabp2/Pinx1/Tcp1/Terf1/Tnks/Tpp1	16	30	0.533333333333333
BP	GO:1904752	regulation of vascular associated smooth muscle cell migration	16/5163	30/29008	1.13393512265813e-05	5.81610791323035e-05	2.7224847344054e-05	Dock4/Dock5/Dock7/Gna13/Igfbp5/Iqgap1/Lrp1/Mdm2/Myo5a/Nfe2l2/Nr4a3/Pak1/Prkg1/Rhoa/Ssh1/Tpm1	16	30	0.533333333333333
BP	GO:0001778	plasma membrane repair	8/5163	15/29008	0.00195435216010267	0.00565569580029713	0.00264739680013909	Anxa6/Arl8b/Dysf/Myh10/Myh2/Myh9/Syt11/Syt7	8	15	0.533333333333333
BP	GO:0002091	negative regulation of receptor internalization	8/5163	15/29008	0.00195435216010267	0.00565569580029713	0.00264739680013909	Ankrd13a/Ankrd13d/Atxn2/Dlg4/Mtmr2/Sdcbp/Ubqln2/Wdr54	8	15	0.533333333333333
BP	GO:0003188	heart valve formation	8/5163	15/29008	0.00195435216010267	0.00565569580029713	0.00264739680013909	Dchs1/Gata4/Hey1/Notch1/Smad4/Sox9/Zfpm1/Zfpm2	8	15	0.533333333333333
BP	GO:0006167	AMP biosynthetic process	8/5163	15/29008	0.00195435216010267	0.00565569580029713	0.00264739680013909	Adsl/Adss/Adssl1/Aprt/Atic/Gart/Paics/Pfas	8	15	0.533333333333333
BP	GO:0006206	pyrimidine nucleobase metabolic process	8/5163	15/29008	0.00195435216010267	0.00565569580029713	0.00264739680013909	Cad/Cmpk1/Ctps/Ctps2/Mapk1/Mtor/Tet2/Umps	8	15	0.533333333333333
BP	GO:0006264	mitochondrial DNA replication	8/5163	15/29008	0.00195435216010267	0.00565569580029713	0.00264739680013909	Atg7/Dna2/Dnaja3/Lig3/Polg/Rnaseh1/Stoml2/Twnk	8	15	0.533333333333333
BP	GO:0032897	negative regulation of viral transcription	8/5163	15/29008	0.00195435216010267	0.00565569580029713	0.00264739680013909	Hexim1/Mid2/Trim11/Trim27/Trim32/Trim62/Trim8/Ubp1	8	15	0.533333333333333
BP	GO:0061450	trophoblast cell migration	8/5163	15/29008	0.00195435216010267	0.00565569580029713	0.00264739680013909	Acvr1b/Ago2/C1qbp/Calr/Smurf2/Syde1/Vegfa/Ythdf3	8	15	0.533333333333333
BP	GO:0090503	RNA phosphodiester bond hydrolysis, exonucleolytic	8/5163	15/29008	0.00195435216010267	0.00565569580029713	0.00264739680013909	Cpsf3/Eri1/Eri3/Exosc8/Pde12/Toe1/Trir/Xrn1	8	15	0.533333333333333
BP	GO:0110156	methylguanosine-cap decapping	8/5163	15/29008	0.00195435216010267	0.00565569580029713	0.00264739680013909	Cnot7/Dcp1a/Dcp1b/Edc4/Lsm1/Noct/Pan3/Patl1	8	15	0.533333333333333
BP	GO:2001256	regulation of store-operated calcium entry	8/5163	15/29008	0.00195435216010267	0.00565569580029713	0.00264739680013909	Casq1/Gramd2/Homer1/Homer2/Jph4/Nfatc3/Slc8b1/Stc2	8	15	0.533333333333333
BP	GO:0043488	regulation of mRNA stability	81/5163	152/29008	4.01392562655329e-23	2.31895430515874e-21	1.08548840388896e-21	Ago2/Alkbh5/Angel2/Brf1/Btg2/Cacng7/Carhsp1/Celf1/Cnot1/Cnot2/Cnot3/Cnot6/Cnot6l/Cnot7/Cnot8/Dcp1a/Dcp1b/Dhx36/Dhx9/Dicer1/E2f1/Elavl4/Exosc5/Exosc8/Fastkd1/Fus/Fxr1/Fxr2/Gigyf2/Hnrnpd/Hnrnpm/Hnrnpr/Hnrnpu/Ikbke/Khsrp/Larp1/Larp4b/Lsm1/Mettl3/Mex3d/Mlh1/Mtor/Myd88/Myef2/Noct/Pabpc1/Pabpc4/Pan2/Pan3/Patl1/Pcid2/Pde12/Polr2g/Pum1/Pum2/Qk/Rc3h1/Rc3h2/Rida/Rock1/Rock2/Srsf1/Syncrip/Taf15/Tent4a/Tent4…	81	152	0.532894736842105
BP	GO:1903363	negative regulation of cellular protein catabolic process	41/5163	77/29008	2.08456811539196e-12	3.4319767806518e-11	1.60648745407627e-11	Anxa2/Atraid/Bag5/Bag6/Ccar2/Cdk5rap3/Clec16a/Csnk2a1/Csnk2a2/Dab2ip/Eif3h/Furin/Gabarapl2/Hipk2/Marchf7/Mgat3/Ogt/Park7/Pbk/Pdcl3/Psen1/Psen2/Psme3ip1/Psmf1/Ric1/Rpl23/Rpl5/Rps7/Rybp/Sco1/Sdcbp/Smarcc1/Styx/Sufu/Tlk2/Uchl5/Usp14/Usp19/Usp7/Vps35/Wac	41	77	0.532467532467532
BP	GO:0010171	body morphogenesis	33/5163	62/29008	2.95214431328845e-10	3.44869064539488e-09	1.61431111249094e-09	Arid5b/Asph/Atp6ap2/Cdon/Clasp1/Clasp2/Crebbp/Crispld2/Dkk1/Ep300/Flvcr1/Fuz/Gatad2a/Gnas/Ihh/Kat6a/Lef1/Lrp6/Nckap1/Nipbl/Ofd1/Pdgfra/Phldb1/Plekha1/Ptpn11/Rab3gap1/Sgpl1/Specc1l/Ssbp3/Stra6/Tgfb2/Zfp281/Zfp950	33	62	0.532258064516129
BP	GO:0010965	regulation of mitotic sister chromatid separation	33/5163	62/29008	2.95214431328845e-10	3.44869064539488e-09	1.61431111249094e-09	Anapc1/Anapc15/Anapc5/Atm/Aurkb/Ccnb1/Cdc16/Cdc23/Cdc27/Cdc6/Cdt1/Cenpe/Cep192/Cit/Cul3/Dync1li1/Gen1/Kntc1/Mad1l1/Mad2l1/Ndc80/Nsmce2/Pcid2/Psmg2/Rad21/Tacc3/Tpr/Trip13/Ttk/Ube2c/Usp44/Zfp207/Zwilch	33	62	0.532258064516129
BP	GO:0006475	internal protein amino acid acetylation	84/5163	158/29008	7.80104270127082e-24	4.86035552613491e-22	2.27510285591242e-22	Apbb1/App/Arrb1/Atf2/Atg5/Atg7/Bag6/Bmi1/Brca1/Brca2/Brd4/Brd7/Brd8/Brpf1/Brpf3/Chek1/Crebbp/Crtc2/Ctcf/Ep300/Ep400/Flcn/Gata2/Gata3/Glyr1/Hat1/Hcfc1/Hdac8/Ing3/Iws1/Jade3/Kansl1/Kansl2/Kansl3/Kat6a/Kat7/Kmt2a/L3mbtl2/Ldb1/Lef1/Map3k7/Mapk3/Mettl8/Morf4l1/Morf4l2/Msl1/Msl2/Ncoa1/Nos1/Ogt/Park7/Paxip1/Pcgf2/Phf14/Phf20/Phf20l1/Pih1d1/Pole3/Ruvbl1/Ruvbl2/Setd5/Sin3a/Sirt1/Smad4/Smarca4/Smarcb1/Smc5…	84	158	0.531645569620253
BP	GO:0016482	cytosolic transport	84/5163	158/29008	7.80104270127082e-24	4.86035552613491e-22	2.27510285591242e-22	Actr2/Aktip/Ankfy1/Ap1s1/Ap4m1/Arl1/Arl8b/Becn1/Cltc/Dctn1/Dennd10/Dennd5a/Dnajc13/Dop1b/Ehd3/Eps15/Evi5/Flna/Gbf1/Gcc2/Hook2/Hook3/Kif16b/Kif1a/Kif1b/Kif1c/Kif5a/Kif5b/Klhl20/Lamp1/Lmtk2/Map2k1/Map2k2/Mapk1/Mapk3/Msn/Mtmr2/Pikfyve/Pip4k2a/Plekhj1/Ppfia2/Rab14/Rab6a/Rab6b/Rab7/Rab9/Rdx/Ric1/Rnf126/Slc30a6/Snx12/Snx16/Snx2/Snx3/Snx32/Snx5/Snx6/Snx8/Spag9/Srsf10/Stx16/Stx5a/Stx8/Sybu/Syt7/Tanc2/Tbc…	84	158	0.531645569620253
BP	GO:0018393	internal peptidyl-lysine acetylation	84/5163	158/29008	7.80104270127082e-24	4.86035552613491e-22	2.27510285591242e-22	Apbb1/App/Arrb1/Atf2/Atg5/Atg7/Bag6/Bmi1/Brca1/Brca2/Brd4/Brd7/Brd8/Brpf1/Brpf3/Chek1/Crebbp/Crtc2/Ctcf/Ep300/Ep400/Flcn/Gata2/Gata3/Glyr1/Hat1/Hcfc1/Hdac8/Ing3/Iws1/Jade3/Kansl1/Kansl2/Kansl3/Kat6a/Kat7/Kmt2a/L3mbtl2/Ldb1/Lef1/Map3k7/Mapk3/Mettl8/Morf4l1/Morf4l2/Msl1/Msl2/Ncoa1/Nos1/Ogt/Park7/Paxip1/Pcgf2/Phf14/Phf20/Phf20l1/Pih1d1/Pole3/Ruvbl1/Ruvbl2/Setd5/Sin3a/Sirt1/Smad4/Smarca4/Smarcb1/Smc5…	84	158	0.531645569620253
BP	GO:0051310	metaphase plate congression	34/5163	64/29008	1.70361792852595e-10	2.0682375031544e-09	9.68129393997984e-10	Aurkb/Becn1/Brca2/Ccnb1/Cdc23/Cdca8/Cdt1/Cenpe/Cenpf/Chmp1a/Chmp2a/Chmp6/Chmp7/Cul3/Dctn2/Eml4/Hnrnpu/Incenp/Kif14/Kif22/Kif2c/Kpnb1/Mad1l1/Mlh1/Ndc80/Nudc/Pinx1/Rab11a/Rrs1/Seh1l/Spag5/Spice1/Trappc12/Ttl	34	64	0.53125
BP	GO:0031116	positive regulation of microtubule polymerization	17/5163	32/29008	6.46109388274868e-06	3.46207855184383e-05	1.62057791006015e-05	Cdkn1b/Ckap5/Clip1/Dctn1/Drg1/Fes/Git1/Map1b/Mapre1/Mapt/Nav3/Pak1/Rac1/Rps3/Slain1/Slain2/Togaram1	17	32	0.53125
BP	GO:0039694	viral RNA genome replication	17/5163	32/29008	6.46109388274868e-06	3.46207855184383e-05	1.62057791006015e-05	Atg16l2/Atg5/Atg7/Cdc42/Eea1/Mphosph8/Pcbp1/Pcbp2/Phb/Pi4ka/Rock2/Setdb1/Smarcb1/Top2a/Top2b/Trim28/Vapb	17	32	0.53125
BP	GO:0050686	negative regulation of mRNA processing	17/5163	32/29008	6.46109388274868e-06	3.46207855184383e-05	1.62057791006015e-05	Acin1/C1qbp/Cdk9/Hnrnpa2b1/Hnrnpk/Hnrnpl/Nelfe/Ptbp1/Ptbp3/Rnf20/Rnps1/Sap18/Sfswap/Srsf10/Srsf7/Tra2b/Zc3h14	17	32	0.53125
BP	GO:1901532	regulation of hematopoietic progenitor cell differentiation	17/5163	32/29008	6.46109388274868e-06	3.46207855184383e-05	1.62057791006015e-05	Dhx36/Dpf2/Flcn/Fnip1/Foxc1/Hes1/Hes5/Hspa9/Kdr/N4bp2l2/Nfe2l2/Notch1/Nudt21/Prkdc/Setd1a/Sos2/Vegfa	17	32	0.53125
BP	GO:0010332	response to gamma radiation	26/5163	49/29008	2.45674762284176e-08	2.06243476131564e-07	9.65413165841732e-08	Atm/Atr/Brca2/Chek2/Cryab/Dcun1d3/Egr1/Fancd2/Gpx1/H2ax/Hras/Hsf1/Kdm1a/Mdm2/Men1/Myc/Prkaa1/Prkdc/Rnf4/Rpl26/Sod2/Tlk2/Tmem109/Trp53/Xrcc5/Zmpste24	26	49	0.530612244897959
BP	GO:0042147	retrograde transport, endosome to Golgi	44/5163	83/29008	4.03047479287698e-13	7.53343156139212e-12	3.52635348751404e-12	Ankfy1/Ap1s1/Arl1/Cltc/Dctn1/Dennd5a/Ehd3/Evi5/Gbf1/Gcc2/Pikfyve/Plekhj1/Rab6a/Rab6b/Rab7/Rab9/Ric1/Rnf126/Snx12/Snx2/Snx3/Snx32/Snx5/Snx6/Snx8/Spag9/Stx16/Stx5a/Tbc1d10a/Tbc1d10b/Tbc1d14/Trappc10/Trim27/Ube2o/Usp7/Vps26b/Vps29/Vps35/Vps50/Vps51/Vps53/Vps54/Vti1b/Washc2	44	83	0.530120481927711
BP	GO:0006888	endoplasmic reticulum to Golgi vesicle-mediated transport	62/5163	117/29008	6.97630592128184e-18	2.3835711897713e-16	1.11573517450722e-16	0610009B22Rik/Arcn1/Arf1/Bcap31/Cnih4/Copa/Copb1/Copb2/Cope/Copg2/Creb3l2/Cul3/Ergic1/Ergic2/Erp29/Golga2/Htt/Hyou1/Insig1/Kdelr2/Lman1/Lman2l/Lmf1/Mia2/Mia3/Nrbp1/Pdcd6/Preb/Rab1a/Rnf139/Sar1a/Sar1b/Sec16a/Sec22a/Sec22b/Sec22c/Sec23a/Sec23b/Sec24b/Sec24c/Sec31a/Sec31b/Steep1/Stx18/Stx5a/Tmed1/Tmed10/Tmed2/Tmed3/Tmed7/Trappc1/Trappc11/Trappc12/Trappc2/Trappc2l/Trappc3/Trappc6b/Uso1/Vapa/Vapb/Vcp/…	62	117	0.52991452991453
BP	GO:0031050	dsRNA processing	27/5163	51/29008	1.41282746939704e-08	1.23500943163937e-07	5.78100402304503e-08	Adar/Ago2/Ago3/Bcdin3d/Ddx3x/Ddx5/Dicer1/Drosha/Esr1/Hnrnpa2b1/Map2k1/Map2k2/Mettl3/Ncor1/Nr2f1/Ppp3ca/Prkra/Pum1/Pum2/Pus10/Rbm3/Srrt/Trp53/Tut4/Zc3h7a/Zc3h7b/Zmpste24	27	51	0.529411764705882
BP	GO:0070918	production of small RNA involved in gene silencing by RNA	27/5163	51/29008	1.41282746939704e-08	1.23500943163937e-07	5.78100402304503e-08	Adar/Ago2/Ago3/Bcdin3d/Ddx3x/Ddx5/Dicer1/Drosha/Esr1/Hnrnpa2b1/Map2k1/Map2k2/Mettl3/Ncor1/Nr2f1/Ppp3ca/Prkra/Pum1/Pum2/Pus10/Rbm3/Srrt/Trp53/Tut4/Zc3h7a/Zc3h7b/Zmpste24	27	51	0.529411764705882
BP	GO:0010719	negative regulation of epithelial to mesenchymal transition	18/5163	34/29008	3.68546397646788e-06	2.10811193253406e-05	9.86794371831753e-06	Dab2ip/Dact3/Foxa1/Fuz/Gata3/Mad2l2/Pawr/Ppp2ca/Pten/Sdhaf2/Spred1/Spred2/Spred3/Tgfb2/Trim62/Tsc2/Usf3/Vegfa	18	34	0.529411764705882
BP	GO:0051569	regulation of histone H3-K4 methylation	18/5163	34/29008	3.68546397646788e-06	2.10811193253406e-05	9.86794371831753e-06	Bcor/Brca1/Dnmt1/Dnmt3b/Gata3/Kdm1a/Kmt2a/Kmt2b/Kmt2e/Macroh2a1/Nelfa/Nelfe/Paxip1/Pih1d1/Prdm9/Smad4/Snw1/Wdr5	18	34	0.529411764705882
BP	GO:0099563	modification of synaptic structure	18/5163	34/29008	3.68546397646788e-06	2.10811193253406e-05	9.86794371831753e-06	Cabp1/Camkv/Cdc42/Cfl1/Cttn/Dlgap3/Filip1/Gsk3b/Itsn1/Kalrn/Marcks/Myh10/Pfn1/Pfn2/Rest/Rhoa/Stau1/Wasf1	18	34	0.529411764705882
BP	GO:0003184	pulmonary valve morphogenesis	9/5163	17/29008	0.00108592131184776	0.00332805705228998	0.00155784326138084	Hey1/Jag1/Nfatc1/Nos3/Notch1/Slit2/Smad6/Stra6/Tgfb2	9	17	0.529411764705882
BP	GO:0006744	ubiquinone biosynthetic process	9/5163	17/29008	0.00108592131184776	0.00332805705228998	0.00155784326138084	Coq6/Coq7/Coq8a/Coq9/Fdxr/Ndufa9/Pdss1/Pptc7/Ubiad1	9	17	0.529411764705882
BP	GO:0010918	positive regulation of mitochondrial membrane potential	9/5163	17/29008	0.00108592131184776	0.00332805705228998	0.00155784326138084	Akt1/Akt2/Gsk3b/Mfn1/Mfn2/Myc/Nnt/Stoml2/Vcp	9	17	0.529411764705882
BP	GO:0019081	viral translation	9/5163	17/29008	0.00108592131184776	0.00332805705228998	0.00155784326138084	Csde1/Dhx9/Eif2d/Eif3a/Eif3d/Eif3f/Eif3l/Pcbp2/Ptbp1	9	17	0.529411764705882
BP	GO:0031445	regulation of heterochromatin assembly	9/5163	17/29008	0.00108592131184776	0.00332805705228998	0.00155784326138084	Atf7ip/Dnmt1/Mphosph8/Phf2/Phf8/Pphln1/Setdb1/Tpr/Trim28	9	17	0.529411764705882
BP	GO:0043968	histone H2A acetylation	9/5163	17/29008	0.00108592131184776	0.00332805705228998	0.00155784326138084	Brd8/Ep400/Ing3/Morf4l1/Morf4l2/Ruvbl1/Ruvbl2/Sphk2/Yeats4	9	17	0.529411764705882
BP	GO:0045947	negative regulation of translational initiation	9/5163	17/29008	0.00108592131184776	0.00332805705228998	0.00155784326138084	Ago2/Bc1/Eif2s1/Larp1/Paip2/Paip2b/Rara/Rpl13a/Tpr	9	17	0.529411764705882
BP	GO:0061308	cardiac neural crest cell development involved in heart development	9/5163	17/29008	0.00108592131184776	0.00332805705228998	0.00155784326138084	Cdc42/Cited2/Dicer1/Folr1/Hand2/Hes1/Jag1/Mapk1/Mapk3	9	17	0.529411764705882
BP	GO:0071498	cellular response to fluid shear stress	9/5163	17/29008	0.00108592131184776	0.00332805705228998	0.00155784326138084	Ass1/Hdac3/Hdac5/Mtss1/Nfe2l2/Pkd2/Plec/Socs5/Xbp1	9	17	0.529411764705882
BP	GO:0090083	regulation of inclusion body assembly	9/5163	17/29008	0.00108592131184776	0.00332805705228998	0.00155784326138084	Bag5/Cdc34/Dnajb1/Dnajb6/Hsf1/Hspa2/Psmc5/Psmc6/Sacs	9	17	0.529411764705882
BP	GO:0120261	regulation of heterochromatin organization	9/5163	17/29008	0.00108592131184776	0.00332805705228998	0.00155784326138084	Atf7ip/Dnmt1/Mphosph8/Phf2/Phf8/Pphln1/Setdb1/Tpr/Trim28	9	17	0.529411764705882
BP	GO:1903541	regulation of exosomal secretion	9/5163	17/29008	0.00108592131184776	0.00332805705228998	0.00155784326138084	Atp13a2/Chmp2a/Hgs/Pdcd6ip/Rab7/Sdc1/Sdcbp/Smpd3/Tsg101	9	17	0.529411764705882
BP	GO:1905820	positive regulation of chromosome separation	9/5163	17/29008	0.00108592131184776	0.00332805705228998	0.00155784326138084	Anapc5/Cdc16/Cdc23/Cdc27/Cdt1/Cenpe/Cul3/Mad1l1/Nsmce2	9	17	0.529411764705882
BP	GO:0042273	ribosomal large subunit biogenesis	38/5163	72/29008	1.89089748265517e-11	2.64102274775244e-10	1.23624668270295e-10	Brix1/Ddx18/Dhx30/Eif6/Heatr3/Las1l/Malsu1/Mdn1/Mrpl1/Mrto4/Nifk/Nip7/Nle1/Nol9/Nop2/Pak1ip1/Ppan/Rpf2/Rpl10/Rpl10a/Rpl14/Rpl23a/Rpl26/Rpl3/Rpl35/Rpl35a/Rpl38/Rpl5/Rpl6/Rpl7/Rpl7a/Rplp0/Rrp15/Rrs1/Surf6/Urb1/Wdr12/Znhit3	38	72	0.527777777777778
BP	GO:0006473	protein acetylation	106/5163	201/29008	2.63263643456476e-29	3.41436827380797e-27	1.59824501913641e-27	Apbb1/App/Arntl/Arrb1/Atf2/Atg5/Atg7/Bag6/Bmi1/Brca1/Brca2/Brd4/Brd7/Brd8/Brpf1/Brpf3/Camk1/Chek1/Clock/Crebbp/Crtc2/Ctcf/Ddx3x/Dip2a/Dip2b/Dscc1/Ep300/Ep400/Flcn/Gata2/Gata3/Glyr1/Gsk3b/Gtf2b/Hat1/Hcfc1/Hdac2/Hdac8/Ing3/Iws1/Jade3/Kansl1/Kansl2/Kansl3/Kat6a/Kat7/Kmt2a/L3mbtl2/Ldb1/Lef1/Map3k7/Mapk3/Mettl8/Morf4l1/Morf4l2/Msl1/Msl2/Naa10/Gm16286/Naa15/Naa16/Naa20/Naa25/Nat9/Ncoa1/Nos1/Nupr1/Ogt/P…	106	201	0.527363184079602
BP	GO:1903313	positive regulation of mRNA metabolic process	68/5163	129/29008	2.62431159836123e-19	1.03586957811091e-17	4.84884248249026e-18	Ago2/Btg2/Ccnb1/Cdc73/Celf1/Celf3/Cnot1/Cnot2/Cnot3/Cnot6/Cnot6l/Cnot7/Cnot8/Cpeb1/Dazap1/Dcp1a/Dcp1b/Dhx36/Eif4a3/Exosc5/Exosc8/Gigyf2/Gtpbp1/Hnrnpd/Hnrnpr/Hsf1/Hspa8/Khsrp/Lsm1/Mettl3/Mex3d/Mlh1/Ncbp1/Ncbp2/Ncl/Noct/Nudt21/Nup98/Pabpc1/Pan2/Pan3/Patl1/Pde12/Polr2g/Prpf19/Pum1/Qk/Rbm3/Rbmx/Rbmxl1/Rc3h1/Rc3h2/Rida/Rock1/Rock2/Snw1/Tent4a/Tent4b/Tnrc6a/Tnrc6c/Tob1/Tra2b/Tut4/Upf1/Ythdf1/Ythdf3/Zc3…	68	129	0.527131782945736
BP	GO:0000422	autophagy of mitochondrion	39/5163	74/29008	1.09162446799667e-11	1.59477551588938e-10	7.46504717860516e-11	Ambra1/Atg13/Atg2a/Atg3/Atg5/Atg7/Becn1/Bnip3/Bnip3l/Capn10/Clec16a/Cttn/Fbxw7/Fis1/Gabarapl1/Gabarapl2/Hif1a/Htt/Huwe1/Map1lc3a/Mfn2/Parl/Phb2/Rb1cc1/Retreg1/Rnf41/Slc25a4/Slc25a5/Smurf1/Srebf1/Trp53/Ulk1/Ulk2/Usp30/Vdac1/Vps13d/Wdr45/Wdr45b/Wipi2	39	74	0.527027027027027
BP	GO:0061726	mitochondrion disassembly	39/5163	74/29008	1.09162446799667e-11	1.59477551588938e-10	7.46504717860516e-11	Ambra1/Atg13/Atg2a/Atg3/Atg5/Atg7/Becn1/Bnip3/Bnip3l/Capn10/Clec16a/Cttn/Fbxw7/Fis1/Gabarapl1/Gabarapl2/Hif1a/Htt/Huwe1/Map1lc3a/Mfn2/Parl/Phb2/Rb1cc1/Retreg1/Rnf41/Slc25a4/Slc25a5/Smurf1/Srebf1/Trp53/Ulk1/Ulk2/Usp30/Vdac1/Vps13d/Wdr45/Wdr45b/Wipi2	39	74	0.527027027027027
BP	GO:0006085	acetyl-CoA biosynthetic process	10/5163	19/29008	0.000606253579157193	0.00200277254666834	0.000937485646094616	Acat1/Acly/Dip2a/Dlat/Dld/Mpc1/Mpc2/Pdha1/Pdk1/Pdk2	10	19	0.526315789473684
BP	GO:0006089	lactate metabolic process	10/5163	19/29008	0.000606253579157193	0.00200277254666834	0.000937485646094616	Actn3/Hagh/Hif1a/Htt/Mtch2/Park7/Pfkfb2/Pnkd/Slc37a4/Trp53	10	19	0.526315789473684
BP	GO:0006743	ubiquinone metabolic process	10/5163	19/29008	0.000606253579157193	0.00200277254666834	0.000937485646094616	Coq6/Coq7/Coq8a/Coq9/Fdxr/Hmgcr/Ndufa9/Pdss1/Pptc7/Ubiad1	10	19	0.526315789473684
BP	GO:0032011	ARF protein signal transduction	10/5163	19/29008	0.000606253579157193	0.00200277254666834	0.000937485646094616	Arfgap1/Arfgef1/Arfgef2/Cyth1/Cyth3/Git1/Map4k4/Mapre2/Psd/Psd2	10	19	0.526315789473684
BP	GO:0032012	regulation of ARF protein signal transduction	10/5163	19/29008	0.000606253579157193	0.00200277254666834	0.000937485646094616	Arfgap1/Arfgef1/Arfgef2/Cyth1/Cyth3/Git1/Map4k4/Mapre2/Psd/Psd2	10	19	0.526315789473684
BP	GO:0033145	positive regulation of intracellular steroid hormone receptor signaling pathway	10/5163	19/29008	0.000606253579157193	0.00200277254666834	0.000937485646094616	Foxa1/Kmt2d/Med1/Ncoa2/Ncoa3/Pak1/Parp1/Ppp5c/Skp2/Wbp2	10	19	0.526315789473684
BP	GO:0035067	negative regulation of histone acetylation	10/5163	19/29008	0.000606253579157193	0.00200277254666834	0.000937485646094616	Atg5/Atg7/Brca1/Hdac8/L3mbtl2/Pih1d1/Sin3a/Sirt1/Taf7/Zfp451	10	19	0.526315789473684
BP	GO:0071786	endoplasmic reticulum tubular network organization	10/5163	19/29008	0.000606253579157193	0.00200277254666834	0.000937485646094616	Arl6ip1/Lnpk/Rab10/Rab18/Rab3gap1/Rab3gap2/Reep2/Rtn3/Rtn4/Zfyve27	10	19	0.526315789473684
BP	GO:2000678	negative regulation of transcription regulatory region DNA binding	10/5163	19/29008	0.000606253579157193	0.00200277254666834	0.000937485646094616	Ddit3/Fbxw7/Hey1/Id2/Mad2l2/Psen1/Rest/Sin3a/Sri/Zfp593	10	19	0.526315789473684
BP	GO:0006418	tRNA aminoacylation for protein translation	21/5163	40/29008	6.87767563366271e-07	4.50130058207276e-06	2.10703142075243e-06	Aars/Aars2/Dars/Dars2/Eprs/Fars2/Farsb/Gars/Hars2/Kars/Lars/Lars2/Mars1/Nars/Nars2/Sars/Sars2/Tars2/Vars/Vars2/Wars	21	40	0.525
BP	GO:0007094	mitotic spindle assembly checkpoint signaling	21/5163	40/29008	6.87767563366271e-07	4.50130058207276e-06	2.10703142075243e-06	Anapc15/Atm/Aurkb/Ccnb1/Cdt1/Cenpe/Cep192/Dync1li1/Gen1/Kntc1/Mad1l1/Mad2l1/Ndc80/Pcid2/Psmg2/Tpr/Trip13/Ttk/Usp44/Zfp207/Zwilch	21	40	0.525
BP	GO:0045047	protein targeting to ER	21/5163	40/29008	6.87767563366271e-07	4.50130058207276e-06	2.10703142075243e-06	Edem1/Folr1/Get3/Herpud1/Hspa5/Macf1/Sec61a2/Sec61b/Sec61g/Sec62/Sec63/Spcs2/Srp54a/Srp54c/Srp68/Srp72/Srp9/Srpr/Srprb/Ssr3/Zfand2b	21	40	0.525
BP	GO:0071173	spindle assembly checkpoint signaling	21/5163	40/29008	6.87767563366271e-07	4.50130058207276e-06	2.10703142075243e-06	Anapc15/Atm/Aurkb/Ccnb1/Cdt1/Cenpe/Cep192/Dync1li1/Gen1/Kntc1/Mad1l1/Mad2l1/Ndc80/Pcid2/Psmg2/Tpr/Trip13/Ttk/Usp44/Zfp207/Zwilch	21	40	0.525
BP	GO:0008088	axo-dendritic transport	44/5163	84/29008	7.00647795882517e-13	1.2613645163834e-11	5.90437057153419e-12	Ap3b1/Ap3b2/Ap3m2/Ap3s2/App/Arl8a/Arl8b/Bloc1s6/Borcs5/Dlg2/Dst/Dtnbp1/Fbxw11/Hif1a/Hnrnpu/Hsbp1/Hspa8/Htt/Kif1a/Kif1b/Kif1c/Kif3a/Kif5a/Kif5b/Klc2/Map6/Mapt/Myo5a/Ndel1/Nefm/Pura/Sfpq/Snapin/Sod1/Spg11/Spg7/Stau1/Stau2/Sybu/Tmem108/Trak1/Trim46/Uchl1/Wasf1	44	84	0.523809523809524
BP	GO:0050000	chromosome localization	44/5163	84/29008	7.00647795882517e-13	1.2613645163834e-11	5.90437057153419e-12	Actr2/Actr3/Atm/Aurkb/Becn1/Brca2/Ccnb1/Cdc23/Cdca8/Cdt1/Cenpe/Cenpf/Cep63/Chmp1a/Chmp2a/Chmp6/Chmp7/Cul3/Dctn2/Eml4/Hnrnpu/Iffo1/Incenp/Kif14/Kif22/Kif2c/Kpnb1/Lmna/Mad1l1/Mlh1/Ndc80/Ndel1/Nudc/Pinx1/Rab11a/Rrs1/Seh1l/Spag5/Spice1/Sun1/Terf1/Trappc12/Ttl/Ube2b	44	84	0.523809523809524
BP	GO:0045841	negative regulation of mitotic metaphase/anaphase transition	22/5163	42/29008	3.93646164152941e-07	2.70804128997499e-06	1.267617654639e-06	Anapc15/Atm/Aurkb/Ccnb1/Cdt1/Cenpe/Cep192/Dync1li1/Gen1/Kntc1/Mad1l1/Mad2l1/Ndc80/Pcid2/Psmg2/Rad21/Tpr/Trip13/Ttk/Usp44/Zfp207/Zwilch	22	42	0.523809523809524
BP	GO:0098927	vesicle-mediated transport between endosomal compartments	22/5163	42/29008	3.93646164152941e-07	2.70804128997499e-06	1.267617654639e-06	Aktip/Becn1/Dennd10/Dnajc13/Flna/Hook2/Hook3/Kif16b/Lmtk2/Map2k1/Map2k2/Mapk1/Mapk3/Msn/Mtmr2/Rab7/Rdx/Snx12/Snx16/Snx3/Stx8/Wdr81	22	42	0.523809523809524
BP	GO:0010666	positive regulation of cardiac muscle cell apoptotic process	11/5163	21/29008	0.000339782300992065	0.00123319047561655	0.000577248960055052	Bnip3/Camk2a/Camk2d/Capn1/Eif5a/Fbxo32/Hmgcr/Ltk/Pten/Smad4/Trp53	11	21	0.523809523809524
BP	GO:0036344	platelet morphogenesis	11/5163	21/29008	0.000339782300992065	0.00123319047561655	0.000577248960055052	Actn1/C1galt1c1/Ep300/Mfap2/Myh9/Nbeal2/Prkdc/Ptpn11/Ptpn6/Zfp385a/Zfpm1	11	21	0.523809523809524
BP	GO:0051900	regulation of mitochondrial depolarization	11/5163	21/29008	0.000339782300992065	0.00123319047561655	0.000577248960055052	Abcd1/Bok/Gclc/Gclm/Kdr/Ngfr/Oga/P2rx7/Parp1/Ppp2r3c/Rack1	11	21	0.523809523809524
BP	GO:1903209	positive regulation of oxidative stress-induced cell death	11/5163	21/29008	0.000339782300992065	0.00123319047561655	0.000577248960055052	App/Fbxw7/Foxo3/Foxp1/Mcl1/Park7/Pawr/Rest/Sfpq/Sod1/Trpm2	11	21	0.523809523809524
BP	GO:1990182	exosomal secretion	11/5163	21/29008	0.000339782300992065	0.00123319047561655	0.000577248960055052	Atp13a2/Chmp2a/Hgs/Pdcd6ip/Rab11a/Rab7/Sdc1/Sdcbp/Smpd3/Steap3/Tsg101	11	21	0.523809523809524
BP	GO:2000114	regulation of establishment of cell polarity	11/5163	21/29008	0.000339782300992065	0.00123319047561655	0.000577248960055052	Arfgef1/Cfl1/Cyrib/Gata3/Kif20b/Krit1/Rap1b/Rictor/Rnf41/Rufy3/Shtn1	11	21	0.523809523809524
BP	GO:2000136	regulation of cell proliferation involved in heart morphogenesis	11/5163	21/29008	0.000339782300992065	0.00123319047561655	0.000577248960055052	Bmpr2/Gng5/Hand2/Hes1/Lrp6/Mks1/Naca/Notch1/Smad4/Sox9/Tbx3	11	21	0.523809523809524
BP	GO:0018394	peptidyl-lysine acetylation	89/5163	170/29008	1.53653431998611e-24	1.09715456219233e-22	5.13571376496837e-23	Apbb1/App/Arrb1/Atf2/Atg5/Atg7/Bag6/Bmi1/Brca1/Brca2/Brd4/Brd7/Brd8/Brpf1/Brpf3/Chek1/Crebbp/Crtc2/Ctcf/Dip2a/Dip2b/Ep300/Ep400/Flcn/Gata2/Gata3/Glyr1/Hat1/Hcfc1/Hdac2/Hdac8/Ing3/Iws1/Jade3/Kansl1/Kansl2/Kansl3/Kat6a/Kat7/Kmt2a/L3mbtl2/Ldb1/Lef1/Map3k7/Mapk3/Mettl8/Morf4l1/Morf4l2/Msl1/Msl2/Ncoa1/Nos1/Ogt/Park7/Paxip1/Pcgf2/Phf14/Phf20/Phf20l1/Pih1d1/Pole3/Prkaa1/Ruvbl1/Ruvbl2/Setd5/Sin3a/Sirt1/S…	89	170	0.523529411764706
BP	GO:0051983	regulation of chromosome segregation	45/5163	86/29008	4.04624935195076e-13	7.54073742863552e-12	3.52977331952859e-12	Anapc1/Anapc15/Anapc5/Atm/Aurkb/Becn1/Ccnb1/Cdc16/Cdc23/Cdc27/Cdc6/Cdt1/Cenpe/Cep192/Cit/Csnk2a1/Csnk2a2/Cul3/Dync1li1/Gen1/Hnrnpu/Kif2c/Kntc1/Mad1l1/Mad2l1/Mki67/Ndc80/Nsmce2/Pcid2/Psmg2/Pum1/Pum2/Rad21/Rcc2/Smc5/Smc6/Tacc3/Tpr/Trip13/Ttk/Ube2c/Usp44/Wapl/Zfp207/Zwilch	45	86	0.523255813953488
BP	GO:0006611	protein export from nucleus	34/5163	65/29008	2.9609267793915e-10	3.45260361156569e-09	1.61614274815266e-09	Adar/Ahcyl1/Anp32b/Bag3/Calr/Camk1/Camk4/Chp1/Cse1l/Ctdspl2/Gsk3b/Hdac3/Hspa9/Mdm2/Nup214/Nutf2/Nxt1/Park7/Ppm1a/Prkaca/Ptpn11/Ran/Ranbp17/Ranbp3/Rbm22/Sirt7/Smurf1/Styx/Tpr/Uhmk1/Xpo1/Xpo6/Xpo7/Ywhae	34	65	0.523076923076923
BP	GO:0006323	DNA packaging	81/5163	155/29008	2.12798206816678e-22	1.15583983275213e-20	5.41041594659407e-21	Acin1/Akap8/Akap8l/Anp32b/Asf1a/Asf1b/Banf1/Baz2a/Brd2/Cabin1/Ccnb1/Cdan1/Chaf1b/Chmp1a/Ctcf/Daxx/Dicer1/Dnajc9/Gper1/Grwd1/H1f0/H1f10/H1f2/H1f3/H1f4/H1f5/H2bc14/H2bc21/H2bc22/H2bc3/H2bc4/H2bc7/H2bc9/H2bu2/H3c8/H3f3a/H3f3b/H4c17/H4f16/Hat1/Hells/Hjurp/Hmgb1/Hp1bp3/Incenp/Kat6a/Macroh2a1/Mta2/Nap1l1/Nasp/Ncapd2/Ncaph/Ncaph2/Phf13/Phf2/Phf8/Prdm9/Psme4/Rbbp4/Rrp8/Rsf1/Sart3/Set/Shprh/Sirt1/Smarca2/…	81	155	0.52258064516129
BP	GO:0042773	ATP synthesis coupled electron transport	35/5163	67/29008	1.70608011930447e-10	2.0682375031544e-09	9.68129393997984e-10	Ccnb1/Chchd2/Coq7/Coq9/Cox5a/Cox5b/Cox7c/Cyc1/Dld/Dnajc15/COX1/CYTB/ND1/ND2/ND4/ND5/Mtch2/Ndufa10/Ndufa12/Ndufa8/Ndufaf1/Ndufb8/Ndufb9/Ndufs1/Ndufs2/Ndufs6/Ndufs7/Ndufs8/Ndufv2/Park7/Sdha/Sdhaf2/Sdhc/Sdhd/Uqcrq	35	67	0.522388059701492
BP	GO:0043484	regulation of RNA splicing	82/5163	157/29008	1.23014794071703e-22	6.85753523092695e-21	3.20997052674638e-21	Acin1/Ahnak/Akt2/C1qbp/Celf1/Celf3/Celf5/Celf6/Clk3/Clk4/Dazap1/Ddx17/Ddx5/Eif4a3/Fam50a/Fus/Fxr1/Fxr2/Grsf1/Habp4/Hnrnpa2b1/Hnrnpf/Hnrnph1/Hnrnph2/Hnrnph3/Hnrnpk/Hnrnpl/Hnrnpu/Hspa8/Khdrbs1/Khdrbs3/Magoh/Malat1/Mbnl2/Ncbp1/Ncl/Nup98/Polr2a/Pqbp1/Prpf19/Ptbp1/Ptbp2/Ptbp3/Qk/Rbfox2/Rbfox3/Rbm15b/Rbm17/Rbm22/Rbm25/Rbm3/Rbm39/Rbm5/Rbm7/Rbm8a/Rbmx/Rbmxl1/Rest/Rnps1/Rps13/Rps26/Rrp1b/Sap18/Sf1/Sfswap/…	82	157	0.522292993630573
BP	GO:0006325	chromatin organization	249/5163	477/29008	3.79401651182401e-66	1.20554874663208e-62	5.64310034863929e-63	Actr5/Aebp2/Anp32b/Anp32e/Apbb1/Arid1a/Arid2/Arid4b/Asf1a/Asf1b/Ash1l/Ash2l/Asxl1/Atf7ip/Atxn7l3/Babam1/Babam2/Bag6/Bahd1/Banp/Baz1b/Baz2a/Bcor/Bmi1/Bptf/Brd2/Brd4/Brd8/Brpf1/Brpf3/Bud23/Cabin1/Carm1/Cbx2/Cbx4/Cbx6/Cdan1/Cecr2/Chaf1b/Chd1/Chd2/Chd3/Chd4/Chd7/Chd8/Chd9/Ctcf/Dapk3/Daxx/Dcaf1/Dicer1/Dnajc2/Dnajc9/Dnmt1/Dnmt3a/Dnmt3b/Dpf2/Dpy30/Ehmt1/Emsy/Eny2/Ep400/Eya3/Ezh2/Fam50a/Foxa1/Gata3/Gatad…	249	477	0.522012578616352
BP	GO:0061013	regulation of mRNA catabolic process	84/5163	161/29008	4.10994242615323e-23	2.35303460524358e-21	1.1014411850459e-21	Ago2/Alkbh5/Angel2/Brf1/Btg2/Cacng7/Carhsp1/Celf1/Cnot1/Cnot2/Cnot3/Cnot6/Cnot6l/Cnot7/Cnot8/Dcp1a/Dcp1b/Dhx36/Dhx9/Dicer1/E2f1/Elavl4/Exosc5/Exosc8/Fastkd1/Fus/Fxr1/Fxr2/Gigyf2/Gtpbp1/Hnrnpd/Hnrnpm/Hnrnpr/Hnrnpu/Ikbke/Khsrp/Larp1/Larp4b/Lsm1/Mettl3/Mex3d/Mlh1/Mtor/Myd88/Myef2/Nbas/Noct/Pabpc1/Pabpc4/Pan2/Pan3/Patl1/Pcid2/Pde12/Polr2g/Pum1/Pum2/Qk/Rc3h1/Rc3h2/Rida/Rock1/Rock2/Srsf1/Syncrip/Taf15/…	84	161	0.521739130434783
BP	GO:0051225	spindle assembly	60/5163	115/29008	6.28008532451471e-17	1.900473439871e-15	8.89600056495166e-16	Aaas/Aspm/Aurka/Aurkb/Ccdc61/Cdc20/Cenpe/Cep192/Chek2/Chmp1a/Chmp2a/Clasp1/Clasp2/Cltc/Dicer1/Drg1/Flna/Golga2/Haus3/Hdac3/Hnrnpu/Hspa1b/Incenp/Ino80/Kif11/Kif23/Kif2a/Kpnb1/Map9/Mapre1/Mapre2/Mapre3/Mlh1/Mybl2/Mzt1/Ncor1/Ndc80/Rab11a/Rcc1/Rhoa/Rnf4/Rps3/Sac3d1/Senp6/Smc1a/Smc3/Spag5/Spice1/Stag1/Stag2/Tnks/Togaram1/Tpr/Tpx2/Tubb5/Tubgcp3/Tubgcp6/Washc1/Washc5/Zfp207	60	115	0.521739130434783
BP	GO:0033047	regulation of mitotic sister chromatid segregation	24/5163	46/29008	1.29207234311619e-07	9.67151912897927e-07	4.52717927177033e-07	Anapc15/Atm/Aurkb/Becn1/Ccnb1/Cdt1/Cenpe/Cep192/Dync1li1/Gen1/Hnrnpu/Kntc1/Mad1l1/Mad2l1/Ndc80/Pcid2/Psmg2/Rad21/Tpr/Trip13/Ttk/Usp44/Zfp207/Zwilch	24	46	0.521739130434783
BP	GO:0045005	DNA-dependent DNA replication maintenance of fidelity	24/5163	46/29008	1.29207234311619e-07	9.67151912897927e-07	4.52717927177033e-07	Alyref2/Atr/Blm/Bod1l/Brca2/Cdk9/Dna2/Fancm/Fbh1/Gen1/Mcm9/Mms22l/Nucks1/Pcna/Pold1/Pole/Rad51/Samhd1/Smarcal1/Thoc1/Tipin/Traip/Zfp365/Zgrf1	24	46	0.521739130434783
BP	GO:0009168	purine ribonucleoside monophosphate biosynthetic process	12/5163	23/29008	0.000191054981525355	0.000737191504307001	0.000345074858780336	Adsl/Adss/Adssl1/Ampd3/Aprt/Atic/Gart/Gmps/Impdh1/Impdh2/Paics/Pfas	12	23	0.521739130434783
BP	GO:0045048	protein insertion into ER membrane	12/5163	23/29008	0.000191054981525355	0.000737191504307001	0.000345074858780336	Bag6/Ccdc47/Emc2/Emc3/Emc4/Emc6/Emc7/Emc8/Get3/Get4/Mmgt1/Ubl4a	12	23	0.521739130434783
BP	GO:0071763	nuclear membrane organization	12/5163	23/29008	0.000191054981525355	0.000737191504307001	0.000345074858780336	Akap8l/Ankle2/Chmp2a/Chmp7/Dctn1/Gper1/Ndel1/Nsfl1c/Tor1a/Tor1aip1/Tor1b/Ubxn2a	12	23	0.521739130434783
BP	GO:0003179	heart valve morphogenesis	25/5163	48/29008	7.40895622278499e-08	5.77008784262238e-07	2.70094301929701e-07	Acvr1/Adamts9/Bmpr2/Dchs1/Emilin1/Gata3/Gata4/Hey1/Jag1/Mdm2/Mdm4/Mtor/Nfatc1/Nos3/Notch1/Slit2/Slit3/Smad4/Smad6/Sox4/Sox9/Stra6/Tgfb2/Zfpm1/Zfpm2	25	48	0.520833333333333
BP	GO:0045931	positive regulation of mitotic cell cycle	65/5163	125/29008	4.05133360813436e-18	1.40689754533846e-16	6.58560182720029e-17	Akt1/Anapc5/Ankrd17/Anp32b/App/Asns/Brca2/Brd4/Camk2d/Ccnb1/Cdc16/Cdc23/Cdc25b/Cdc27/Cdc7/Cdk4/Cdt1/Cenpe/Crebbp/Cul3/Cul4a/Cul4b/Dbf4/Ddx3x/Dtl/Dusp3/Eif4e/Eif4g1/Fgfr1/Foxa1/Hes1/Hmgb1/Hsf1/Hspa2/Klhl18/Kmt2e/Lmnb1/Lsm11/Mad1l1/Mdm2/Meis2/Mepce/Nsmce2/Pbx1/Phb2/Pkn2/Poldip2/Ppp1r10/Prkca/Ptpn11/Rab11a/Rad51b/Rad51c/Rcc2/Rdx/Rpl17/Rps6kb1/Rptor/Shb/Sin3a/Stat5a/Ttl/Ube2c/Ube2e2/Wnt10b	65	125	0.52
BP	GO:0006298	mismatch repair	13/5163	25/29008	0.000107723615733783	0.000439117112243869	0.000205548049062267	Exo1/Hmgb1/Mcm9/Mlh1/Mlh3/Msh6/Pcna/Pms2/Rnaseh2a/Rpa1/Rpa3/Setd2/Tdg	13	25	0.52
BP	GO:0006312	mitotic recombination	13/5163	25/29008	0.000107723615733783	0.000439117112243869	0.000205548049062267	Blm/Brca2/Ercc4/Gen1/Mlh1/Nsmce2/Rad50/Rad51/Rad51c/Smc5/Smc6/Tep1/Tprkb	13	25	0.52
BP	GO:0046628	positive regulation of insulin receptor signaling pathway	13/5163	25/29008	0.000107723615733783	0.000439117112243869	0.000205548049062267	Gnai2/Irs1/Marcks/Mfn2/Nucks1/Opa1/Osbpl8/Pak1/Prkcz/Ptpn11/Sirt1/Snx5/Zbtb7b	13	25	0.52
BP	GO:0050765	negative regulation of phagocytosis	13/5163	25/29008	0.000107723615733783	0.000439117112243869	0.000205548049062267	Appl1/Atg3/Atg5/Atg7/Cd47/Cnn2/Csk/Dysf/Hmgb1/Pten/Rack1/Snx3/Syt11	13	25	0.52
BP	GO:1901984	negative regulation of protein acetylation	13/5163	25/29008	0.000107723615733783	0.000439117112243869	0.000205548049062267	Atg5/Atg7/Brca1/Gsk3b/Hdac2/Hdac8/L3mbtl2/Park7/Pih1d1/Sin3a/Sirt1/Taf7/Zfp451	13	25	0.52
BP	GO:2000679	positive regulation of transcription regulatory region DNA binding	13/5163	25/29008	0.000107723615733783	0.000439117112243869	0.000205548049062267	Ep300/Foxc1/Gata3/Gtf2b/H1f0/Hand2/Lamtor5/Lgals9/Neurod1/Park7/Parp1/Pax6/Traf6	13	25	0.52
BP	GO:0006402	mRNA catabolic process	120/5163	231/29008	3.59221097420316e-32	5.70712518526526e-30	2.67147058239424e-30	Ago2/Ago3/Alkbh5/Angel2/Atm/Brf1/Btg2/Cacng7/Carhsp1/Casc3/Celf1/Cnot1/Cnot10/Cnot2/Cnot3/Cnot6/Cnot6l/Cnot7/Cnot8/Csde1/Dcp1a/Dcp1b/Ddx5/Dhx36/Dhx9/Dicer1/E2f1/Edc4/Eif3e/Eif4a3/Elavl4/Etf1/Exosc4/Exosc5/Exosc8/Fastkd1/Fus/Fxr1/Fxr2/Gigyf2/Gspt1/Gspt2/Gtpbp1/Gtpbp2/Hnrnpd/Hnrnpm/Hnrnpr/Hnrnpu/Ikbke/Khsrp/Larp1/Larp4b/Lsm1/Lsm3/Lsm4/Magoh/Magohb/Mettl3/Mex3d/Mlh1/Mrto4/Mtor/Mtpap/Myd88/Myef2/Nbas…	120	231	0.519480519480519
BP	GO:0045839	negative regulation of mitotic nuclear division	27/5163	52/29008	2.43982300587842e-08	2.0509358733277e-07	9.6003060632309e-08	Anapc15/Atm/Aurkb/Ccnb1/Cdt1/Cenpe/Cep192/Chek1/Dync1li1/Esr1/Fgfr3/Gen1/Kntc1/Mad1l1/Mad2l1/Ndc80/Pcid2/Psmg2/Rad21/Tom1l1/Tom1l2/Tpr/Trip13/Ttk/Usp44/Zfp207/Zwilch	27	52	0.519230769230769
BP	GO:2000059	negative regulation of ubiquitin-dependent protein catabolic process	27/5163	52/29008	2.43982300587842e-08	2.0509358733277e-07	9.6003060632309e-08	Bag5/Bag6/Ccar2/Clec16a/Csnk2a1/Csnk2a2/Eif3h/Hipk2/Ogt/Park7/Pbk/Pdcl3/Psen1/Psen2/Rpl23/Rpl5/Rps7/Rybp/Sdcbp/Smarcc1/Styx/Sufu/Tlk2/Uchl5/Usp14/Usp7/Wac	27	52	0.519230769230769
BP	GO:0045727	positive regulation of translation	68/5163	131/29008	7.81992402945383e-19	2.9232716004223e-17	1.36836565369886e-17	Ago2/Akap6/C1qbp/Cdk4/Cnbp/Cpeb1/Ddx39b/Ddx3x/Dhx36/Dhx9/Eef2/Eif2b5/Eif2s3x/Eif3d/Eif3e/Eif4a3/Eif4g1/Eif4g3/Eif5a/Eif6/Fxr1/Fxr2/Habp4/Hnrnpd/Hnrnpl/Impact/Khdrbs1/Larp1/Larp4/Larp4b/Mapk1/Mapk3/Mettl3/Mettl5/Mief1/Mpv17l2/Mtor/Niban1/Nsun4/Pkm/Plxnb2/Poldip3/Polr2g/Prkdc/Pym1/Rbm3/Rbms3/Rcc1l/Rpl26/Rpl5/Rps27l/Rps3a1/Rps6kb1/Rps6kb2/Rps9/Serp1/Slc35a4/Sox4/Syncrip/Tent4a/Tent4b/Tob1/Trmt10c/Uh…	68	131	0.519083969465649
BP	GO:0045773	positive regulation of axon extension	28/5163	54/29008	1.40105622232724e-08	1.22809824729512e-07	5.7486531895416e-08	Atp5g1/Bmpr2/Cdkl5/Dbn1/Dbnl/Fn1/Gdi1/Gsk3b/Ilk/Islr2/L1cam/Lrp1/Macf1/Map1b/Map3k13/Mapt/Megf8/Ndel1/Nrp1/Pak1/Rab11a/Rpl4/Rufy3/Sema5a/Shtn1/Trpv2/Vegfa/Zfyve27	28	54	0.518518518518518
BP	GO:0007064	mitotic sister chromatid cohesion	14/5163	27/29008	6.08817995090639e-05	0.000264098181488124	0.000123622752227494	Cdc20/Dscc1/Macroh2a1/Naa10/Nipbl/Nsmce2/Pds5a/Pds5b/Rad21/Slf1/Smc1a/Smc3/Smc5/Tnks	14	27	0.518518518518518
BP	GO:0060716	labyrinthine layer blood vessel development	14/5163	27/29008	6.08817995090639e-05	0.000264098181488124	0.000123622752227494	Akt1/Esx1/Fzd5/Ggnbp2/Hes1/Hey1/Llgl2/Mapk1/Ncoa6/Nsdhl/Plcd3/Plg/Syde1/Tmed2	14	27	0.518518518518518
BP	GO:0070584	mitochondrion morphogenesis	14/5163	27/29008	6.08817995090639e-05	0.000264098181488124	0.000123622752227494	Cert1/Coq7/Fis1/Mff/Mfn1/Mfn2/Ndufs6/Opa1/Opa3/Pank2/Plec/Poldip2/Supv3l1/Wasf1	14	27	0.518518518518518
BP	GO:2000737	negative regulation of stem cell differentiation	14/5163	27/29008	6.08817995090639e-05	0.000264098181488124	0.000123622752227494	Ccnk/Cdk13/Hes1/Hes5/Hnrnpu/Hspa9/Jag1/Lbh/N4bp2l2/Ncoa3/Nfe2l2/Notch1/Prickle1/Rest	14	27	0.518518518518518
BP	GO:1903539	protein localization to postsynaptic membrane	29/5163	56/29008	8.04878936725486e-09	7.42381080245351e-08	3.47504067708536e-08	Adam10/Cacng2/Cacng3/Cacng7/Camk2a/Dlg1/Dlg2/Dlg4/Git1/Gphn/Grin1/Grip1/Gsk3b/Hras/Kalrn/Magi2/Map2k1/Mapk10/Prkcz/Rab11a/Rab8a/Scrib/Snap23/Snap25/Snap47/Stx1b/Tnik/Vps35/Zdhhc2	29	56	0.517857142857143
BP	GO:0031060	regulation of histone methylation	44/5163	85/29008	1.20245703276343e-12	2.07652566391619e-11	9.72009031633139e-12	Bcor/Brca1/Brd4/Ctcf/Dnmt1/Dnmt3b/Fh1/Gata3/H1f5/Iws1/Jarid2/Kdm1a/Kdm3a/Kdm4a/Kdm4b/Kmt2a/Kmt2b/Kmt2e/L3mbtl2/Lmna/Macroh2a1/Men1/Mtf2/Mthfr/Nelfa/Nelfe/Nsd3/Ogt/Paxbp1/Paxip1/Phf1/Phf19/Pih1d1/Prdm9/Rnf20/Setd7/Sirt1/Smad4/Smarcb1/Snw1/Supt6/Wdr5/Xbp1/Zfp110	44	85	0.517647058823529
BP	GO:0030071	regulation of mitotic metaphase/anaphase transition	30/5163	58/29008	4.62562066502567e-09	4.40716931427858e-08	2.06296914690484e-08	Anapc15/Anapc5/Atm/Aurkb/Ccnb1/Cdc16/Cdc23/Cdc27/Cdc6/Cdt1/Cenpe/Cep192/Cul3/Dync1li1/Gen1/Kntc1/Mad1l1/Mad2l1/Ndc80/Nsmce2/Pcid2/Psmg2/Rad21/Tpr/Trip13/Ttk/Ube2c/Usp44/Zfp207/Zwilch	30	58	0.517241379310345
BP	GO:0045599	negative regulation of fat cell differentiation	30/5163	58/29008	4.62562066502567e-09	4.40716931427858e-08	2.06296914690484e-08	Ankrd26/Arntl/Asxl1/C1ql4/Ccdc85b/Ddit3/E2f1/Fermt2/Flcn/Foxo1/Gata2/Gata3/Gper1/Gps2/Insig1/Jag1/Lrp6/Nucb2/Rora/Sirt1/Sod2/Tlcd3b/Trib2/Trib3/Trio/Vegfa/Wnt10b/Wwtr1/Zfpm1/Zfpm2	30	58	0.517241379310345
BP	GO:0051570	regulation of histone H3-K9 methylation	15/5163	29/29008	3.44786690703427e-05	0.000159007214761994	7.44303099784496e-05	Brca1/Dnmt1/Dnmt3b/H1f5/Jarid2/Kdm1a/Kdm3a/Kdm4a/Kdm4b/Lmna/Pih1d1/Setd7/Sirt1/Smarcb1/Zfp110	15	29	0.517241379310345
BP	GO:0099637	neurotransmitter receptor transport	15/5163	29/29008	3.44786690703427e-05	0.000159007214761994	7.44303099784496e-05	Cacng2/Cacng3/Cacng5/Cacng7/Cacng8/Grip1/Mapk10/Rab11a/Rab8a/Scrib/Snap23/Snap25/Snap47/Stx1b/Vps35	15	29	0.517241379310345
BP	GO:0034968	histone lysine methylation	64/5163	124/29008	1.19778484272205e-17	3.96454306015552e-16	1.85577848987528e-16	Arid4b/Ash1l/Ash2l/Baz2a/Bcor/Brca1/Brd4/Cxxc1/Dnmt1/Dnmt3b/Dot1l/Dpy30/Ehmt1/Ezh2/Fh1/Gata3/H1f2/H1f3/H1f4/H1f5/Hdac2/Iws1/Jarid2/Kdm1a/Kdm3a/Kdm4a/Kdm4b/Kmt2a/Kmt2b/Kmt2d/Kmt2e/Kmt5b/Lmna/Macroh2a1/Men1/Mtf2/Ncoa6/Nelfa/Nelfe/Nsd3/Ogt/Paxip1/Phf1/Phf19/Pih1d1/Prdm9/Rbbp5/Rlf/Setd1a/Setd1b/Setd2/Setd5/Setd7/Setdb1/Sirt1/Smad4/Smarcb1/Smyd2/Snw1/Supt6/Tet2/Tet3/Wdr5/Zfp110	64	124	0.516129032258065
BP	GO:0035162	embryonic hemopoiesis	16/5163	31/29008	1.95608439631182e-05	9.63636925469892e-05	4.51072582943876e-05	Atf4/Gata2/Gata3/Hif1a/Kat6a/Kdm1a/Kdr/Kmt2a/Ldb1/Med1/Pbx1/Stk4/Thoc5/Tnrc6c/Vegfa/Zfpm1	16	31	0.516129032258065
BP	GO:0043276	anoikis	16/5163	31/29008	1.95608439631182e-05	9.63636925469892e-05	4.51072582943876e-05	Ankrd13c/Chek2/Dapk2/E2f1/Ikbkg/Itga5/Itgb1/Map3k7/Mcl1/Notch1/Pik3ca/Ptk2/Sik1/Stk11/Tfdp1/Tsc2	16	31	0.516129032258065
BP	GO:0044784	metaphase/anaphase transition of cell cycle	33/5163	64/29008	8.79748681340934e-10	9.42799809430293e-09	4.41318855679325e-09	Anapc1/Anapc15/Anapc5/Atm/Aurkb/Ccnb1/Cdc16/Cdc23/Cdc27/Cdc6/Cdt1/Cenpe/Cep192/Cit/Cul3/Dync1li1/Gen1/Kntc1/Mad1l1/Mad2l1/Ndc80/Nsmce2/Pcid2/Psmg2/Rad21/Tacc3/Tpr/Trip13/Ttk/Ube2c/Usp44/Zfp207/Zwilch	33	64	0.515625
BP	GO:0070059	intrinsic apoptotic signaling pathway in response to endoplasmic reticulum stress	33/5163	64/29008	8.79748681340934e-10	9.42799809430293e-09	4.41318855679325e-09	Aifm1/Atf4/Bag6/Bok/Brsk2/Cebpb/Chac1/Dab2ip/Ddit3/Eif2ak3/Ero1a/Erp29/Grina/Gsk3b/Herpud1/Hyou1/Ikbkg/Itpr1/Opa1/Park7/Ptpn1/Ptpn2/Qrich1/Sirt1/Spop/Syvn1/Tmbim6/Trib3/Trp53/Txndc12/Ube2k/Wfs1/Xbp1	33	64	0.515625
BP	GO:0090307	mitotic spindle assembly	34/5163	66/29008	5.06225627113314e-10	5.67383396879208e-09	2.65588716647587e-09	Aaas/Aurkb/Ccdc61/Cdc20/Cep192/Chek2/Chmp1a/Chmp2a/Clasp1/Clasp2/Cltc/Drg1/Flna/Golga2/Hnrnpu/Hspa1b/Kif11/Kif23/Kif2a/Kpnb1/Map9/Mybl2/Mzt1/Rab11a/Rhoa/Smc1a/Smc3/Spice1/Stag1/Stag2/Togaram1/Tpr/Tpx2/Zfp207	34	66	0.515151515151515
BP	GO:1903421	regulation of synaptic vesicle recycling	17/5163	33/29008	1.11149048755471e-05	5.71945105134427e-05	2.67724024532675e-05	Ap2m1/Calm1/Calm3/Fgf14/Picalm/Pip5k1c/Plaa/Ppp3cb/Ppp3cc/Rock1/Scamp5/Snap91/Stx1b/Syt11/Syt7/Tor1a/Vamp4	17	33	0.515151515151515
BP	GO:1905818	regulation of chromosome separation	35/5163	68/29008	2.9136847667354e-10	3.41632226800802e-09	1.59915967193518e-09	Anapc1/Anapc15/Anapc5/Atm/Aurkb/Ccnb1/Cdc16/Cdc23/Cdc27/Cdc6/Cdt1/Cenpe/Cep192/Cit/Csnk2a1/Csnk2a2/Cul3/Dync1li1/Gen1/Kntc1/Mad1l1/Mad2l1/Ndc80/Nsmce2/Pcid2/Psmg2/Rad21/Tacc3/Tpr/Trip13/Ttk/Ube2c/Usp44/Zfp207/Zwilch	35	68	0.514705882352941
BP	GO:0000462	maturation of SSU-rRNA from tricistronic rRNA transcript (SSU-rRNA, 5.8S rRNA, LSU-rRNA)	18/5163	35/29008	6.32451297672061e-06	3.42061957166463e-05	1.60117121363605e-05	Bms1/Bysl/Dhx37/Fam207a/Heatr1/Helb/Ngdn/Nol10/Nop9/Rps14/Rps16/Rps8/Rrs1/Tbl3/Tsr2/Utp25/Utp4/Wdr46	18	35	0.514285714285714
BP	GO:0007026	negative regulation of microtubule depolymerization	18/5163	35/29008	6.32451297672061e-06	3.42061957166463e-05	1.60117121363605e-05	Arhgef2/Atxn7/Ckap2/Clasp1/Clasp2/Dysf/Eml4/Gas2l1/Hdgfl3/Katnb1/Map1b/Mid1ip1/Nav3/Specc1l/Spef1/Taok1/Tpx2/Ttbk2	18	35	0.514285714285714
BP	GO:0046825	regulation of protein export from nucleus	18/5163	35/29008	6.32451297672061e-06	3.42061957166463e-05	1.60117121363605e-05	Anp32b/Bag3/Camk1/Camk4/Ctdspl2/Gsk3b/Hdac3/Mdm2/Park7/Ppm1a/Prkaca/Ptpn11/Rbm22/Sirt7/Tpr/Uhmk1/Xpo1/Ywhae	18	35	0.514285714285714
BP	GO:0048147	negative regulation of fibroblast proliferation	18/5163	35/29008	6.32451297672061e-06	3.42061957166463e-05	1.60117121363605e-05	C1ql4/Cdc73/Dab2ip/Dach1/Fth1/Med25/Med31/Morc3/Myc/Nf1/Nupr1/Pawr/Pex2/Sod2/Trim32/Trp53/Trp53inp1/Tsc2	18	35	0.514285714285714
BP	GO:0006513	protein monoubiquitination	37/5163	72/29008	9.65932670799213e-11	1.21074992562702e-09	5.66744675112338e-10	Atxn7l3/Bcor/Birc2/Bmi1/Cdc73/Cul3/Cul4b/Ddb1/Dtl/Fancm/Huwe1/Kdm2b/Marchf7/Mgrn1/Nedd4/Neurl1a/Pcgf2/Pcgf3/Pcgf5/Pdcd6/Rbx1/Ring1/Rnf126/Rnf2/Rnf20/Rnf220/Rybp/Skp1/Tsg101/Ube2b/Ube2e1/Ube2o/Ube2t/Ube2w/Uhrf1/Wac/Zfp598	37	72	0.513888888888889
BP	GO:0099518	vesicle cytoskeletal trafficking	38/5163	74/29008	5.56337647619429e-11	7.28664945847485e-10	3.41083628633068e-10	Actn4/Ap3b1/Ap3b2/Ap3m2/Ap3s2/Bicdl1/Bloc1s6/Borcs5/Ccdc186/Dtnbp1/F8a/Fbxw11/Fnbp1l/Htt/Kif1a/Kif1b/Kif1c/Kif5a/Kif5b/Map2k1/Myo15/Myo19/Myo1b/Myo1c/Myo5a/Myo7a/Myrip/Ndel1/Ppfia2/Prkcz/Rab1a/Snapin/Stk11/Sybu/Tanc2/Trak1/Trim46/Wasl	38	74	0.513513513513513
BP	GO:0010661	positive regulation of muscle cell apoptotic process	19/5163	37/29008	3.60317796307307e-06	2.07411195247548e-05	9.70879187990512e-06	Arrb1/Atf4/Bnip3/Camk2a/Camk2d/Capn1/Eif5a/Fbxo32/Grk2/Hmgcr/Ltk/Map2k4/Mfn2/Pdcd4/Pten/Smad4/Sod2/Stk4/Trp53	19	37	0.513513513513513
BP	GO:0016572	histone phosphorylation	19/5163	37/29008	3.60317796307307e-06	2.07411195247548e-05	9.70879187990512e-06	Akap8/Akap8l/Atm/Aurkb/Baz1b/Ccnb1/Cdk9/Daxx/Dcaf1/Incenp/Macroh2a1/Map3k12/Mapk3/Pkn1/Prkca/Slk/Ube2b/Vrk1/Zmpste24	19	37	0.513513513513513
BP	GO:0060260	regulation of transcription initiation from RNA polymerase II promoter	19/5163	37/29008	3.60317796307307e-06	2.07411195247548e-05	9.70879187990512e-06	Atf7ip/Cand1/Dhx36/Esr1/Hmgb1/Med1/Med12/Med14/Med16/Med17/Myc/Paxip1/Psmc6/Sub1/Taf6/Thra/Trp53/Wnt10b/Zfp451	19	37	0.513513513513513
BP	GO:0031297	replication fork processing	20/5163	39/29008	2.05506413148549e-06	1.24143845585459e-05	5.81109789431459e-06	Alyref2/Atr/Blm/Bod1l/Brca2/Cdk9/Dna2/Fancm/Fbh1/Gen1/Mms22l/Nucks1/Pcna/Rad51/Samhd1/Smarcal1/Thoc1/Traip/Zfp365/Zgrf1	20	39	0.512820512820513
BP	GO:0071103	DNA conformation change	104/5163	203/29008	2.02144039368799e-27	2.00722714091987e-25	9.39570814566159e-26	Acin1/Akap8/Akap8l/Anp32b/Ascc3/Asf1a/Asf1b/Banf1/Baz2a/Blm/Brd2/Cabin1/Ccnb1/Cdan1/Chaf1b/Chmp1a/Ctcf/Daxx/Ddx1/Ddx11/Dhx36/Dhx9/Dicer1/Dnajc9/Gper1/Grwd1/H1f0/H1f10/H1f2/H1f3/H1f4/H1f5/H2bc14/H2bc21/H2bc22/H2bc3/H2bc4/H2bc7/H2bc9/H2bu2/H3c8/H3f3a/H3f3b/H4c17/H4f16/Hat1/Hells/Hhex/Hjurp/Hmgb1/Hnrnpa2b1/Hp1bp3/Incenp/Kat6a/Macroh2a1/Mcm3/Mcm5/Mcm6/Mcm9/Mnat1/Mta2/Nap1l1/Nasp/Ncapd2/Ncaph/Ncaph2/P…	104	203	0.512315270935961
BP	GO:0022406	membrane docking	42/5163	82/29008	6.13324769153681e-12	9.41468335258851e-11	4.40695600719121e-11	Ahcyl1/Bloc1s6/Bves/Camk2a/Cep290/Cep83/Chp1/Ctbp2/Esyt3/Exoc4/Gramd2/Kcnb1/Mospd3/Nrxn1/Nsf/Pdzd8/Pex16/Ppfia3/Psen2/Rab10/Rab13/Rab3b/Rab7/Rab8a/Rims2/Rock1/Scfd2/Septin5/Snx3/Stx11/Stx16/Stx1b/Stx2/Stx5a/Stx7/Stx8/Stxbp2/Syde1/Syt1/Unc13a/Uso1/Vapb	42	82	0.51219512195122
BP	GO:0051303	establishment of chromosome localization	42/5163	82/29008	6.13324769153681e-12	9.41468335258851e-11	4.40695600719121e-11	Actr2/Actr3/Atm/Aurkb/Becn1/Brca2/Ccnb1/Cdc23/Cdca8/Cdt1/Cenpe/Cenpf/Cep63/Chmp1a/Chmp2a/Chmp6/Chmp7/Cul3/Dctn2/Eml4/Hnrnpu/Incenp/Kif14/Kif22/Kif2c/Kpnb1/Mad1l1/Mlh1/Ndc80/Ndel1/Nudc/Pinx1/Rab11a/Rrs1/Seh1l/Spag5/Spice1/Sun1/Terf1/Trappc12/Ttl/Ube2b	42	82	0.51219512195122
BP	GO:0030433	ubiquitin-dependent ERAD pathway	43/5163	84/29008	3.53547794579345e-12	5.61699058637934e-11	2.6292791249506e-11	Amfr/Aup1/Bag6/Bcap31/Calr/Canx/Ccdc47/Clgn/Derl2/Dnajb12/Dnajb9/Dnajc18/Ecpas/Edem1/Edem3/Eif2ak3/Erlec1/Erlin1/Erlin2/Fbxo2/Herpud1/Hsp90b1/Hspa5/Nrros/Os9/Psmc6/Rnf103/Rnf121/Rnf185/Sec61b/Sel1l/Stub1/Syvn1/Tmub1/Ube2g2/Ube2j2/Ubqln2/Ubxn4/Usp14/Usp19/Vcp/Wfs1/Yod1	43	84	0.511904761904762
BP	GO:0033046	negative regulation of sister chromatid segregation	22/5163	43/29008	6.7044115440002e-07	4.41518501161879e-06	2.06672124606977e-06	Anapc15/Atm/Aurkb/Ccnb1/Cdt1/Cenpe/Cep192/Dync1li1/Gen1/Kntc1/Mad1l1/Mad2l1/Ndc80/Pcid2/Psmg2/Rad21/Tpr/Trip13/Ttk/Usp44/Zfp207/Zwilch	22	43	0.511627906976744
BP	GO:0033048	negative regulation of mitotic sister chromatid segregation	22/5163	43/29008	6.7044115440002e-07	4.41518501161879e-06	2.06672124606977e-06	Anapc15/Atm/Aurkb/Ccnb1/Cdt1/Cenpe/Cep192/Dync1li1/Gen1/Kntc1/Mad1l1/Mad2l1/Ndc80/Pcid2/Psmg2/Rad21/Tpr/Trip13/Ttk/Usp44/Zfp207/Zwilch	22	43	0.511627906976744
BP	GO:1903432	regulation of TORC1 signaling	22/5163	43/29008	6.7044115440002e-07	4.41518501161879e-06	2.06672124606977e-06	Alg13/Atm/C9orf72/Clec16a/Depdc5/Flcn/Gpr137/Lamtor5/Lars/Otud5/Pih1d1/Pip4p1/Rragc/Rragd/Seh1l/Sik3/Smcr8/Stk11/Szt2/Telo2/Tsc2/Wac	22	43	0.511627906976744
BP	GO:2000816	negative regulation of mitotic sister chromatid separation	22/5163	43/29008	6.7044115440002e-07	4.41518501161879e-06	2.06672124606977e-06	Anapc15/Atm/Aurkb/Ccnb1/Cdt1/Cenpe/Cep192/Dync1li1/Gen1/Kntc1/Mad1l1/Mad2l1/Ndc80/Pcid2/Psmg2/Rad21/Tpr/Trip13/Ttk/Usp44/Zfp207/Zwilch	22	43	0.511627906976744
BP	GO:1901992	positive regulation of mitotic cell cycle phase transition	46/5163	90/29008	6.77726171588973e-13	1.22705123089684e-11	5.743752169472e-12	Akt1/Anapc5/Ankrd17/Anp32b/App/Brd4/Camk2d/Ccnb1/Cdc16/Cdc23/Cdc25b/Cdc27/Cdc7/Cdk4/Cdt1/Cenpe/Crebbp/Cul3/Cul4a/Cul4b/Dbf4/Ddx3x/Dtl/Eif4g1/Hspa2/Klhl18/Kmt2e/Lmnb1/Lsm11/Mad1l1/Mdm2/Mepce/Nsmce2/Pbx1/Phb2/Rab11a/Rad51b/Rad51c/Rcc2/Rdx/Rpl17/Rptor/Sin3a/Ube2c/Ube2e2/Wnt10b	46	90	0.511111111111111
BP	GO:0006890	retrograde vesicle-mediated transport, Golgi to endoplasmic reticulum	23/5163	45/29008	3.83422597340364e-07	2.65141524058543e-06	1.24111134537984e-06	Arcn1/Arf4/Cog4/Copa/Copb2/Cope/Copz1/Copz2/Ergic1/Ergic2/Gbf1/Golph3/Golph3l/Htt/Kdelr2/Kif1c/Nbas/Pitpnb/Rab6a/Rab6b/Rer1/Sec22b/Stx18	23	45	0.511111111111111
BP	GO:0031577	spindle checkpoint signaling	23/5163	45/29008	3.83422597340364e-07	2.65141524058543e-06	1.24111134537984e-06	Anapc15/Atm/Aurka/Aurkb/Ccnb1/Cdt1/Cenpe/Cep192/Dync1li1/Gen1/Hsf1/Kntc1/Mad1l1/Mad2l1/Ndc80/Pcid2/Psmg2/Tpr/Trip13/Ttk/Usp44/Zfp207/Zwilch	23	45	0.511111111111111
BP	GO:0042771	intrinsic apoptotic signaling pathway in response to DNA damage by p53 class mediator	23/5163	45/29008	3.83422597340364e-07	2.65141524058543e-06	1.24111134537984e-06	Aen/Bag6/Brca2/Cdip1/Chek2/Dyrk2/Ep300/Hipk1/Hipk2/Hnrnpk/Kdm1a/Marchf7/Nupr1/Rpl26/Rps27l/Shisa5/Sirt1/Snw1/Steap3/Tmem109/Trp53/Trp73/Zfp385a	23	45	0.511111111111111
BP	GO:1990542	mitochondrial transmembrane transport	47/5163	92/29008	3.90859569842687e-13	7.32717571194771e-12	3.42980637905739e-12	Abcb7/Afg3l2/Aifm1/Akt1/Atp5a1/Atp5b/Atp5j/Atp5o/Atp5pb/Dnajc15/Dnajc19/Hspd1/Letm1/Mcur1/Micu1/Micu2/Micu3/Mpc1/Mpc2/Mrpl18/Opa1/Pam16/Psen2/Romo1/Sfxn1/Sfxn5/Slc25a1/Slc25a12/Slc25a15/Slc25a22/Slc25a23/Slc25a28/Slc25a33/Slc25a37/Slc25a38/Slc25a4/Slc25a5/Slc8b1/Smdt1/Stoml2/Timm17a/Timm44/Tomm20/Tomm40/Tomm40l/Ucp2/Vdac1	47	92	0.510869565217391
BP	GO:0034502	protein localization to chromosome	49/5163	96/29008	1.30040582418719e-13	2.55853839402774e-12	1.19763625848232e-12	Atr/Aurkb/Brca2/Carm1/Cct3/Cct4/Cct6a/Cct7/Cct8/Cdt1/Chmp7/Ctcf/Daxx/Dkc1/Esr1/Ezh2/Gnl3/H1f5/Hdac8/Iffo1/Jarid2/Knl1/Kntc1/Lemd2/Macroh2a1/Mcm9/Nabp2/Ndc80/Nipbl/Pih1d1/Pinx1/Pphln1/Rad21/Rcc2/Rpa1/Ruvbl2/Setd2/Slf1/Smc5/Tcp1/Terf1/Tnks/Tpp1/Trappc12/Ttk/Vcp/Vcpip1/Wapl/Zwilch	49	96	0.510416666666667
BP	GO:0000070	mitotic sister chromatid segregation	81/5163	159/29008	1.78480903161546e-21	8.72497030455097e-20	4.08410552497595e-20	Akap8/Akap8l/Anapc1/Anapc15/Anapc5/Atm/Aurkb/Becn1/Ccnb1/Cdc16/Cdc20/Cdc23/Cdc27/Cdc6/Cdca8/Cdt1/Cenpe/Cep192/Chmp1a/Chmp2a/Chmp6/Chmp7/Cit/Cul3/Dctn2/Dscc1/Dync1li1/Eml4/Gen1/Hnrnpu/Incenp/Ino80/Kif14/Kif22/Kif23/Kif2c/Kntc1/Kpnb1/Macroh2a1/Mad1l1/Mad2l1/Naa10/Ncapd2/Ncaph/Ncaph2/Ndc80/Nipbl/Nsl1/Nsmce2/Nudc/Pcid2/Pds5a/Pds5b/Phf13/Pinx1/Ppp2r1a/Psmg2/Rab11a/Rad21/Ran/Rrs1/Seh1l/Sgo2a/Slf1/Smc1a…	81	159	0.509433962264151
BP	GO:0032784	regulation of DNA-templated transcription, elongation	27/5163	53/29008	4.12949241318513e-08	3.33879443839587e-07	1.56286936650076e-07	Alyref2/Brd4/Ccar2/Ccnk/Ccnt2/Cdc73/Cdk13/Ddx39b/Eaf1/Eloc/Ezh2/Hnrnpu/Kat7/Ldb1/Map2k1/Nelfa/Nelfcd/Nelfe/Scaf8/Setd5/Supt16/Supt4a/Supt6/Thoc1/Thoc5/Wdr43/Zmynd11	27	53	0.509433962264151
BP	GO:0009060	aerobic respiration	82/5163	161/29008	1.03019151785465e-21	5.15501346139079e-20	2.41303044298155e-20	1700066M21Rik/Abcd1/Aco1/Aco2/Actn3/Adsl/Akt1/Atp5a1/Atp5b/Atp5j/Atp5o/Atp5pb/Bnip3/Ccnb1/Chchd2/Coq7/Coq9/Cox5a/Cox5b/Cox7a2l/Cox7c/Cs/Cyc1/Dhtkd1/Dlat/Dld/Dlst/Dnajc15/Fh1/Hif1a/Ide/Idh1/Idh2/Idh3a/Idh3b/Idh3g/Mdh1/Mdh2/COX1/CYTB/ND1/ND2/ND4/ND5/Mtch2/Mtfr1l/Myc/Ndufa10/Ndufa12/Ndufa8/Ndufaf1/Ndufb8/Ndufb9/Ndufs1/Ndufs2/Ndufs4/Ndufs6/Ndufs7/Ndufs8/Ndufv2/Nupr1/Ogdh/Pank2/Park7/Pde12/Pde2a/Pdha1…	82	161	0.509316770186335
BP	GO:0048024	regulation of mRNA splicing, via spliceosome	56/5163	110/29008	2.76875135203171e-15	6.95470942377925e-14	3.25545717530335e-14	Acin1/C1qbp/Celf1/Celf3/Celf5/Celf6/Dazap1/Ddx17/Ddx5/Eif4a3/Fxr1/Fxr2/Hnrnpa2b1/Hnrnpk/Hnrnpl/Hnrnpu/Hspa8/Khdrbs1/Khdrbs3/Magoh/Malat1/Mbnl2/Ncbp1/Ncl/Nup98/Prpf19/Ptbp1/Ptbp3/Qk/Rbfox2/Rbfox3/Rbm15b/Rbm25/Rbm3/Rbm39/Rbm5/Rbm7/Rbm8a/Rbmx/Rbmxl1/Rest/Rnps1/Sap18/Sf1/Sfswap/Snw1/Son/Srrm4/Srsf10/Srsf2/Srsf3/Srsf7/Tra2b/Wtap/Ythdc1/Zfp64	56	110	0.509090909090909
BP	GO:0043620	regulation of DNA-templated transcription in response to stress	28/5163	55/29008	2.36902253276769e-08	2.00467885429277e-07	9.38377977097413e-08	Arnt/Atf4/Atf6/Bach1/Bag3/Bclaf1/Cebpb/Chek1/Cited2/Ddit3/Dnajb1/Egr1/Eif2ak3/Epas1/Hif1a/Hif1an/Hsf1/Impact/Ino80/Mt3/Nedd4/Nfe2l1/Nfe2l2/Notch1/Sin3a/Tmbim6/Trp53/Vegfa	28	55	0.509090909090909
BP	GO:0043666	regulation of phosphoprotein phosphatase activity	29/5163	57/29008	1.35971987107728e-08	1.19516179539365e-07	5.59447966173749e-08	Bod1l/Calm1/Calm2/Calm3/Csnk2b/Gnai2/Hsp90b1/Htt/Ikbkb/Magi2/Mastl/Mprip/Pawr/Ppp1r11/Ppp1r12a/Ppp1r15b/Ppp1r2/Ppp1r9b/Ppp2ca/Ppp2r2b/Ppp6r1/Ppp6r2/Ppp6r3/Ptpa/Rock1/Rock2/Tiprl/Tsc1/Vcan	29	57	0.508771929824561
BP	GO:0062237	protein localization to postsynapse	29/5163	57/29008	1.35971987107728e-08	1.19516179539365e-07	5.59447966173749e-08	Adam10/Cacng2/Cacng3/Cacng7/Camk2a/Dlg1/Dlg2/Dlg4/Git1/Gphn/Grin1/Grip1/Gsk3b/Hras/Kalrn/Magi2/Map2k1/Mapk10/Prkcz/Rab11a/Rab8a/Scrib/Snap23/Snap25/Snap47/Stx1b/Tnik/Vps35/Zdhhc2	29	57	0.508771929824561
BP	GO:0048524	positive regulation of viral process	31/5163	61/29008	4.48507282153641e-09	4.29904038927057e-08	2.01235465486416e-08	Adar/Bsg/Chmp2a/Cnot7/Ddb1/Ddx3x/Dhx9/Hacd3/Kpna2/Kpna6/Larp1/Lgals1/Notch1/Pde12/Pfn1/Pkn2/Ppid/Ppie/Rab7/Rsf1/Srpk1/Srpk2/Stau1/Stom/Top2a/Top2b/Trim11/Tsg101/Tyro3/Vapa/Vapb	31	61	0.508196721311475
BP	GO:0033045	regulation of sister chromatid segregation	35/5163	69/29008	4.90093299511305e-10	5.51246534229088e-09	2.58035149402692e-09	Anapc1/Anapc15/Anapc5/Atm/Aurkb/Becn1/Ccnb1/Cdc16/Cdc23/Cdc27/Cdc6/Cdt1/Cenpe/Cep192/Cit/Cul3/Dync1li1/Gen1/Hnrnpu/Kntc1/Mad1l1/Mad2l1/Ndc80/Nsmce2/Pcid2/Psmg2/Rad21/Tacc3/Tpr/Trip13/Ttk/Ube2c/Usp44/Zfp207/Zwilch	35	69	0.507246376811594
BP	GO:0061912	selective autophagy	35/5163	69/29008	4.90093299511305e-10	5.51246534229088e-09	2.58035149402692e-09	Ambra1/Atg13/Atg2a/Atg5/Aup1/Bag3/Becn1/Clec16a/Htt/Huwe1/Lrsam1/Mapk3/Mfn2/Phb2/Rab7/Rb1cc1/Retreg1/Ripk2/Rnf41/Slc25a4/Slc25a5/Smurf1/Tbk1/Tex264/Trp53/Ufc1/Ufm1/Ulk1/Ulk2/Usp30/Vdac1/Vps13d/Wdfy3/Wdr81/Wipi2	35	69	0.507246376811594
BP	GO:0006261	DNA-dependent DNA replication	72/5163	142/29008	4.20314444267532e-19	1.60909535742179e-17	7.53207748573269e-18	Alyref2/Atg7/Atr/Blm/Bod1l/Brca2/Ccne2/Cdc45/Cdc6/Cdc7/Cdk9/Cdt1/Dach1/Dbf4/Ddx21/Ddx23/Dna2/Dnaja3/Dscc1/E2f7/E2f8/Fancm/Fbh1/Fgfr1/Gen1/Helb/Ilkap/Ino80/Kat7/Lig3/Mcm10/Mcm3/Mcm5/Mcm6/Mcm9/Mms22l/Noc3l/Nucks1/Orc6/Pcna/Pola1/Pold1/Pole/Pole3/Polg/Polq/Prim2/Pura/Rad51/Recql4/Rfc2/Rfc3/Rfc5/Rnaseh1/Rpa1/Samhd1/Senp2/Sirt7/Smarcal1/Srpk2/Stoml2/Thoc1/Ticrr/Tipin/Traip/Twnk/Upf1/Wiz/Zfp365/Zgrf1/Z…	72	142	0.507042253521127
BP	GO:0032922	circadian regulation of gene expression	36/5163	71/29008	2.81988481268559e-10	3.31858666381794e-09	1.55341023014609e-09	Arntl/Atf4/Bhlhe40/Cartpt/Clock/Csnk1e/Egr1/Hdac1/Hdac2/Hdac3/Hnrnpu/Huwe1/Id2/Kdm5a/Kmt2a/Maged1/Mta1/Mycbp2/Nampt/Ncoa2/Ncor1/Ngfr/Noct/Nr1d1/Nrip1/Ogt/Per3/Ppp1cb/Ppp1cc/Rai1/Rbm4b/Rora/Rorc/Sirt1/Top1/Zfhx3	36	71	0.507042253521127
BP	GO:0006626	protein targeting to mitochondrion	38/5163	75/29008	9.34251021336761e-11	1.17335281434686e-09	5.49239314811252e-10	Aifm1/Aip/Bag3/Bag4/Bcap31/Bnip3l/Dnajc15/Dnajc19/Fbxw7/Fis1/Gdap1/Hspd1/Immp1l/Mff/Mfn2/Mipep/Nol3/Pam16/Parl/Pmpcb/Ppp2r2b/Prkaa1/Romo1/Samm50/Siah3/Srebf1/Timm13/Timm17a/Timm22/Timm29/Timm44/Timm8a1/Timm9/Tomm20/Tomm22/Tomm40/Tomm40l/Ywhaz	38	75	0.506666666666667
BP	GO:0016571	histone methylation	78/5163	154/29008	1.55419182071591e-20	7.05492072903542e-19	3.30236547770162e-19	Arid4b/Ash1l/Ash2l/Baz2a/Bcor/Brca1/Brd4/Carm1/Crebbp/Ctcf/Cxxc1/Dnmt1/Dnmt3b/Dot1l/Dpy30/Ehmt1/Ezh2/Fh1/Gata3/H1f2/H1f3/H1f4/H1f5/Hdac2/Iws1/Jarid2/Kdm1a/Kdm3a/Kdm4a/Kdm4b/Kmt2a/Kmt2b/Kmt2d/Kmt2e/Kmt5b/L3mbtl2/Lmna/Macroh2a1/Men1/Mtf2/Mthfr/Ncoa6/Nelfa/Nelfe/Nsd3/Ogt/Paxbp1/Paxip1/Phf1/Phf19/Pih1d1/Prdm9/Prmt1/Prmt2/Prmt7/Rbbp5/Rlf/Rnf20/Satb1/Setd1a/Setd1b/Setd2/Setd5/Setd7/Setdb1/Sirt1/Sirt7/S…	78	154	0.506493506493506
BP	GO:0043487	regulation of RNA stability	84/5163	166/29008	5.74192603804689e-22	2.91919519774304e-20	1.36645751440173e-20	Ago2/Alkbh5/Angel2/Brf1/Btg2/Cacng7/Carhsp1/Celf1/Cnot1/Cnot2/Cnot3/Cnot6/Cnot6l/Cnot7/Cnot8/Dcp1a/Dcp1b/Dhx36/Dhx9/Dicer1/Dkc1/E2f1/Elavl4/Exosc5/Exosc8/Fastkd1/Fus/Fxr1/Fxr2/Gigyf2/Hnrnpd/Hnrnpm/Hnrnpr/Hnrnpu/Ikbke/Khsrp/Larp1/Larp4b/Lsm1/Mettl3/Mex3d/Mlh1/Mtor/Myd88/Myef2/Noct/Pabpc1/Pabpc4/Pan2/Pan3/Patl1/Pcid2/Pde12/Polr2g/Pum1/Pum2/Qk/Rc3h1/Rc3h2/Rida/Rock1/Rock2/Srsf1/Syncrip/Taf15/Tent4a/…	84	166	0.506024096385542
BP	GO:0006417	regulation of translation	197/5163	390/29008	1.42236022341999e-49	1.29129988854772e-46	6.04449622764647e-47	Aars/Abce1/Aco1/Ago2/Ago3/Akap6/Akt1/Akt2/Aplp1/App/Ascc2/Ascc3/Bc1/Btg2/C1qbp/Calr/Casc3/Cdk4/Celf1/Cnbp/Cnot1/Cnot10/Cnot2/Cnot3/Cnot6/Cnot6l/Cnot7/Cnot8/Cpeb1/Cpeb2/Cpeb4/Dapk3/Dcp1a/Dcp1b/Ddx25/Ddx39b/Ddx3x/Ddx6/Dhx36/Dhx9/Dnajc1/Dph1/Dph3/Dph5/Dph6/Eef2/Eefsec/Eif1/Eif2ak1/Eif2ak3/Eif2b5/Eif2s1/Eif2s3x/Eif3d/Eif3e/Eif4a3/Eif4e/Eif4e2/Eif4g1/Eif4g2/Eif4g3/Eif5/Eif5a/Eif5b/Eif6/Elavl4/Enc1/Epr…	197	390	0.505128205128205
BP	GO:0036503	ERAD pathway	53/5163	105/29008	2.40680686359047e-14	5.2924766844697e-13	2.47737614150671e-13	Amfr/Aup1/Bag6/Bcap31/Brsk2/Calr/Canx/Ccdc47/Clgn/Derl2/Dnajb12/Dnajb9/Dnajc18/Ecpas/Edem1/Edem3/Eif2ak3/Erlec1/Erlin1/Erlin2/Fbxo2/Get4/Herpud1/Hsp90b1/Hspa5/Nploc4/Nrros/Os9/Psmc6/Rnf103/Rnf121/Rnf139/Rnf185/Rnft2/Sdf2l1/Sec61b/Sel1l/Stub1/Syvn1/Tmem259/Tmub1/Tor1a/Ube2g2/Ube2j2/Ubqln2/Ubxn4/Uggt1/Uggt2/Usp14/Usp19/Vcp/Wfs1/Yod1	53	105	0.504761904761905
BP	GO:0106027	neuron projection organization	55/5163	109/29008	8.01060213239513e-15	1.90736916042926e-13	8.92827901341353e-14	Abcd1/Abhd17b/Abi2/Abl2/Actr2/Actr3/Adam10/App/Arf1/Atp1a3/Cdc42/Cfl1/Chrna7/Ckap5/Cntnap2/Cttn/Cux2/Dbn1/Dbnl/Dctn1/Dhx36/Dip2a/Dlg4/Dtnbp1/Dvl1/Fyn/Grin1/Gsk3b/Homer1/Igf1r/Insr/Kalrn/Kif1a/Lrp8/Lzts3/Marcks/Mfn1/Mfn2/Mtmr2/Opa1/Ppfia2/Prnp/Psen1/Pten/Septin7/Sipa1l1/Srcin1/Stau2/Tanc1/Tanc2/Ube3a/Vps35/Wasl/Zfp365/Zfp804a	55	109	0.504587155963303
BP	GO:0016570	histone modification	232/5163	461/29008	7.36152455940383e-58	9.35649771500226e-55	4.37971966418426e-55	Akap8/Akap8l/Apbb1/App/Arid4b/Arrb1/Ash1l/Ash2l/Asxl1/Atf2/Atg5/Atg7/Atm/Atxn7/Atxn7l3/Aurkb/Baz1b/Baz2a/BC004004/Bcor/Bmi1/Brca1/Brca2/Brd4/Brd7/Brd8/Brpf1/Brpf3/Carm1/Ccnb1/Cdc73/Cdk9/Chek1/Crebbp/Crtc2/Ctcf/Cul4b/Cxxc1/Daxx/Dcaf1/Ddb1/Dnmt1/Dnmt3b/Dot1l/Dpy30/Ehmt1/Elk4/Eny2/Ep300/Ep400/Eya3/Ezh2/Fh1/Flcn/Gata2/Gata3/Glyr1/Gm5136/H1f2/H1f3/H1f4/H1f5/Hat1/Hcfc1/Hdac1/Hdac11/Hdac2/Hdac3/Hdac4/Hd…	232	461	0.503253796095445
BP	GO:0048193	Golgi vesicle transport	137/5163	274/29008	3.2307455455046e-34	6.41605873177554e-32	3.003318063025e-32	0610009B22Rik/Ankfy1/Ap4m1/Arcn1/Arf1/Arf4/Arfgef2/Arl1/Arl3/Atp2c1/Bbs1/Bbs2/Bcap31/Blzf1/Ccdc93/Chic2/Cnih4/Cnst/Cog1/Cog4/Cog5/Cog6/Cog8/Copa/Copb1/Copb2/Cope/Copg2/Copz1/Copz2/Creb3l2/Csk/Cul3/Cux1/Cyth3/Dop1b/Ehd3/Eps15/Ergic1/Ergic2/Erp29/Exoc1/Exoc4/Exoc5/Gabarapl2/Gbf1/Gcc2/Gga3/Golga2/Golph3/Golph3l/Gopc/Gosr2/Htt/Hyou1/Insig1/Kdelr2/Kif16b/Kif1c/Klhl20/Lamp1/Llgl1/Lman1/Lman2l/Lmf1/Macf…	137	274	0.5
BP	GO:0000819	sister chromatid segregation	94/5163	188/29008	6.44476114324504e-24	4.26629761097107e-22	1.99702795951869e-22	Akap8/Akap8l/Anapc1/Anapc15/Anapc5/Atm/Aurkb/Becn1/Ccnb1/Cdc16/Cdc20/Cdc23/Cdc27/Cdc6/Cdca8/Cdt1/Cenpe/Cep192/Chmp1a/Chmp2a/Chmp6/Chmp7/Cit/Cul3/Dctn2/Ddx11/Dscc1/Dync1li1/Eml4/Fbxw7/Gen1/Hdac8/Hnrnpu/Incenp/Ino80/Kif14/Kif22/Kif23/Kif2c/Kntc1/Kpnb1/Lats1/Macroh2a1/Mad1l1/Mad2l1/Naa10/Ncapd2/Ncaph/Ncaph2/Ndc80/Nipbl/Nsl1/Nsmce2/Nudc/Pcid2/Pds5a/Pds5b/Phb2/Phf13/Pinx1/Ppp2r1a/Psmg2/Rab11a/Rad21/Ra…	94	188	0.5
BP	GO:0031929	TOR signaling	64/5163	128/29008	9.3995004155261e-17	2.79130024021815e-15	1.306590662778e-15	Akt1s1/Akt3/Alg13/Arntl/Atm/C9orf72/Ccdc88a/Clec16a/Cntnap2/Depdc5/Epm2a/Flcn/Fnip1/Gata3/Golph3/Gpr137/Gsk3b/Hdac3/Hif1a/Icmt/Kdr/Lamtor5/Larp1/Lars/Mapkap1/Mfsd8/Mios/Mlst8/Mtor/Nprl2/Nprl3/Otud5/Pdcd6/Pih1d1/Pip4p1/Prkaa1/Prr5/Rheb/Rhebl1/Rictor/Rps6/Rps6kb1/Rps6kb2/Rptor/Rragc/Rragd/Seh1l/Sik3/Sirt1/Smcr8/Smg1/Stk11/Szt2/Tbck/Telo2/Tiprl/Tmem127/Tsc1/Tsc2/Ubr1/Wac/Wdr59/Xbp1/Zmpste24	64	128	0.5
BP	GO:0042177	negative regulation of protein catabolic process	61/5163	122/29008	4.89062850757117e-16	1.37521876839003e-14	6.43731539934612e-15	Anxa2/Atraid/Azin1/Bag5/Bag6/Banp/Ccar2/Cdk5rap3/Clec16a/Csnk2a1/Csnk2a2/Ctsa/Cyp51/Dab2ip/Dedd/Dysf/Eif3h/Flna/Furin/Fyn/Gabarapl2/Hipk2/Hmgcr/Lrig2/Mad2l1/Mad2l2/Marchf7/Mdm4/Mgat3/Mycbp2/Ogt/Park7/Pbk/Pdcl3/Phb/Psen1/Psen2/Psme3ip1/Psmf1/Ric1/Rpl23/Rpl5/Rps7/Rybp/Sco1/Sdcbp/Sf3b3/Smad4/Smarcc1/Snx12/Snx3/Styx/Sufu/Timp2/Tlk2/Uchl5/Usp14/Usp19/Usp7/Vps35/Wac	61	122	0.5
BP	GO:0030518	intracellular steroid hormone receptor signaling pathway	55/5163	110/29008	1.32524529127583e-14	3.06252139129379e-13	1.43354763373991e-13	Arid1a/Arntl/Brca1/Calr/Carm1/Clock/Cnot1/Cnot2/Daxx/Ddx17/Ddx5/Dnaja1/Ep300/Esr1/Foxa1/Foxp1/Gper1/Hdac1/Kdm3a/Kmt2d/Lats1/Lbh/Med1/Ncoa2/Ncoa3/Ncor1/Nedd4/Padi2/Pak1/Park7/Parp1/Phb/Phb2/Pias2/Ppargc1b/Ppp5c/Prmt2/Rbfox2/Rhoa/Rnf14/Rnf6/Safb/Safb2/Sirt1/Skp2/Smarca4/Strn3/Taf7/Tmf1/Trip4/Ube3a/Ubr5/Ufm1/Wbp2/Zmiz1	55	110	0.5
BP	GO:0006352	DNA-templated transcription, initiation	51/5163	102/29008	1.19695410175484e-13	2.36231158902236e-12	1.10578368472023e-12	Atf7ip/Bclaf1/Bdp1/Brf1/Cand1/Cavin1/Dhx36/Esr1/Gtf2a1/Gtf2a2/Gtf2b/Gtf2e2/Gtf2f2/Gtf3c1/Gtf3c4/Hmgb1/Maz/Med1/Med12/Med14/Med16/Med17/Myc/Ncoa6/Paxip1/Polr2g/Polr2i/Psmc6/Rsf1/Smarca5/Sub1/Taf1/Taf10/Taf11/Taf12/Taf1b/Taf4/Taf5/Taf6/Taf6l/Taf7/Taf8/Taf9b/Tbp/Tbpl1/Tfb1m/Thra/Trp53/Ubtf/Wnt10b/Zfp451	51	102	0.5
BP	GO:0016575	histone deacetylation	39/5163	78/29008	8.91206943901065e-11	1.12596821639985e-09	5.27058872755972e-10	Akap8/Akap8l/Baz2a/BC004004/Elk4/Hdac1/Hdac11/Hdac2/Hdac3/Hdac4/Hdac5/Hdac8/Hdac9/Kdm5a/Mideas/Mier1/Mier2/Morf4l1/Morf4l2/Mta1/Mta2/Ncor1/Nipbl/Phb/Rcor2/Rest/Sap30bp/Sfpq/Sin3a/Sirt1/Sirt7/Sphk2/Srebf1/Tada2a/Tbl1xr1/Trp53/Vegfa/Zbtb7b/Znhit1	39	78	0.5
BP	GO:0070936	protein K48-linked ubiquitination	35/5163	70/29008	8.12443006732626e-10	8.78074031936367e-09	4.110211129657e-09	Amfr/Bfar/Birc2/Btrc/Cdc34/Cul3/Fbxo38/Hace1/Itch/Klhl3/Peli1/Rbx1/Rnf126/Rnf187/Rnf4/Rnf6/Skp1/Skp2/Syvn1/Trim32/Trim44/Ttc3/Ube2b/Ube2c/Ube2d3/Ube2e1/Ube2e2/Ube2g1/Ube2g2/Ube2h/Ube2k/Ube2q2/Ube2t/Ube3a/Ubr5	35	70	0.5
BP	GO:0016239	positive regulation of macroautophagy	33/5163	66/29008	2.45706224258476e-09	2.45513058987833e-08	1.14923169439665e-08	Bag3/Becn1/Bnip3/Bnip3l/C9orf72/Clec16a/Elapor1/Epm2a/Gnai3/Hif1a/Htt/Ikbkg/Kdr/Larp1/Lrsam1/Map3k7/Mapk3/Pafah1b2/Pip4k2a/Rab3gap1/Rab3gap2/Ripk2/Sirt1/Slc25a4/Slc25a5/Smcr8/Tbk1/Tsc1/Tsc2/Ulk1/Vdac1/Vps13d/Wac	33	66	0.5
BP	GO:1903051	negative regulation of proteolysis involved in cellular protein catabolic process	33/5163	66/29008	2.45706224258476e-09	2.45513058987833e-08	1.14923169439665e-08	Bag5/Bag6/Ccar2/Clec16a/Csnk2a1/Csnk2a2/Eif3h/Gabarapl2/Hipk2/Marchf7/Ogt/Park7/Pbk/Pdcl3/Psen1/Psen2/Psme3ip1/Psmf1/Rpl23/Rpl5/Rps7/Rybp/Sco1/Sdcbp/Smarcc1/Styx/Sufu/Tlk2/Uchl5/Usp14/Usp19/Usp7/Wac	33	66	0.5
BP	GO:0010823	negative regulation of mitochondrion organization	26/5163	52/29008	1.19640720535664e-07	9.02989048698509e-07	4.22683680752327e-07	Adck1/Akt1/Bnip3/Bok/Clec16a/Flcn/Gclc/Ghitm/Gpx1/Huwe1/Lmna/Mapt/Mfn1/Mfn2/Nol3/Oma1/Opa1/Bcl2l2/Pam16/Parl/Prelid1/Rnf41/Slc25a5/Slc35f6/Trp53/Usp30	26	52	0.5
BP	GO:0060323	head morphogenesis	23/5163	46/29008	6.3763796036911e-07	4.24313009229916e-06	1.98618338495796e-06	Arid5b/Asph/Atp6ap2/Crebbp/Crispld2/Dkk1/Ep300/Flvcr1/Ihh/Kat6a/Lef1/Lrp6/Nipbl/Pdgfra/Plekha1/Ptpn11/Rab3gap1/Sgpl1/Specc1l/Ssbp3/Stra6/Tgfb2/Zfp950	23	46	0.5
BP	GO:0030219	megakaryocyte differentiation	22/5163	44/29008	1.11542592512456e-06	7.08145030386274e-06	3.31478381029709e-06	Abi1/Cnot4/Eif6/Ep300/Gabpa/Gata2/H4c17/H4f16/Kdm1a/Med1/Meis1/Nbeal2/Pip4k2a/Prmt1/Ptpn11/Ptpn6/Rabgap1l/Sp1/Sp3/Wasf2/Zfp385a/Zfpm1	22	44	0.5
BP	GO:1902100	negative regulation of metaphase/anaphase transition of cell cycle	22/5163	44/29008	1.11542592512456e-06	7.08145030386274e-06	3.31478381029709e-06	Anapc15/Atm/Aurkb/Ccnb1/Cdt1/Cenpe/Cep192/Dync1li1/Gen1/Kntc1/Mad1l1/Mad2l1/Ndc80/Pcid2/Psmg2/Rad21/Tpr/Trip13/Ttk/Usp44/Zfp207/Zwilch	22	44	0.5
BP	GO:0071174	mitotic spindle checkpoint signaling	21/5163	42/29008	1.95289231107963e-06	1.18309157644529e-05	5.53797970107976e-06	Anapc15/Atm/Aurkb/Ccnb1/Cdt1/Cenpe/Cep192/Dync1li1/Gen1/Kntc1/Mad1l1/Mad2l1/Ndc80/Pcid2/Psmg2/Tpr/Trip13/Ttk/Usp44/Zfp207/Zwilch	21	42	0.5
BP	GO:0006284	base-excision repair	20/5163	40/29008	3.42236069960471e-06	1.97899019526733e-05	9.26353272073455e-06	Apex2/Dna2/Ercc5/Hmga1/Hmgb1/Huwe1/Lig3/Ogg1/Parp1/Parp2/Pcna/Pold1/Pole/Polq/Rpa1/Rpa3/Rps3/Tdg/Ung/Usp47	20	40	0.5
BP	GO:0010591	regulation of lamellipodium assembly	20/5163	40/29008	3.42236069960471e-06	1.97899019526733e-05	9.26353272073455e-06	Abi2/Actr2/Actr3/Akirin1/Aqp1/Arpc2/Brk1/Capzb/Cdc42/Cfl1/Fer/Fscn1/Hdac4/Mtor/Nckap1/Plce1/Rac1/Slit2/Twf1/Wasf2	20	40	0.5
BP	GO:0006903	vesicle targeting	19/5163	38/29008	6.00382338118102e-06	3.2582662329125e-05	1.52517460337252e-05	Ahi1/Chp1/Clasp1/Clasp2/Cul3/Exoc4/Fam91a1/Gbf1/Map4k2/Pdcd6/Preb/Psen1/Sar1a/Sar1b/Scrib/Sec16a/Stard3/Tmed10/Wdr11	19	38	0.5
BP	GO:0031114	regulation of microtubule depolymerization	19/5163	38/29008	6.00382338118102e-06	3.2582662329125e-05	1.52517460337252e-05	Arhgef2/Atxn7/Ckap2/Clasp1/Clasp2/Dysf/Eml4/Gas2l1/Hdgfl3/Katnb1/Map1b/Map1s/Mid1ip1/Nav3/Specc1l/Spef1/Taok1/Tpx2/Ttbk2	19	38	0.5
BP	GO:0031112	positive regulation of microtubule polymerization or depolymerization	18/5163	36/29008	1.05447526735088e-05	5.43927786040165e-05	2.54609287895897e-05	Cdkn1b/Ckap5/Clip1/Dctn1/Drg1/Fes/Git1/Katnb1/Map1b/Mapre1/Mapt/Nav3/Pak1/Rac1/Rps3/Slain1/Slain2/Togaram1	18	36	0.5
BP	GO:1902745	positive regulation of lamellipodium organization	18/5163	36/29008	1.05447526735088e-05	5.43927786040165e-05	2.54609287895897e-05	Abi2/Actr2/Actr3/Akirin1/Aqp1/Arpc2/Brk1/Cdc42/Cfl1/Coro1b/Coro1c/Fscn1/Hdac4/Mtor/Nckap1/Plce1/Rac1/Wasf2	18	36	0.5
BP	GO:0035308	negative regulation of protein dephosphorylation	17/5163	34/29008	1.85443457746262e-05	9.20697792169917e-05	4.30973035847809e-05	Arpp19/Bod1l/Ensa/Gnai2/Igbp1/Ikbkb/Mastl/Mprip/Ppp1r11/Ppp1r8/Ppp1r9b/Ptpa/Rock1/Rock2/Swap70/Tiprl/Ywhae	17	34	0.5
BP	GO:0007020	microtubule nucleation	16/5163	32/29008	3.26605940434878e-05	0.00015172373914208	7.10209593466425e-05	Cep192/Ckap5/Clasp1/Clasp2/Dctn1/Git1/Mzt1/Ndel1/Pak1/Slain1/Slain2/Tpx2/Tubg1/Tubg2/Tubgcp3/Tubgcp6	16	32	0.5
BP	GO:1904738	vascular associated smooth muscle cell migration	16/5163	32/29008	3.26605940434878e-05	0.00015172373914208	7.10209593466425e-05	Dock4/Dock5/Dock7/Gna13/Igfbp5/Iqgap1/Lrp1/Mdm2/Myo5a/Nfe2l2/Nr4a3/Pak1/Prkg1/Rhoa/Ssh1/Tpm1	16	32	0.5
BP	GO:0070979	protein K11-linked ubiquitination	15/5163	30/29008	5.76179869141037e-05	0.000251657942844762	0.000117799552193349	Anapc1/Anapc10/Anapc5/Cdc16/Cdc23/Cdc27/Rnf4/Ube2b/Ube2c/Ube2d3/Ube2e2/Ube2h/Ube2l3/Ube2t/Ube2w	15	30	0.5
BP	GO:1900078	positive regulation of cellular response to insulin stimulus	15/5163	30/29008	5.76179869141037e-05	0.000251657942844762	0.000117799552193349	Gnai2/Irs1/Marcks/Mfn2/Myo1c/Myo5a/Nucks1/Opa1/Osbpl8/Pak1/Prkcz/Ptpn11/Sirt1/Snx5/Zbtb7b	15	30	0.5
BP	GO:0035384	thioester biosynthetic process	13/5163	26/29008	0.000180390863235378	0.000700033339795512	0.000327681348008136	Acat1/Acly/Acsl1/Acsl4/Dip2a/Dlat/Dld/Gcdh/Mpc1/Mpc2/Pdha1/Pdk1/Pdk2	13	26	0.5
BP	GO:0071616	acyl-CoA biosynthetic process	13/5163	26/29008	0.000180390863235378	0.000700033339795512	0.000327681348008136	Acat1/Acly/Acsl1/Acsl4/Dip2a/Dlat/Dld/Gcdh/Mpc1/Mpc2/Pdha1/Pdk1/Pdk2	13	26	0.5
BP	GO:0090151	establishment of protein localization to mitochondrial membrane	13/5163	26/29008	0.000180390863235378	0.000700033339795512	0.000327681348008136	Ap3b1/Bcs1l/Calm1/Calm3/Mtch2/Romo1/Samm50/Timm13/Timm22/Timm29/Timm9/Tomm22/Tomm40	13	26	0.5
BP	GO:1902473	regulation of protein localization to synapse	13/5163	26/29008	0.000180390863235378	0.000700033339795512	0.000327681348008136	Abhd17b/Adam10/Camk2a/Clstn3/Dlg1/Gsk3b/Hras/Kalrn/Magi2/Map2k1/Mapt/Prkcz/Tnik	13	26	0.5
BP	GO:0008090	retrograde axonal transport	12/5163	24/29008	0.000320338586391158	0.00117266803946763	0.000548918775855816	Dlg2/Dst/Fbxw11/Kif1a/Kif1b/Kif1c/Kif5a/Kif5b/Ndel1/Snapin/Sod1/Tmem108	12	24	0.5
BP	GO:0016578	histone deubiquitination	12/5163	24/29008	0.000320338586391158	0.00117266803946763	0.000548918775855816	Asxl1/Atxn7/Atxn7l3/Eny2/Gm5136/Mysm1/Sart3/Taf10/Uimc1/Usp3/Usp36/Usp7	12	24	0.5
BP	GO:0031629	synaptic vesicle fusion to presynaptic active zone membrane	12/5163	24/29008	0.000320338586391158	0.00117266803946763	0.000548918775855816	Grik5/Snap23/Snap25/Snap47/Snapin/Stx11/Stx1b/Stx2/Syt1/Syt7/Syt9/Vamp1	12	24	0.5
BP	GO:0034405	response to fluid shear stress	12/5163	24/29008	0.000320338586391158	0.00117266803946763	0.000548918775855816	Akt1/Ass1/Cited2/Hdac3/Hdac5/Mtss1/Nfe2l2/P2rx7/Pkd2/Plec/Socs5/Xbp1	12	24	0.5
BP	GO:0070734	histone H3-K27 methylation	12/5163	24/29008	0.000320338586391158	0.00117266803946763	0.000548918775855816	Ezh2/Gata3/H1f2/H1f3/H1f4/Hdac2/Macroh2a1/Mtf2/Ogt/Phf1/Phf19/Supt6	12	24	0.5
BP	GO:0140112	extracellular vesicle biogenesis	12/5163	24/29008	0.000320338586391158	0.00117266803946763	0.000548918775855816	Arrdc1/Atp13a2/Chmp2a/Hgs/Pdcd6ip/Rab11a/Rab7/Sdc1/Sdcbp/Smpd3/Steap3/Tsg101	12	24	0.5
BP	GO:1901522	positive regulation of transcription from RNA polymerase II promoter involved in cellular response to chemical stimulus	12/5163	24/29008	0.000320338586391158	0.00117266803946763	0.000548918775855816	Atf2/Atf4/Ep300/Hif1a/Mt3/Nfe2l2/Notch1/Runx2/Smad5/Trp53/Vegfa/Xbp1	12	24	0.5
BP	GO:0003180	aortic valve morphogenesis	11/5163	22/29008	0.000570539718937788	0.00191637416165415	0.000897043087636691	Emilin1/Gata3/Gata4/Hey1/Nfatc1/Nos3/Notch1/Slit2/Slit3/Smad6/Sox9	11	22	0.5
BP	GO:0010663	positive regulation of striated muscle cell apoptotic process	11/5163	22/29008	0.000570539718937788	0.00191637416165415	0.000897043087636691	Bnip3/Camk2a/Camk2d/Capn1/Eif5a/Fbxo32/Hmgcr/Ltk/Pten/Smad4/Trp53	11	22	0.5
BP	GO:0034315	regulation of Arp2/3 complex-mediated actin nucleation	11/5163	22/29008	0.000570539718937788	0.00191637416165415	0.000897043087636691	Abi2/Arf1/Arfip2/Brk1/Coro1b/Fchsd2/Gmfb/Nckap1/Wasf1/Wasf2/Wasl	11	22	0.5
BP	GO:0035561	regulation of chromatin binding	11/5163	22/29008	0.000570539718937788	0.00191637416165415	0.000897043087636691	Btaf1/Cdt1/Ctbp2/Fbh1/Med25/Mepce/Mfn2/Ppp3ca/Senp2/Tdg/Wapl	11	22	0.5
BP	GO:0048791	calcium ion-regulated exocytosis of neurotransmitter	11/5163	22/29008	0.000570539718937788	0.00191637416165415	0.000897043087636691	Cacna1a/Cadps/P2rx7/Rab3gap1/Rims2/Snap25/Stx1b/Syt1/Syt6/Syt7/Unc13a	11	22	0.5
BP	GO:0061323	cell proliferation involved in heart morphogenesis	11/5163	22/29008	0.000570539718937788	0.00191637416165415	0.000897043087636691	Bmpr2/Gng5/Hand2/Hes1/Lrp6/Mks1/Naca/Notch1/Smad4/Sox9/Tbx3	11	22	0.5
BP	GO:0090201	negative regulation of release of cytochrome c from mitochondria	11/5163	22/29008	0.000570539718937788	0.00191637416165415	0.000897043087636691	Akt1/Ghitm/Gpx1/Lmna/Mfn2/Nol3/Opa1/Bcl2l2/Pam16/Parl/Prelid1	11	22	0.5
BP	GO:0097734	extracellular exosome biogenesis	11/5163	22/29008	0.000570539718937788	0.00191637416165415	0.000897043087636691	Atp13a2/Chmp2a/Hgs/Pdcd6ip/Rab11a/Rab7/Sdc1/Sdcbp/Smpd3/Steap3/Tsg101	11	22	0.5
BP	GO:0099515	actin filament-based transport	11/5163	22/29008	0.000570539718937788	0.00191637416165415	0.000897043087636691	Actn4/Fnbp1l/Myo15/Myo19/Myo1b/Myo1c/Myo5a/Myo7a/Myrip/Syne2/Wasl	11	22	0.5
BP	GO:2001224	positive regulation of neuron migration	11/5163	22/29008	0.000570539718937788	0.00191637416165415	0.000897043087636691	Arhgef2/Dab2ip/Flna/Kif20b/Nipbl/Nsmf/Pax6/Plaa/Shtn1/Wdr62/Zfp609	11	22	0.5
BP	GO:0006349	regulation of gene expression by genetic imprinting	10/5163	20/29008	0.00101972480340785	0.00319164128171847	0.00149398786900268	Arid4b/Brca1/Ctcf/Dnmt3a/Dnmt3b/Gsk3b/Pcgf3/Pcgf5/Prmt7/Xist	10	20	0.5
BP	GO:0006541	glutamine metabolic process	10/5163	20/29008	0.00101972480340785	0.00319164128171847	0.00149398786900268	Asns/Cad/Ctps/Ctps2/Gls/Glud1/Glul/Gmps/Pfas/Phgdh	10	20	0.5
BP	GO:0030050	vesicle transport along actin filament	10/5163	20/29008	0.00101972480340785	0.00319164128171847	0.00149398786900268	Actn4/Fnbp1l/Myo15/Myo19/Myo1b/Myo1c/Myo5a/Myo7a/Myrip/Wasl	10	20	0.5
BP	GO:0030220	platelet formation	10/5163	20/29008	0.00101972480340785	0.00319164128171847	0.00149398786900268	Actn1/Ep300/Mfap2/Myh9/Nbeal2/Prkdc/Ptpn11/Ptpn6/Zfp385a/Zfpm1	10	20	0.5
BP	GO:0033151	V(D)J recombination	10/5163	20/29008	0.00101972480340785	0.00319164128171847	0.00149398786900268	Atm/Dcaf1/Ezh2/Foxp1/Hmgb1/Lef1/Nhej1/Prkdc/Tcf3/Yy1	10	20	0.5
BP	GO:0034472	snRNA 3'-end processing	10/5163	20/29008	0.00101972480340785	0.00319164128171847	0.00149398786900268	Exosc4/Exosc5/Exosc8/Ints1/Ints14/Ints5/Ints6/Ints7/Ints8/Toe1	10	20	0.5
BP	GO:0045948	positive regulation of translational initiation	10/5163	20/29008	0.00101972480340785	0.00319164128171847	0.00149398786900268	Ddx3x/Habp4/Impact/Khdrbs1/Larp1/Mettl3/Polr2g/Rps6kb1/Rps6kb2/Uhmk1	10	20	0.5
BP	GO:0051481	negative regulation of cytosolic calcium ion concentration	10/5163	20/29008	0.00101972480340785	0.00319164128171847	0.00149398786900268	Atp2b1/Gtf2i/Il6st/Kcnk3/Lrp1/Nol3/Nos1/Ryr2/Slc8a1/Smpd3	10	20	0.5
BP	GO:0090141	positive regulation of mitochondrial fission	10/5163	20/29008	0.00101972480340785	0.00319164128171847	0.00149398786900268	Aurka/Bnip3/Ddhd2/Fis1/Kdr/Marchf5/Mff/Mief1/Pgam5/Vps35	10	20	0.5
BP	GO:0098969	neurotransmitter receptor transport to postsynaptic membrane	10/5163	20/29008	0.00101972480340785	0.00319164128171847	0.00149398786900268	Grip1/Mapk10/Rab11a/Rab8a/Scrib/Snap23/Snap25/Snap47/Stx1b/Vps35	10	20	0.5
BP	GO:0006474	N-terminal protein amino acid acetylation	9/5163	18/29008	0.00183025101801943	0.00537488226410051	0.00251594969205318	Crebbp/Ep300/Naa10/Gm16286/Naa15/Naa16/Naa20/Naa25/Sox4	9	18	0.5
BP	GO:0018196	peptidyl-asparagine modification	9/5163	18/29008	0.00183025101801943	0.00537488226410051	0.00251594969205318	Fut8/Hif1an/Magt1/Mgat1/Ost4/Stt3a/Tusc3/Uggt1/Uggt2	9	18	0.5
BP	GO:0021702	cerebellar Purkinje cell differentiation	9/5163	18/29008	0.00183025101801943	0.00537488226410051	0.00251594969205318	Atxn2/Cacna1a/Cend1/Herc1/Ldb1/Lhx1/Psap/Rora/Ttc21b	9	18	0.5
BP	GO:0039535	regulation of RIG-I signaling pathway	9/5163	18/29008	0.00183025101801943	0.00537488226410051	0.00251594969205318	Ankrd17/C1qbp/Gpatch3/Nlrx1/Nploc4/Pum1/Pum2/Sec14l1/Zc3hav1	9	18	0.5
BP	GO:0042026	protein refolding	9/5163	18/29008	0.00183025101801943	0.00537488226410051	0.00251594969205318	Bag5/Hspa1b/Hspa2/Hspa5/Hspa8/Hspa9/Hspd1/Pdcl/St13	9	18	0.5
BP	GO:1901663	quinone biosynthetic process	9/5163	18/29008	0.00183025101801943	0.00537488226410051	0.00251594969205318	Coq6/Coq7/Coq8a/Coq9/Fdxr/Ndufa9/Pdss1/Pptc7/Ubiad1	9	18	0.5
BP	GO:0001921	positive regulation of receptor recycling	8/5163	16/29008	0.00330204229780779	0.00898692882336981	0.00420672671412366	Anxa2/Arap1/Bves/Ece1/Nsf/Psen1/Psen2/Scrib	8	16	0.5
BP	GO:0002098	tRNA wobble uridine modification	8/5163	16/29008	0.00330204229780779	0.00898692882336981	0.00420672671412366	Ctu2/Dph3/Elp1/Elp2/Elp3/Elp5/Mto1/Trmu	8	16	0.5
BP	GO:0007638	mechanosensory behavior	8/5163	16/29008	0.00330204229780779	0.00898692882336981	0.00420672671412366	Abl2/Cntnap2/Etv1/Htt/Nrxn1/Nrxn2/Stra6/Strbp	8	16	0.5
BP	GO:0009070	serine family amino acid biosynthetic process	8/5163	16/29008	0.00330204229780779	0.00898692882336981	0.00420672671412366	Cbs/Dhfr/Mthfd1/Phgdh/Sephs1/Shmt1/Shmt2/Srr	8	16	0.5
BP	GO:0042541	hemoglobin biosynthetic process	8/5163	16/29008	0.00330204229780779	0.00898692882336981	0.00420672671412366	Eif2ak1/Fech/Hif1a/Ldb1/Prmt1/Slc25a37/Slc6a9/Snx3	8	16	0.5
BP	GO:0044794	positive regulation by host of viral process	8/5163	16/29008	0.00330204229780779	0.00898692882336981	0.00420672671412366	Cfl1/Hspa8/Igf2r/Nucks1/Ppib/Stom/Vapa/Vapb	8	16	0.5
BP	GO:0045717	negative regulation of fatty acid biosynthetic process	8/5163	16/29008	0.00330204229780779	0.00898692882336981	0.00420672671412366	Acadvl/Brca1/Erlin1/Erlin2/Insig1/Sirt1/Trib3/Wdtc1	8	16	0.5
BP	GO:0046500	S-adenosylmethionine metabolic process	8/5163	16/29008	0.00330204229780779	0.00898692882336981	0.00420672671412366	Ahcy/Ahcyl1/Ahcyl2/Amd1/Amd2/Dnmt1/Mat2a/Pcmt1	8	16	0.5
BP	GO:0048715	negative regulation of oligodendrocyte differentiation	8/5163	16/29008	0.00330204229780779	0.00898692882336981	0.00420672671412366	Daam2/Dusp10/Hes1/Hes5/Id2/Lingo1/Nf1/Notch1	8	16	0.5
BP	GO:0055057	neuroblast division	8/5163	16/29008	0.00330204229780779	0.00898692882336981	0.00420672671412366	Arhgef2/Aspm/Dock7/Fgfr1/Lef1/Lrp6/Rab10/Tead3	8	16	0.5
BP	GO:0060979	vasculogenesis involved in coronary vascular morphogenesis	8/5163	16/29008	0.00330204229780779	0.00898692882336981	0.00420672671412366	Angpt1/Fgfr1/Gata4/Notch1/Nrp1/Pbrm1/Spred1/Zfpm2	8	16	0.5
BP	GO:0070885	negative regulation of calcineurin-NFAT signaling cascade	8/5163	16/29008	0.00330204229780779	0.00898692882336981	0.00420672671412366	Actn3/Atp2b4/Chp1/Dyrk2/Gsk3b/Homer2/Mtor/Prnp	8	16	0.5
BP	GO:0106057	negative regulation of calcineurin-mediated signaling	8/5163	16/29008	0.00330204229780779	0.00898692882336981	0.00420672671412366	Actn3/Atp2b4/Chp1/Dyrk2/Gsk3b/Homer2/Mtor/Prnp	8	16	0.5
BP	GO:0106380	purine ribonucleotide salvage	8/5163	16/29008	0.00330204229780779	0.00898692882336981	0.00420672671412366	Adsl/Adss/Adssl1/Ampd3/Aprt/Gmps/Impdh1/Impdh2	8	16	0.5
BP	GO:1902165	regulation of intrinsic apoptotic signaling pathway in response to DNA damage by p53 class mediator	8/5163	16/29008	0.00330204229780779	0.00898692882336981	0.00420672671412366	Hnrnpk/Kdm1a/Marchf7/Rpl26/Sirt1/Steap3/Trp73/Zfp385a	8	16	0.5
BP	GO:0001553	luteinization	7/5163	14/29008	0.00599609823328439	0.0149432173617734	0.00699482914644445	Fzd4/Mfn2/Pdgfra/Plekha1/Ptprn/Sgpl1/Stat5a	7	14	0.5
BP	GO:0006268	DNA unwinding involved in DNA replication	7/5163	14/29008	0.00599609823328439	0.0149432173617734	0.00699482914644445	Blm/Mcm6/Pura/Rad51/Recql4/Rpa1/Twnk	7	14	0.5
BP	GO:0006750	glutathione biosynthetic process	7/5163	14/29008	0.00599609823328439	0.0149432173617734	0.00699482914644445	Eif2ak3/Gclc/Gclm/Gss/Hagh/Nfe2l2/Slc7a11	7	14	0.5
BP	GO:0006901	vesicle coating	7/5163	14/29008	0.00599609823328439	0.0149432173617734	0.00699482914644445	Cul3/Gbf1/Pdcd6/Preb/Sar1a/Sar1b/Sec16a	7	14	0.5
BP	GO:0010225	response to UV-C	7/5163	14/29008	0.00599609823328439	0.0149432173617734	0.00699482914644445	Brca2/Dcun1d3/Ercc5/Hmgn1/Impact/Trp53/Yy1	7	14	0.5
BP	GO:0010642	negative regulation of platelet-derived growth factor receptor signaling pathway	7/5163	14/29008	0.00599609823328439	0.0149432173617734	0.00699482914644445	Hgs/Inppl1/Lrp1/Phf14/Ptgir/Ptpn2/Slc9a3r1	7	14	0.5
BP	GO:0010988	regulation of low-density lipoprotein particle clearance	7/5163	14/29008	0.00599609823328439	0.0149432173617734	0.00699482914644445	Anxa2/Cnpy2/Csk/Hnrnpk/Khsrp/Ldlrap1/Mylip	7	14	0.5
BP	GO:0019511	peptidyl-proline hydroxylation	7/5163	14/29008	0.00599609823328439	0.0149432173617734	0.00699482914644445	Crtap/Egln1/Egln3/Ero1a/P4ha1/P4ha2/Prdx4	7	14	0.5
BP	GO:0021903	rostrocaudal neural tube patterning	7/5163	14/29008	0.00599609823328439	0.0149432173617734	0.00699482914644445	Atp6ap2/Bmi1/Hes1/Kdm2b/Lrp6/Pax6/Ssbp3	7	14	0.5
BP	GO:0034393	positive regulation of smooth muscle cell apoptotic process	7/5163	14/29008	0.00599609823328439	0.0149432173617734	0.00699482914644445	Arrb1/Atf4/Map2k4/Mfn2/Pdcd4/Sod2/Stk4	7	14	0.5
BP	GO:0035435	phosphate ion transmembrane transport	7/5163	14/29008	0.00599609823328439	0.0149432173617734	0.00699482914644445	Ank/Slc20a1/Slc20a2/Slc25a11/Slc37a2/Slc37a4/Xpr1	7	14	0.5
BP	GO:0036065	fucosylation	7/5163	14/29008	0.00599609823328439	0.0149432173617734	0.00699482914644445	Fut10/Fut11/Fut8/Pofut1/Pofut2/Slc35c1/Slc35c2	7	14	0.5
BP	GO:0048755	branching morphogenesis of a nerve	7/5163	14/29008	0.00599609823328439	0.0149432173617734	0.00699482914644445	Cpe/Epha7/Hnrnpk/Map3k13/Rere/Rtn4/Shox2	7	14	0.5
BP	GO:0061085	regulation of histone H3-K27 methylation	7/5163	14/29008	0.00599609823328439	0.0149432173617734	0.00699482914644445	Gata3/Macroh2a1/Mtf2/Ogt/Phf1/Phf19/Supt6	7	14	0.5
BP	GO:1900112	regulation of histone H3-K9 trimethylation	7/5163	14/29008	0.00599609823328439	0.0149432173617734	0.00699482914644445	Kdm4a/Kdm4b/Lmna/Pih1d1/Sirt1/Smarcb1/Zfp110	7	14	0.5
BP	GO:1901201	regulation of extracellular matrix assembly	7/5163	14/29008	0.00599609823328439	0.0149432173617734	0.00699482914644445	Antxr1/Clasp1/Clasp2/Emilin1/Notch1/Phldb1/Sox9	7	14	0.5
BP	GO:2000644	regulation of receptor catabolic process	7/5163	14/29008	0.00599609823328439	0.0149432173617734	0.00699482914644445	Anxa2/Furin/Git1/Itch/Mtmr2/Mylip/Ptpn1	7	14	0.5
BP	GO:0000279	M phase	6/5163	12/29008	0.0109795815804203	0.0250090469331796	0.0117065827376977	Cdc20/Mlh1/Nfe2l1/Terf1/Ube2b/Xrcc5	6	12	0.5
BP	GO:0000491	small nucleolar ribonucleoprotein complex assembly	6/5163	12/29008	0.0109795815804203	0.0250090469331796	0.0117065827376977	Nopchap1/Nufip1/Pih1d1/Ruvbl1/Ruvbl2/Znhit3	6	12	0.5
BP	GO:0006266	DNA ligation	6/5163	12/29008	0.0109795815804203	0.0250090469331796	0.0117065827376977	Aptx/Lig3/Nhej1/Pnkp/Rad51/Top2a	6	12	0.5
BP	GO:0006534	cysteine metabolic process	6/5163	12/29008	0.0109795815804203	0.0250090469331796	0.0117065827376977	Cbs/Csad/Gclc/Gclm/Mthfd1/Slc7a11	6	12	0.5
BP	GO:0014874	response to stimulus involved in regulation of muscle adaptation	6/5163	12/29008	0.0109795815804203	0.0250090469331796	0.0117065827376977	Actn3/Fbxo32/Hdac4/Ndufs4/Nol3/Selenon	6	12	0.5
BP	GO:0016188	synaptic vesicle maturation	6/5163	12/29008	0.0109795815804203	0.0250090469331796	0.0117065827376977	Clcn3/Dlg4/Picalm/Snapin/Unc13a/Zdhhc2	6	12	0.5
BP	GO:0033523	histone H2B ubiquitination	6/5163	12/29008	0.0109795815804203	0.0250090469331796	0.0117065827376977	Cdc73/Cdk9/Rnf20/Ube2e1/Wac/Wdr70	6	12	0.5
BP	GO:0042996	regulation of Golgi to plasma membrane protein transport	6/5163	12/29008	0.0109795815804203	0.0250090469331796	0.0117065827376977	Atp2c1/Cnst/Csk/Gopc/Rack1/Vamp4	6	12	0.5
BP	GO:0043248	proteasome assembly	6/5163	12/29008	0.0109795815804203	0.0250090469331796	0.0117065827376977	Ecpas/Pomp/Psmd11/Psmd9/Psmg2/Sem1	6	12	0.5
BP	GO:0045141	meiotic telomere clustering	6/5163	12/29008	0.0109795815804203	0.0250090469331796	0.0117065827376977	Atm/Cep63/Mlh1/Sun1/Terf1/Ube2b	6	12	0.5
BP	GO:0048934	peripheral nervous system neuron differentiation	6/5163	12/29008	0.0109795815804203	0.0250090469331796	0.0117065827376977	Etv1/Hand2/Hoxd10/Hoxd9/Nefh/Onecut2	6	12	0.5
BP	GO:0048935	peripheral nervous system neuron development	6/5163	12/29008	0.0109795815804203	0.0250090469331796	0.0117065827376977	Etv1/Hand2/Hoxd10/Hoxd9/Nefh/Onecut2	6	12	0.5
BP	GO:0060439	trachea morphogenesis	6/5163	12/29008	0.0109795815804203	0.0250090469331796	0.0117065827376977	Hoxa5/Lrp6/Map2k1/Map2k2/Mapk1/Mapk3	6	12	0.5
BP	GO:0070863	positive regulation of protein exit from endoplasmic reticulum	6/5163	12/29008	0.0109795815804203	0.0250090469331796	0.0117065827376977	Bcap31/Cd81/Edem1/Sar1a/Sar1b/Tmem30a	6	12	0.5
BP	GO:1902036	regulation of hematopoietic stem cell differentiation	6/5163	12/29008	0.0109795815804203	0.0250090469331796	0.0117065827376977	Foxc1/Hspa9/N4bp2l2/Nfe2l2/Prkdc/Setd1a	6	12	0.5
BP	GO:1903025	regulation of RNA polymerase II regulatory region sequence-specific DNA binding	6/5163	12/29008	0.0109795815804203	0.0250090469331796	0.0117065827376977	Ddit3/Ep300/Fbxw7/Lamtor5/Zfp593/Zmpste24	6	12	0.5
BP	GO:1903867	extraembryonic membrane development	6/5163	12/29008	0.0109795815804203	0.0250090469331796	0.0117065827376977	Dnajb6/E2f7/E2f8/Fzd5/Paxip1/Tmed2	6	12	0.5
BP	GO:1905245	regulation of aspartic-type peptidase activity	6/5163	12/29008	0.0109795815804203	0.0250090469331796	0.0117065827376977	App/Bin1/Efna3/Picalm/Rock2/Tmed10	6	12	0.5
BP	GO:1990253	cellular response to leucine starvation	6/5163	12/29008	0.0109795815804203	0.0250090469331796	0.0117065827376977	Atf2/Atf4/Impact/Lars/Mtor/Rragd	6	12	0.5
BP	GO:0003056	regulation of vascular associated smooth muscle contraction	5/5163	10/29008	0.0203313702364808	0.042155255416912	0.0197326186273872	Atp2b1/Dock4/Dock5/Map2k1/Rhoa	5	10	0.5
BP	GO:0003357	noradrenergic neuron differentiation	5/5163	10/29008	0.0203313702364808	0.042155255416912	0.0197326186273872	Insm1/Phox2a/Phox2b/Rnf220/Sox4	5	10	0.5
BP	GO:0006488	dolichol-linked oligosaccharide biosynthetic process	5/5163	10/29008	0.0203313702364808	0.042155255416912	0.0197326186273872	Alg10b/Alg2/Dhdds/Dpagt1/Rft1	5	10	0.5
BP	GO:0006607	NLS-bearing protein import into nucleus	5/5163	10/29008	0.0203313702364808	0.042155255416912	0.0197326186273872	Ipo5/Kpna1/Kpna2/Kpna6/Ranbp2	5	10	0.5
BP	GO:0006616	SRP-dependent cotranslational protein targeting to membrane, translocation	5/5163	10/29008	0.0203313702364808	0.042155255416912	0.0197326186273872	Sec61a2/Sec61b/Srp54a/Srp54c/Zfand2b	5	10	0.5
BP	GO:0007220	Notch receptor processing	5/5163	10/29008	0.0203313702364808	0.042155255416912	0.0197326186273872	Adam10/Aph1a/Ncstn/Psen1/Psen2	5	10	0.5
BP	GO:0010612	regulation of cardiac muscle adaptation	5/5163	10/29008	0.0203313702364808	0.042155255416912	0.0197326186273872	Atp2b4/Foxo1/Lmna/Oga/Ppp3ca	5	10	0.5
BP	GO:0031468	nuclear membrane reassembly	5/5163	10/29008	0.0203313702364808	0.042155255416912	0.0197326186273872	Ankle2/Chmp2a/Chmp7/Nsfl1c/Ubxn2a	5	10	0.5
BP	GO:0033299	secretion of lysosomal enzymes	5/5163	10/29008	0.0203313702364808	0.042155255416912	0.0197326186273872	Bloc1s6/Gnptab/Lyst/M6pr/Nagpa	5	10	0.5
BP	GO:0043201	response to leucine	5/5163	10/29008	0.0203313702364808	0.042155255416912	0.0197326186273872	Lars/Mtor/Rptor/Rragd/Ubr1	5	10	0.5
BP	GO:0043353	enucleate erythrocyte differentiation	5/5163	10/29008	0.0203313702364808	0.042155255416912	0.0197326186273872	Id2/Maea/Med1/Sp1/Sp3	5	10	0.5
BP	GO:0045607	regulation of inner ear auditory receptor cell differentiation	5/5163	10/29008	0.0203313702364808	0.042155255416912	0.0197326186273872	Dll1/Hes1/Hes5/Hey1/Notch1	5	10	0.5
BP	GO:0045631	regulation of mechanoreceptor differentiation	5/5163	10/29008	0.0203313702364808	0.042155255416912	0.0197326186273872	Dll1/Hes1/Hes5/Hey1/Notch1	5	10	0.5
BP	GO:0048280	vesicle fusion with Golgi apparatus	5/5163	10/29008	0.0203313702364808	0.042155255416912	0.0197326186273872	Sec22b/Stx5a/Uso1/Vti1b/Yipf4	5	10	0.5
BP	GO:0048703	embryonic viscerocranium morphogenesis	5/5163	10/29008	0.0203313702364808	0.042155255416912	0.0197326186273872	Hoxa2/Lhx1/Ndst1/Nipbl/Rdh10	5	10	0.5
BP	GO:0050847	progesterone receptor signaling pathway	5/5163	10/29008	0.0203313702364808	0.042155255416912	0.0197326186273872	Nedd4/Phb/Ube3a/Ubr5/Wbp2	5	10	0.5
BP	GO:0051643	endoplasmic reticulum localization	5/5163	10/29008	0.0203313702364808	0.042155255416912	0.0197326186273872	Esyt3/Gramd2/Mospd3/Myo5a/Vapb	5	10	0.5
BP	GO:0051775	response to redox state	5/5163	10/29008	0.0203313702364808	0.042155255416912	0.0197326186273872	Arntl/Clock/Ryr2/Slc7a11/Smpd3	5	10	0.5
BP	GO:0070142	synaptic vesicle budding	5/5163	10/29008	0.0203313702364808	0.042155255416912	0.0197326186273872	Ap1s2/Ap3b1/Arf1/Picalm/Snap91	5	10	0.5
BP	GO:0070544	histone H3-K36 demethylation	5/5163	10/29008	0.0203313702364808	0.042155255416912	0.0197326186273872	Kdm2b/Kdm4a/Kdm4b/Kdm7a/Phf8	5	10	0.5
BP	GO:0071233	cellular response to leucine	5/5163	10/29008	0.0203313702364808	0.042155255416912	0.0197326186273872	Lars/Mtor/Rptor/Rragd/Ubr1	5	10	0.5
BP	GO:0071257	cellular response to electrical stimulus	5/5163	10/29008	0.0203313702364808	0.042155255416912	0.0197326186273872	Actb/Grm1/Nsmf/Pten/Rest	5	10	0.5
BP	GO:0071871	response to epinephrine	5/5163	10/29008	0.0203313702364808	0.042155255416912	0.0197326186273872	Akap6/Atp2b4/Nos1/Ryr2/Slc9a1	5	10	0.5
BP	GO:0071872	cellular response to epinephrine stimulus	5/5163	10/29008	0.0203313702364808	0.042155255416912	0.0197326186273872	Akap6/Atp2b4/Nos1/Ryr2/Slc9a1	5	10	0.5
BP	GO:0090647	modulation of age-related behavioral decline	5/5163	10/29008	0.0203313702364808	0.042155255416912	0.0197326186273872	App/Dkk1/Picalm/Prnp/Psen1	5	10	0.5
BP	GO:0098887	neurotransmitter receptor transport, endosome to postsynaptic membrane	5/5163	10/29008	0.0203313702364808	0.042155255416912	0.0197326186273872	Grip1/Rab11a/Rab8a/Scrib/Vps35	5	10	0.5
BP	GO:0099640	axo-dendritic protein transport	5/5163	10/29008	0.0203313702364808	0.042155255416912	0.0197326186273872	Dlg2/Kif3a/Kif5a/Kif5b/Myo5a	5	10	0.5
BP	GO:1900119	positive regulation of execution phase of apoptosis	5/5163	10/29008	0.0203313702364808	0.042155255416912	0.0197326186273872	Bcl10/Bok/Ptgis/Trp53/Trp53bp2	5	10	0.5
BP	GO:1900262	regulation of DNA-directed DNA polymerase activity	5/5163	10/29008	0.0203313702364808	0.042155255416912	0.0197326186273872	Dscc1/Pcna/Rfc2/Rfc3/Rfc5	5	10	0.5
BP	GO:1900264	positive regulation of DNA-directed DNA polymerase activity	5/5163	10/29008	0.0203313702364808	0.042155255416912	0.0197326186273872	Dscc1/Pcna/Rfc2/Rfc3/Rfc5	5	10	0.5
BP	GO:1902188	positive regulation of viral release from host cell	5/5163	10/29008	0.0203313702364808	0.042155255416912	0.0197326186273872	Chmp2a/Ddb1/Tsg101/Vapa/Vapb	5	10	0.5
BP	GO:1902746	regulation of lens fiber cell differentiation	5/5163	10/29008	0.0203313702364808	0.042155255416912	0.0197326186273872	Cdkn1b/Spred1/Spred2/Spred3/Zeb2	5	10	0.5
BP	GO:1902884	positive regulation of response to oxidative stress	5/5163	10/29008	0.0203313702364808	0.042155255416912	0.0197326186273872	Foxo3/Foxp1/Macroh2a1/Pawr/Selenon	5	10	0.5
BP	GO:2000234	positive regulation of rRNA processing	5/5163	10/29008	0.0203313702364808	0.042155255416912	0.0197326186273872	Bud23/Dimt1/Heatr1/Sirt7/Wdr43	5	10	0.5
BP	GO:2000807	regulation of synaptic vesicle clustering	5/5163	10/29008	0.0203313702364808	0.042155255416912	0.0197326186273872	Magi2/Pcdh17/Picalm/Pten/Snap91	5	10	0.5
BP	GO:2000980	regulation of inner ear receptor cell differentiation	5/5163	10/29008	0.0203313702364808	0.042155255416912	0.0197326186273872	Dll1/Hes1/Hes5/Hey1/Notch1	5	10	0.5
BP	GO:0042254	ribosome biogenesis	147/5163	296/29008	3.45476719831478e-36	8.44424828665016e-34	3.9527012560476e-34	Abce1/Bms1/Brix1/Bud23/Bysl/C1qbp/Chd7/Cul4a/Cul4b/Ddx17/Ddx18/Ddx21/Ddx27/Ddx31/Ddx3x/Ddx47/Ddx52/Ddx56/Dhx30/Dhx37/Dimt1/Dis3/Dkc1/Drosha/Efl1/Eif6/Eral1/Eri1/Eri3/Esf1/Exosc1/Exosc4/Exosc5/Exosc8/Fam207a/Frg1/Gar1/Glul/Heatr1/Heatr3/Helb/Helq/Imp3/Imp4/Krr1/Las1l/Ltv1/Malsu1/Mdn1/Mettl5/Mphosph10/Mpv17l2/Mrpl1/Mrto4/Mterf3/Mtrex/Ncl/Ngdn/Nifk/Nip7/Nle1/Noc4l/Nol10/Nol11/Nol6/Nol9/Nom1/Nop10/No…	147	296	0.496621621621622
BP	GO:0006401	RNA catabolic process	135/5163	272/29008	2.63945694818468e-33	5.08295421385262e-31	2.37929994755021e-31	Ago2/Ago3/Alkbh5/Angel2/Atm/Brf1/Btg2/Cacng7/Carhsp1/Casc3/Celf1/Cnot1/Cnot10/Cnot2/Cnot3/Cnot6/Cnot6l/Cnot7/Cnot8/Csde1/Dcp1a/Dcp1b/Ddx5/Dhx36/Dhx9/Dicer1/Dis3/Dkc1/Dna2/Drosha/E2f1/Edc4/Eif3e/Eif4a3/Elavl4/Etf1/Exosc4/Exosc5/Exosc8/Fastkd1/Fus/Fxr1/Fxr2/Gigyf2/Grsf1/Gspt1/Gspt2/Gtpbp1/Gtpbp2/Hnrnpd/Hnrnpm/Hnrnpr/Hnrnpu/Ikbke/Khsrp/Larp1/Larp4b/Lrpprc/Lsm1/Lsm3/Lsm4/Magoh/Magohb/Mettl3/Mex3d/Mlh…	135	272	0.496323529411765
BP	GO:0040029	regulation of gene expression, epigenetic	61/5163	123/29008	8.0233706779348e-16	2.21689220253372e-14	1.03771375450086e-14	Arid4b/Ash2l/Atf7ip/Bahd1/Baz2a/Brca1/Chek1/Ctcf/Dnmt1/Dnmt3a/Dnmt3b/Eif1/Ep300/Ezh2/Glmn/Gpx1/Gsk3b/H3f3a/H3f3b/Hat1/Hdac1/Hdac4/Hdac5/Hells/Hnrnpu/Jarid2/Macroh2a1/Mbd2/Mettl3/Mphosph8/Mta1/Padi2/Pcgf3/Pcgf5/Phf2/Phf8/Pole3/Pphln1/Prmt7/Rbm15b/Rrp8/Sertad2/Setd1a/Setdb1/Sirt1/Smarca4/Smarca5/Smarcd1/Sphk2/Suz12/Tdg/Tpr/Trim27/Trim28/Ubtf/Upf1/Wbp2/Xist/Ythdc1/Zmiz1/Zmiz2	61	123	0.495934959349593
BP	GO:0018107	peptidyl-threonine phosphorylation	59/5163	119/29008	2.40905914614882e-15	6.14842203766095e-14	2.87803895456207e-14	Acvr1/Acvr1b/Akt1/Akt3/App/Atf2/Cab39/Cad/Cadm4/Camk2a/Camk2d/Cdc42bpa/Cdk10/Chek1/Cit/Csnk2a1/Csnk2a2/Csnk2b/Dcaf1/Dyrk2/Eif4g1/Grk2/Gsk3b/Hipk1/Hipk2/Lmtk2/Map2k1/Map3k10/Map3k12/Map3k7/Mapk1/Mtor/Ogt/Pard3/Pbk/Phip/Pkn1/Prkaca/Prkag2/Prkca/Prkdc/Ripk2/Rock1/Rock2/Rptor/Sbk1/Spred1/Spred2/Stk39/Tbk1/Tgfbr1/Tnks/Trpc6/Ttbk1/Ttk/Ube2k/Ulk1/Vrk1/Wnk1	59	119	0.495798319327731
BP	GO:0097061	dendritic spine organization	50/5163	101/29008	3.40102026716744e-13	6.43258446364556e-12	3.01105365758621e-12	Abhd17b/Abi2/Abl2/Actr2/Actr3/Adam10/App/Arf1/Cdc42/Cfl1/Chrna7/Ckap5/Cntnap2/Cttn/Cux2/Dbn1/Dbnl/Dhx36/Dip2a/Dlg4/Dtnbp1/Dvl1/Fyn/Grin1/Homer1/Igf1r/Insr/Kalrn/Kif1a/Lrp8/Lzts3/Marcks/Mfn1/Mfn2/Mtmr2/Opa1/Ppfia2/Prnp/Pten/Septin7/Sipa1l1/Srcin1/Stau2/Tanc1/Tanc2/Ube3a/Vps35/Wasl/Zfp365/Zfp804a	50	101	0.495049504950495
BP	GO:1905037	autophagosome organization	50/5163	101/29008	3.40102026716744e-13	6.43258446364556e-12	3.01105365758621e-12	Ambra1/Atg13/Atg2a/Atg3/Atg4b/Atg5/Atg7/Atp13a2/Bag3/Becn1/C9orf72/Elapor1/Emc6/Epm2a/Gabarapl1/Gabarapl2/Lrsam1/Map1lc3a/Mfn2/Mtmr3/Nprl2/Nprl3/Nsfl1c/Nupr1/Phf23/Pik3c2a/Pikfyve/Pip4k2a/Psen1/Rab1a/Rab1b/Rab23/Rab3gap1/Rab3gap2/Rab7/Rb1cc1/Sec22b/Smcr8/Smurf1/Tbc1d12/Tbc1d14/Trp53inp1/Ubqln2/Ubxn2a/Ulk1/Ulk2/Ulk3/Wdr45/Wdr45b/Wipi2	50	101	0.495049504950495
BP	GO:0006479	protein methylation	96/5163	194/29008	5.76741522024278e-24	3.85809723417294e-22	1.80595184624998e-22	Arid4b/Ash1l/Ash2l/Baz2a/Bcor/Brca1/Brd4/Btg1/Btg2/Carm1/Crebbp/Ctcf/Cxxc1/Dnmt1/Dnmt3b/Dot1l/Dpy30/Eef1akmt2/Ehmt1/Etf1/Ezh2/Fam98a/Fam98b/Fh1/Gata3/Gspt1/H1f2/H1f3/H1f4/H1f5/Hdac2/Hemk1/Icmt/Iws1/Jarid2/Kdm1a/Kdm3a/Kdm4a/Kdm4b/Kmt2a/Kmt2b/Kmt2d/Kmt2e/Kmt5a/Kmt5b/L3mbtl2/Lmna/Macroh2a1/Men1/Mettl22/Mtf2/Mthfr/Mtr/Ncoa6/Nelfa/Nelfe/Nsd3/Ogt/Paxbp1/Paxip1/Pcmt1/Phf1/Phf19/Pih1d1/Prdm9/Prmt1/Prmt2/…	96	194	0.494845360824742
BP	GO:0008213	protein alkylation	96/5163	194/29008	5.76741522024278e-24	3.85809723417294e-22	1.80595184624998e-22	Arid4b/Ash1l/Ash2l/Baz2a/Bcor/Brca1/Brd4/Btg1/Btg2/Carm1/Crebbp/Ctcf/Cxxc1/Dnmt1/Dnmt3b/Dot1l/Dpy30/Eef1akmt2/Ehmt1/Etf1/Ezh2/Fam98a/Fam98b/Fh1/Gata3/Gspt1/H1f2/H1f3/H1f4/H1f5/Hdac2/Hemk1/Icmt/Iws1/Jarid2/Kdm1a/Kdm3a/Kdm4a/Kdm4b/Kmt2a/Kmt2b/Kmt2d/Kmt2e/Kmt5a/Kmt5b/L3mbtl2/Lmna/Macroh2a1/Men1/Mettl22/Mtf2/Mthfr/Mtr/Ncoa6/Nelfa/Nelfe/Nsd3/Ogt/Paxbp1/Paxip1/Pcmt1/Phf1/Phf19/Pih1d1/Prdm9/Prmt1/Prmt2/…	96	194	0.494845360824742
BP	GO:0072655	establishment of protein localization to mitochondrion	48/5163	97/29008	1.02255849310779e-12	1.79018160432507e-11	8.37973119188812e-12	Aifm1/Aip/Akt1/Ap3b1/Bag3/Bag4/Bcap31/Bcs1l/Bnip3l/Calm1/Calm3/Ddit3/Dnaja1/Dnajc15/Dnajc19/Fbxw7/Fis1/Gdap1/Hspd1/Hsph1/Immp1l/Mapt/Mff/Mfn2/Mipep/Mtch2/Nol3/Pam16/Parl/Pmpcb/Ppp2r2b/Prkaa1/Romo1/Samm50/Siah3/Srebf1/Timm13/Timm17a/Timm22/Timm29/Timm44/Timm8a1/Timm9/Tomm20/Tomm22/Tomm40/Tomm40l/Ywhaz	48	97	0.494845360824742
BP	GO:0000045	autophagosome assembly	47/5163	95/29008	1.77334880686174e-12	2.9579085741749e-11	1.38457901041339e-11	Ambra1/Atg13/Atg2a/Atg3/Atg4b/Atg5/Atg7/Bag3/Becn1/C9orf72/Elapor1/Emc6/Epm2a/Gabarapl1/Gabarapl2/Lrsam1/Map1lc3a/Mfn2/Mtmr3/Nprl2/Nprl3/Nsfl1c/Nupr1/Phf23/Pikfyve/Pip4k2a/Psen1/Rab1a/Rab1b/Rab23/Rab3gap1/Rab3gap2/Rab7/Rb1cc1/Sec22b/Smcr8/Smurf1/Tbc1d12/Tbc1d14/Trp53inp1/Ubqln2/Ubxn2a/Ulk1/Ulk2/Wdr45/Wdr45b/Wipi2	47	95	0.494736842105263
BP	GO:1903312	negative regulation of mRNA metabolic process	46/5163	93/29008	3.07573844168459e-12	4.96099436469685e-11	2.3222112840504e-11	Acin1/Angel2/C1qbp/Cdk9/Dhx9/Dicer1/E2f1/Elavl4/Fus/Hnrnpa2b1/Hnrnpc/Hnrnpd/Hnrnpk/Hnrnpl/Hnrnpu/Ikbke/Larp1/Larp4b/Mtor/Myd88/Nbas/Nelfe/Noct/Ptbp1/Ptbp3/Qk/Rnf20/Rnps1/Sap18/Sfswap/Srsf1/Srsf10/Srsf7/Syncrip/Taf15/Tent4a/Tent4b/Tent5a/Tob1/Tra2b/Traf2/Traf3ip2/Vegfa/Ybx1/Ybx2/Zc3h14	46	93	0.494623655913978
BP	GO:0043543	protein acylation	120/5163	243/29008	1.70507382453283e-29	2.25744669893878e-27	1.05669706757232e-27	Apbb1/App/Arntl/Arrb1/Atf2/Atg5/Atg7/Bag6/Bmi1/Brca1/Brca2/Brd4/Brd7/Brd8/Brpf1/Brpf3/Camk1/Chek1/Clock/Crebbp/Crtc2/Ctcf/Ddx3x/Dip2a/Dip2b/Dld/Dlst/Dscc1/Ep300/Ep400/Flcn/Gata2/Gata3/Glul/Glyr1/Gsk3b/Gtf2b/Hat1/Hcfc1/Hdac2/Hdac8/Ing3/Iws1/Jade3/Kansl1/Kansl2/Kansl3/Kat6a/Kat7/Kmt2a/L3mbtl2/Ldb1/Lef1/Map3k7/Mapk3/Mettl8/Morf4l1/Morf4l2/Msl1/Msl2/Naa10/Gm16286/Naa15/Naa16/Naa20/Naa25/Nat9/Ncoa1/Nm…	120	243	0.493827160493827
BP	GO:1902099	regulation of metaphase/anaphase transition of cell cycle	30/5163	61/29008	2.11537947816875e-08	1.7996300647607e-07	8.42395886043104e-08	Anapc15/Anapc5/Atm/Aurkb/Ccnb1/Cdc16/Cdc23/Cdc27/Cdc6/Cdt1/Cenpe/Cep192/Cul3/Dync1li1/Gen1/Kntc1/Mad1l1/Mad2l1/Ndc80/Nsmce2/Pcid2/Psmg2/Rad21/Tpr/Trip13/Ttk/Ube2c/Usp44/Zfp207/Zwilch	30	61	0.491803278688525
BP	GO:0003170	heart valve development	29/5163	59/29008	3.68378521264405e-08	3.00905591598367e-07	1.40852076998134e-07	Acvr1/Adamts9/Bmpr2/Dchs1/Emilin1/Gata3/Gata4/Hectd1/Hey1/Jag1/Matr3/Mdm2/Mdm4/Mtor/Nfatc1/Nos3/Notch1/Pde2a/Shox2/Slit2/Slit3/Smad4/Smad6/Sox4/Sox9/Stra6/Tgfb2/Zfpm1/Zfpm2	29	59	0.491525423728814
BP	GO:0007062	sister chromatid cohesion	27/5163	55/29008	1.11865166013443e-07	8.50362595712238e-07	3.98049558239726e-07	Cdc20/Ddx11/Dscc1/Fbxw7/Hdac8/Kif22/Macroh2a1/Naa10/Nipbl/Nsmce2/Pds5a/Pds5b/Phb2/Ppp2r1a/Rad21/Rad51c/Recql4/Sfpq/Sgo2a/Slf1/Smc1a/Smc3/Smc5/Stag1/Stag2/Tnks/Wapl	27	55	0.490909090909091
BP	GO:0006364	rRNA processing	105/5163	214/29008	1.07591907076667e-25	8.87982557756125e-24	4.15659233627696e-24	Bms1/Brix1/Bud23/Bysl/Chd7/Ddx17/Ddx18/Ddx21/Ddx27/Ddx47/Ddx52/Ddx56/Dhx37/Dimt1/Dis3/Dkc1/Eif6/Eri1/Eri3/Esf1/Exosc1/Exosc4/Exosc5/Exosc8/Fam207a/Frg1/Gar1/Heatr1/Helb/Helq/Imp3/Imp4/Krr1/Las1l/Mdn1/Mettl5/Mphosph10/Mrpl1/Mrto4/Mtrex/Ncl/Ngdn/Nifk/Nol10/Nol11/Nol6/Nol9/Nop10/Nop14/Nop2/Nop9/Npm3/Nsun4/Pa2g4/Pdcd11/Pih1d1/Pin4/Ppan/Prkdc/Rpf2/Rpl10a/Rpl14/Rpl26/Rpl27/Rpl35/Rpl35a/Rpl5/Rpl7/Rpl7a/…	105	214	0.490654205607477
BP	GO:0065002	intracellular protein transmembrane transport	26/5163	53/29008	1.95084820776373e-07	1.42011917071461e-06	6.6474914513056e-07	Aifm1/Akt2/Dnajc15/Dnajc19/Hspa5/Hspd1/Pam16/Pex16/Pex2/Pex5/Pex7/Romo1/Rtn2/Sec61a2/Sec61b/Sec61g/Sec62/Sec63/Srp54a/Srp54c/Timm17a/Timm44/Tomm20/Tomm40/Tomm40l/Zfand2b	26	53	0.490566037735849
BP	GO:2000677	regulation of transcription regulatory region DNA binding	26/5163	53/29008	1.95084820776373e-07	1.42011917071461e-06	6.6474914513056e-07	Ddit3/Dot1l/Ep300/Fbxw7/Foxc1/Gata3/Gtf2b/H1f0/Hand2/Hey1/Id2/Lamtor5/Lgals9/Mad2l2/Neurod1/Park7/Parp1/Pax6/Psen1/Rest/Rnf220/Sin3a/Sri/Traf6/Zfp593/Zmpste24	26	53	0.490566037735849
BP	GO:0016241	regulation of macroautophagy	49/5163	100/29008	9.5686111401721e-13	1.68912566099427e-11	7.906694468458e-12	Atp13a2/Atp6v0a1/Bag3/Becn1/Bnip3/Bnip3l/C9orf72/Clec16a/Elapor1/Epm2a/Gnai3/Hif1a/Htt/Ikbkg/Kdr/Larp1/Lrsam1/Map3k7/Mapk3/Mtor/Npc1/Nupr1/Pafah1b2/Phf23/Pip4k2a/Poldip2/Rab3gap1/Rab3gap2/Ripk2/Rnf41/Rubcn/Sec22b/Sirt1/Slc25a4/Slc25a5/Smcr8/Smg1/Tbk1/Trp53/Tsc1/Tsc2/Ubqln2/Ubqln4/Ulk1/Usp30/Usp36/Vdac1/Vps13d/Wac	49	100	0.49
BP	GO:0031111	negative regulation of microtubule polymerization or depolymerization	24/5163	49/29008	5.9434289392183e-07	3.97584114828761e-06	1.86106705620287e-06	Arhgef2/Atxn7/Capzb/Ckap2/Clasp1/Clasp2/Dysf/Eml4/Gas2l1/Hdgfl3/Inpp5j/Katnb1/Map1b/Mapre1/Mid1ip1/Nav3/Specc1l/Spef1/Stmn1/Taok1/Tbcd/Tpx2/Ttbk2/Tubb4a	24	49	0.489795918367347
BP	GO:0047496	vesicle transport along microtubule	24/5163	49/29008	5.9434289392183e-07	3.97584114828761e-06	1.86106705620287e-06	Ap3b1/Ap3b2/Ap3m2/Ap3s2/Bicdl1/Bloc1s6/Borcs5/Dtnbp1/Fbxw11/Htt/Kif1a/Kif1b/Kif1c/Kif5a/Kif5b/Map2k1/Ndel1/Prkcz/Rab1a/Snapin/Stk11/Sybu/Trak1/Trim46	24	49	0.489795918367347
BP	GO:0060135	maternal process involved in female pregnancy	23/5163	47/29008	1.03841058972145e-06	6.61895616617832e-06	3.09829311783013e-06	Akt1/Ash1l/Bmpr2/Cbs/Cited2/Csmd1/Ctsb/Dazap1/Dedd/Esr1/Il11ra1/Kpna6/Mapk1/Mapk3/Med1/Men1/Mtor/Prdx3/Ptgis/Rxrb/Tmed2/Tppp3/Vdr	23	47	0.48936170212766
BP	GO:1905819	negative regulation of chromosome separation	22/5163	45/29008	1.81560302126597e-06	1.11050598653948e-05	5.19821097016122e-06	Anapc15/Atm/Aurkb/Ccnb1/Cdt1/Cenpe/Cep192/Dync1li1/Gen1/Kntc1/Mad1l1/Mad2l1/Ndc80/Pcid2/Psmg2/Rad21/Tpr/Trip13/Ttk/Usp44/Zfp207/Zwilch	22	45	0.488888888888889
BP	GO:0006354	DNA-templated transcription, elongation	42/5163	86/29008	4.51103306252903e-11	6.03528739207831e-10	2.82508131517053e-10	Alyref2/Ash2l/Brd4/Ccar2/Ccnk/Ccnt2/Cdc73/Cdk13/Chek1/Ddx39b/Eaf1/Eloa/Elob/Eloc/Ezh2/Gtf2f2/Hnrnpu/Kat7/Ldb1/Map2k1/Nelfa/Nelfcd/Nelfe/Padi2/Pcid2/Polr2i/Scaf8/Sertad2/Setd1a/Setd2/Setd5/Smarcd1/Supt16/Supt4a/Supt6/Thoc1/Thoc5/Ubtf/Wdr43/Zmiz1/Zmiz2/Zmynd11	42	86	0.488372093023256
BP	GO:0043039	tRNA aminoacylation	21/5163	43/29008	3.17705023336472e-06	1.85230772780117e-05	8.67053979670564e-06	Aars/Aars2/Dars/Dars2/Eprs/Fars2/Farsb/Gars/Hars2/Kars/Lars/Lars2/Mars1/Nars/Nars2/Sars/Sars2/Tars2/Vars/Vars2/Wars	21	43	0.488372093023256
BP	GO:1903362	regulation of cellular protein catabolic process	120/5163	246/29008	7.24938470059044e-29	8.2267571021879e-27	3.8508949556144e-27	Akt1/Amer1/Anxa2/Arih1/Atg7/Atp13a2/Atraid/Aurka/Bag5/Bag6/Bcap31/Btrc/Ccar2/Cd81/Cdc20/Cdk5rap3/Clec16a/Cop1/Csnk1e/Csnk2a1/Csnk2a2/Dab2ip/Det1/Dvl1/Ecscr/Eif3h/Epm2a/Faf1/Fam122a/Fbxl5/Fbxo22/Fbxw7/Furin/Fzr1/Gabarapl2/Gclc/Glmn/Gpx1/Gsk3b/Herpud1/Hipk2/Hspa1b/Lats1/Ldlr/Lrp1/Mapk9/Marchf7/Mdm2/Mfsd8/Mgat3/Msn/Mylip/Nfe2l1/Nub1/Nupr1/Ogt/Park7/Pbk/Pdcl3/Pias1/Prickle1/Prkaca/Psen1/Psen2/Psmd14/…	120	246	0.48780487804878
BP	GO:0007143	female meiotic nuclear division	20/5163	41/29008	5.56435256816514e-06	3.0484017733353e-05	1.42693832646413e-05	Atm/Aurka/Cdc25b/Cenpe/Hsf1/Mastl/Mlh1/Mlh3/Ncaph/Ncaph2/Ndc80/Ppp2r1a/Rad51c/Sgo2a/Spin1/Top2a/Trip13/Ttk/Washc1/Washc5	20	41	0.48780487804878
BP	GO:2000058	regulation of ubiquitin-dependent protein catabolic process	79/5163	162/29008	1.73239675203337e-19	6.96796288555192e-18	3.26166104013743e-18	Akt1/Arih1/Atg7/Aurka/Bag5/Bag6/Bcap31/Ccar2/Cdc20/Clec16a/Cop1/Csnk1e/Csnk2a1/Csnk2a2/Det1/Dvl1/Eif3h/Fam122a/Fbxo22/Fbxw7/Fzr1/Gclc/Glmn/Gsk3b/Herpud1/Hipk2/Hspa1b/Lats1/Mapk9/Mdm2/Nub1/Ogt/Park7/Pbk/Pdcl3/Pias1/Prickle1/Psen1/Psen2/Pten/Ptk2/Rack1/Rad23b/Rbx1/Rnf139/Rnf14/Rnf19a/Rnf19b/Rnf217/Rpl23/Rpl5/Rps7/Rybp/Sdcbp/Smarcc1/Smurf1/Socs5/Stub1/Styx/Sufu/Sumo1/Sumo2/Sumo3/Tlk2/Trib2/Trib3/Ube…	79	162	0.487654320987654
BP	GO:0043401	steroid hormone mediated signaling pathway	57/5163	117/29008	1.89749307681021e-14	4.24597482504538e-13	1.98751498705176e-13	Abhd2/Akap13/Arid1a/Arntl/Brca1/Calr/Carm1/Clock/Cnot1/Cnot2/Daxx/Ddx17/Ddx5/Dnaja1/Ep300/Esr1/Foxa1/Foxp1/Gper1/Hdac1/Kdm3a/Kmt2d/Lats1/Lbh/Med1/Ncoa2/Ncoa3/Ncor1/Nedd4/Padi2/Pak1/Park7/Parp1/Phb/Phb2/Pias2/Ppargc1b/Ppp5c/Prmt2/Rbfox2/Rhoa/Rnf14/Rnf6/Safb/Safb2/Sirt1/Skp2/Smarca4/Strn3/Taf7/Tmf1/Trip4/Ube3a/Ubr5/Ufm1/Wbp2/Zmiz1	57	117	0.487179487179487
BP	GO:0044088	regulation of vacuole organization	19/5163	39/29008	9.75514466839168e-06	5.09399707211414e-05	2.38446904232798e-05	Becn1/C9orf72/Elapor1/Lrsam1/Mtmr3/Nprl2/Nprl3/Nupr1/Phf23/Pikfyve/Pip4k2a/Rab3gap1/Rab3gap2/Sec22b/Smcr8/Tbc1d12/Tbc1d14/Ubqln2/Ulk1	19	39	0.487179487179487
BP	GO:0051567	histone H3-K9 methylation	19/5163	39/29008	9.75514466839168e-06	5.09399707211414e-05	2.38446904232798e-05	Arid4b/Baz2a/Brca1/Dnmt1/Dnmt3b/H1f5/Jarid2/Kdm1a/Kdm3a/Kdm4a/Kdm4b/Lmna/Pih1d1/Prdm9/Setd7/Setdb1/Sirt1/Smarcb1/Zfp110	19	39	0.487179487179487
BP	GO:0043161	proteasome-mediated ubiquitin-dependent protein catabolic process	206/5163	423/29008	1.55692827323146e-48	1.23678489704824e-45	5.78931486862119e-46	Agap3/Akt1/Amfr/Anapc1/Anapc10/Anapc5/Arel1/Arih1/Armc8/Arntl/Arrb1/Ascc2/Ascc3/Atg7/Aup1/Aurka/Bag5/Bag6/Bcap31/Bfar/Birc2/Btrc/Calr/Canx/Ccar2/Ccdc47/Ccnf/Cdc16/Cdc20/Cdc23/Cdc27/Cdc34/Clec16a/Clgn/Clock/Cop1/Csnk1e/Cul2/Cul3/Cul4a/Cul4b/Dcaf11/Ddb1/Ddit3/Derl2/Det1/Dnajb12/Dnajb9/Dnajc18/Dvl1/Ecpas/Edem1/Edem3/Eif2ak3/Eif3h/Epm2a/Erlec1/Erlin1/Erlin2/Fam122a/Fbxl16/Fbxl17/Fbxl20/Fbxl5/Fbxl6/Fb…	206	423	0.486997635933806
BP	GO:0006119	oxidative phosphorylation	55/5163	113/29008	5.69201302248969e-14	1.19381989300073e-12	5.58819829826502e-13	1700066M21Rik/Abcd1/Actn3/Atp5a1/Atp5b/Atp5j/Atp5o/Atp5pb/Ccnb1/Chchd2/Coq7/Coq9/Cox5a/Cox5b/Cox7a2l/Cox7c/Cyc1/Dld/Dnajc15/COX1/CYTB/ND1/ND2/ND4/ND5/Mtch2/Myc/Ndufa10/Ndufa12/Ndufa8/Ndufaf1/Ndufb8/Ndufb9/Ndufs1/Ndufs2/Ndufs6/Ndufs7/Ndufs8/Ndufv2/Nupr1/Park7/Pde12/Pde2a/Rhoa/Sdha/Sdhaf2/Sdhc/Sdhd/Shmt2/Slc25a23/Slc25a33/Stoml2/Uqcc2/Uqcrq/Vcp	55	113	0.486725663716814
BP	GO:0034248	regulation of cellular amide metabolic process	218/5163	448/29008	3.08292462755976e-51	3.26533100135704e-48	1.52848157850594e-48	Aars/Abce1/Aco1/Ago2/Ago3/Akap6/Akt1/Akt2/Aplp1/App/Ascc2/Ascc3/Bc1/Bin1/Btg2/C1qbp/Calr/Casc3/Cdk4/Celf1/Chrna7/Cnbp/Cnot1/Cnot10/Cnot2/Cnot3/Cnot6/Cnot6l/Cnot7/Cnot8/Cpeb1/Cpeb2/Cpeb4/Dapk3/Dcp1a/Dcp1b/Ddx25/Ddx39b/Ddx3x/Ddx6/Dhx36/Dhx9/Dnajc1/Dph1/Dph3/Dph5/Dph6/Eef2/Eefsec/Eif1/Eif2ak1/Eif2ak3/Eif2b5/Eif2s1/Eif2s3x/Eif3d/Eif3e/Eif4a3/Eif4e/Eif4e2/Eif4g1/Eif4g2/Eif4g3/Eif5/Eif5a/Eif5b/Eif6/Ela…	218	448	0.486607142857143
BP	GO:0016072	rRNA metabolic process	109/5163	224/29008	3.09599372000999e-26	2.69521097132377e-24	1.26161186052606e-24	Bms1/Brix1/Bud23/Bysl/Chd7/Ddx17/Ddx18/Ddx21/Ddx27/Ddx47/Ddx52/Ddx56/Dhx37/Dicer1/Dimt1/Dis3/Dkc1/Drosha/Eif6/Eri1/Eri3/Esf1/Exosc1/Exosc4/Exosc5/Exosc8/Fam207a/Frg1/Gar1/Heatr1/Helb/Helq/Imp3/Imp4/Krr1/Las1l/Mdn1/Mettl5/Mphosph10/Mrpl1/Mrto4/Mtrex/Ncl/Ngdn/Nifk/Nol10/Nol11/Nol6/Nol9/Nop10/Nop14/Nop2/Nop9/Npm3/Nsun4/Pa2g4/Pdcd11/Pih1d1/Pin4/Ppan/Prkdc/Rpf2/Rpl10a/Rpl14/Rpl26/Rpl27/Rpl35/Rpl35a/Rp…	109	224	0.486607142857143
BP	GO:1901989	positive regulation of cell cycle phase transition	54/5163	111/29008	9.85896480329088e-14	1.98900702618773e-12	9.31042089694236e-13	Akt1/Anapc5/Ankrd17/Anp32b/App/Aurka/Brd4/Camk2d/Ccnb1/Cdc16/Cdc23/Cdc25b/Cdc27/Cdc7/Cdc73/Cdk4/Cdt1/Cenpe/Chek2/Crebbp/Cul3/Cul4a/Cul4b/Dbf4/Ddx39b/Ddx3x/Dtl/Eif4g1/Ezh2/Hspa2/Klhl18/Kmt2e/Lmnb1/Lsm11/Mad1l1/Mdm2/Mepce/Nsmce2/Pbx1/Phb2/Ppp1r10/Rab11a/Rad51b/Rad51c/Rcc2/Rdx/Rpl17/Rptor/Sin3a/Thoc1/Thoc5/Ube2c/Ube2e2/Wnt10b	54	111	0.486486486486487
BP	GO:0010611	regulation of cardiac muscle hypertrophy	36/5163	74/29008	1.23344386156267e-09	1.29135679410721e-08	6.04476259910882e-09	Akap6/Atp2b4/Becn1/Camk2d/Cdk9/Ctdp1/Ddx39b/Ece1/Fbxo32/Fdps/Foxo1/Foxp1/Glrx3/Gsk3b/Hand2/Jarid2/Lmna/Mtor/Mtpn/Notch1/Nr4a3/Pak1/Parp1/Parp2/Pde5a/Ppp3ca/Prkca/Ptk2/Rock1/Rock2/Sirt1/Slc25a4/Slc9a1/Smad4/Twf1/Yy1	36	74	0.486486486486487
BP	GO:0032508	DNA duplex unwinding	18/5163	37/29008	1.71209813465531e-05	8.52694643082641e-05	3.99141175427809e-05	Ascc3/Blm/Ddx1/Ddx11/Dhx9/Mcm3/Mcm5/Mcm6/Mcm9/Mnat1/Pura/Rad50/Rad51/Recql4/Rpa1/Supv3l1/Top2a/Twnk	18	37	0.486486486486487
BP	GO:0090162	establishment of epithelial cell polarity	17/5163	35/29008	3.00852989726481e-05	0.000141939179637103	6.64408665625002e-05	Arf6/Cdc42/Cyth1/Cyth3/Frmd4a/Frmd4b/Golph3/Hes1/Hes5/Hey1/Msn/Myo9a/Pard3/Ptk7/Rhoa/Sipa1l3/Slc9a3r1	17	35	0.485714285714286
BP	GO:0070585	protein localization to mitochondrion	50/5163	103/29008	8.87751142917417e-13	1.58029650230818e-11	7.39727179679971e-12	Aifm1/Aip/Akt1/Ap3b1/Bag1/Bag3/Bag4/Bcap31/Bcs1l/Bnip3l/Calm1/Calm3/Ddit3/Dnaja1/Dnajc15/Dnajc19/Fbxw7/Fis1/Gdap1/Hspd1/Hsph1/Immp1l/Mapt/Marchf5/Mff/Mfn2/Mipep/Mtch2/Nol3/Pam16/Parl/Pmpcb/Ppp2r2b/Prkaa1/Romo1/Samm50/Siah3/Srebf1/Timm13/Timm17a/Timm22/Timm29/Timm44/Timm8a1/Timm9/Tomm20/Tomm22/Tomm40/Tomm40l/Ywhaz	50	103	0.485436893203884
BP	GO:0045185	maintenance of protein location	49/5163	101/29008	1.5380379462811e-12	2.60598924392878e-11	1.21984771267427e-11	Adcy6/Akt1/Ankrd13c/Arl2bp/Ccdc88a/Dbn1/Dzip1/Faf1/Fbn1/Flna/Get4/Golph3/Gopc/Grik5/Grk2/Hdac3/Hnrnpu/Hspa5/Insig1/Kdelr2/Keap1/Lats1/Lgals9/Mad1l1/Morc3/Mprip/Nbl1/Nfkbia/Nrros/Os9/Park7/Pfn1/Pkd2/Rer1/Skp1/Sri/Sufu/Sun1/Supt7l/Syne1/Tacc3/Taf8/Tapt1/Thra/Tmsb10/Tnrc6a/Twf1/Vps13a/Vps13d	49	101	0.485148514851485
BP	GO:2001243	negative regulation of intrinsic apoptotic signaling pathway	49/5163	101/29008	1.5380379462811e-12	2.60598924392878e-11	1.21984771267427e-11	Akt1/Armc10/Bag5/Ccar2/Cep63/Ddx3x/Dnaja1/Eno1/Eno1b/Fignl1/Gpx1/Grina/Hdac1/Hdac2/Hells/Herpud1/Hif1a/Hsph1/Hyou1/Ikbkg/Ivns1abp/Kdm1a/Map2k1/Mapk8ip1/Marchf7/Mcl1/Mdm2/Mdm4/Nfe2l2/Nol3/Nono/Opa1/Bcl2l2/Park7/Parl/Ptpn1/Rtkn2/Sirt1/Sod2/Syvn1/Tmbim6/Trap1/Trim32/Txndc12/Usp47/Wfs1/Xbp1/Ybx3/Zfp385a	49	101	0.485148514851485
BP	GO:0030705	cytoskeleton-dependent intracellular transport	96/5163	198/29008	3.93288429900033e-23	2.29297979083918e-21	1.0733298917407e-21	Actn4/Ap3b1/Ap3b2/Ap3m2/Ap3s2/App/Arhgap21/Arl3/Arl8a/Arl8b/Bbs1/Bicdl1/Bloc1s6/Borcs5/Ccdc186/Ccdc88a/Ccdc88b/Cdc42/Cluap1/Copg2/Dlg2/Dst/Dtnbp1/Dync1i2/Dync2h1/Dync2i1/Dync2li1/Dynll1/F8a/Fbxw11/Fnbp1l/Hif1a/Hnrnpu/Hook2/Hook3/Hsbp1/Hspa8/Htt/Ift22/Ift43/Ift46/Ift80/Ift81/Kif1a/Kif1b/Kif1c/Kif3a/Kif3c/Kif5a/Kif5b/Klc2/Lamp1/Lca5/Map1b/Map2k1/Map6/Mapt/Myo15/Myo19/Myo1b/Myo1c/Myo5a/Myo7a/Myrip/N…	96	198	0.484848484848485
BP	GO:0032786	positive regulation of DNA-templated transcription, elongation	16/5163	33/29008	5.29388897309614e-05	0.000233954550932031	0.00010951270212993	Alyref2/Brd4/Ccnk/Ccnt2/Cdc73/Cdk13/Ddx39b/Eloc/Kat7/Map2k1/Scaf8/Supt16/Supt4a/Supt6/Thoc1/Thoc5	16	33	0.484848484848485
BP	GO:0006457	protein folding	79/5163	163/29008	2.77864170058484e-19	1.09001654365535e-17	5.10230113440726e-18	Ahsa1/Ahsa2/Aip/Bag1/Bag5/Calr/Canx/Cct3/Cct4/Cct6a/Cct7/Cct8/Chordc1/Clgn/Clpx/Cryab/Cwc27/Dnaja1/Dnaja3/Dnajb1/Dnajb11/Dnajb12/Dnajb4/Dnajb5/Dnajb6/Dnajc1/Dnajc18/Dnajc5/Dnajc7/Entpd5/Ero1a/Erp44/Fkbp8/Hsp90b1/Hspa1b/Hspa2/Hspa4l/Hspa5/Hspa8/Hspa9/Hspd1/Hspe1/Hsph1/Nktr/Nudc/P3h1/Pdcl/Pdcl3/Pdia3/Pdia4/Pdia5/Pdrg1/Pex19/Pfdn1/Pfdn2/Pfdn4/Pfdn5/Pofut2/Ppib/Ppid/Ppie/Ppig/Ppil3/Prdx4/Qsox2/Ranbp2…	79	163	0.484662576687117
BP	GO:0034250	positive regulation of cellular amide metabolic process	77/5163	159/29008	8.32554856462168e-19	3.0583156721486e-17	1.43157896219172e-17	Ago2/Akap6/C1qbp/Cdk4/Chrna7/Cnbp/Cpeb1/Ddx39b/Ddx3x/Dhx36/Dhx9/Eef2/Eif2ak3/Eif2b5/Eif2s3x/Eif3d/Eif3e/Eif4a3/Eif4g1/Eif4g3/Eif5a/Eif6/Fxr1/Fxr2/Habp4/Hnrnpd/Hnrnpl/Impact/Khdrbs1/Larp1/Larp4/Larp4b/Mapk1/Mapk3/Mettl3/Mettl5/Mief1/Mpv17l2/Mtor/Nfe2l2/Niban1/Nsun4/Picalm/Pkm/Pla2g6/Plxnb2/Poldip3/Polr2g/Prkdc/Pym1/Rbm3/Rbms3/Rcc1l/Rock2/Rpl26/Rpl5/Rps27l/Rps3a1/Rps6kb1/Rps6kb2/Rps9/Serp1/Slc35a4/…	77	159	0.484276729559748
BP	GO:0002026	regulation of the force of heart contraction	15/5163	31/29008	9.32965584306532e-05	0.000385249921264978	0.000180333144642814	Atp1a1/Atp2b4/Chga/Gaa/Glrx3/Grk2/Myh6/Nos1/Nos3/Pde5a/Pebp1/Prkca/Ryr2/Slc8a1/Slc9a1	15	31	0.483870967741935
BP	GO:0030947	regulation of vascular endothelial growth factor receptor signaling pathway	15/5163	31/29008	9.32965584306532e-05	0.000385249921264978	0.000180333144642814	Angpt1/Cadm4/Dab2ip/Emilin1/Epn2/Fzd4/Hgs/Hhex/Hif1a/Kdr/Mt3/Nedd4/Pdcd6/Ptpn1/Vegfb	15	31	0.483870967741935
BP	GO:0060261	positive regulation of transcription initiation from RNA polymerase II promoter	15/5163	31/29008	9.32965584306532e-05	0.000385249921264978	0.000180333144642814	Cand1/Dhx36/Esr1/Med1/Med12/Med14/Med16/Med17/Myc/Paxip1/Psmc6/Sub1/Taf6/Trp53/Wnt10b	15	31	0.483870967741935
BP	GO:0006913	nucleocytoplasmic transport	158/5163	327/29008	5.94612391185954e-37	1.64293988955945e-34	7.69050168188332e-35	Aaas/Abce1/Adam10/Adar/Agap3/Ahcyl1/Akap13/Akap8l/Akt1/Alkbh5/Alyref2/Angpt1/Ankrd54/Anp32a/Anp32b/Appl1/Arntl/Atf2/Bag3/Brca1/Cabp1/Calr/Camk1/Camk4/Cfl1/Chp1/Cpsf6/Cse1l/Ctdspl2/Ddx19a/Ddx19b/Ddx25/Ddx39a/Ddx39b/Ddx5/Dhx9/Ect2/Eif6/Eny2/Epm2a/Fam53b/Fbxo22/Flna/Gle1/Nupl1/Gper1/Gsk3b/Hdac3/Heatr3/Hhex/Hnrnpa2b1/Hspa8/Hspa9/Ipo5/Ipo7/Iws1/Jup/Khdrbs1/Kpna1/Kpna2/Kpna6/Kpnb1/Lmna/Ltv1/Mapk1/Mbtps…	158	327	0.483180428134557
BP	GO:0051169	nuclear transport	158/5163	327/29008	5.94612391185954e-37	1.64293988955945e-34	7.69050168188332e-35	Aaas/Abce1/Adam10/Adar/Agap3/Ahcyl1/Akap13/Akap8l/Akt1/Alkbh5/Alyref2/Angpt1/Ankrd54/Anp32a/Anp32b/Appl1/Arntl/Atf2/Bag3/Brca1/Cabp1/Calr/Camk1/Camk4/Cfl1/Chp1/Cpsf6/Cse1l/Ctdspl2/Ddx19a/Ddx19b/Ddx25/Ddx39a/Ddx39b/Ddx5/Dhx9/Ect2/Eif6/Eny2/Epm2a/Fam53b/Fbxo22/Flna/Gle1/Nupl1/Gper1/Gsk3b/Hdac3/Heatr3/Hhex/Hnrnpa2b1/Hspa8/Hspa9/Ipo5/Ipo7/Iws1/Jup/Khdrbs1/Kpna1/Kpna2/Kpna6/Kpnb1/Lmna/Ltv1/Mapk1/Mbtps…	158	327	0.483180428134557
BP	GO:0031503	protein-containing complex localization	128/5163	265/29008	3.63719954411377e-30	5.136534022854e-28	2.40438033021416e-28	Abce1/Adam10/Akap6/Akap8l/Alkbh5/Alyref2/Ap2b1/Ap2m1/Arl3/Atad1/Bbs1/Cacng2/Cacng3/Cacng5/Cacng7/Cacng8/Camk2a/Cep112/Cluap1/Dbn1/Ddx19a/Ddx19b/Ddx25/Ddx39a/Ddx39b/Dlg1/Dlg2/Dlg4/Dnmt3b/Dync2h1/Dync2i1/Dync2li1/Dynll1/Eif6/Eny2/Git1/Gle1/Gphn/Grip1/Gsk3b/Hhex/Hnrnpa2b1/Hnrnpu/Hpca/Hras/Ift22/Ift43/Ift46/Ift80/Ift81/Itgb3/Iws1/Kalrn/Kif5a/Kif5b/Lca5/Ltv1/Magi2/Map2k1/Mapk10/Mios/Mzt1/Ncbp1/Nedd4/N…	128	265	0.483018867924528
BP	GO:0022904	respiratory electron transport chain	42/5163	87/29008	7.22237776923381e-11	9.27236580272341e-10	4.34033802782664e-10	Ccnb1/Chchd2/Coq7/Coq9/Cox5a/Cox5b/Cox7c/Cyc1/Dld/Dnajc15/COX1/CYTB/ND1/ND2/ND4/ND5/Mtch2/Ndufa10/Ndufa12/Ndufa8/Ndufaf1/Ndufb8/Ndufb9/Ndufs1/Ndufs2/Ndufs4/Ndufs6/Ndufs7/Ndufs8/Ndufv2/Park7/Plec/Sco2/Sdha/Sdhaf2/Sdhc/Sdhd/Slc25a12/Slc25a22/Slc37a2/Sod2/Uqcrq	42	87	0.482758620689655
BP	GO:0072384	organelle transport along microtubule	41/5163	85/29008	1.25220480692241e-10	1.55122057465729e-09	7.26116914817426e-10	Ap3b1/Ap3b2/Ap3m2/Ap3s2/Arhgap21/Bicdl1/Bloc1s6/Borcs5/Cdc42/Copg2/Dtnbp1/Fbxw11/Hif1a/Hsbp1/Htt/Kif1a/Kif1b/Kif1c/Kif3c/Kif5a/Kif5b/Lamp1/Map1b/Map2k1/Map6/Mapt/Ndel1/Nefh/Prkcz/Rab1a/Rhot1/Snapin/Stk11/Sun1/Sybu/Syne2/Tmem201/Trak1/Trim46/Uchl1/Wasf1	41	85	0.482352941176471
BP	GO:0018022	peptidyl-lysine methylation	68/5163	141/29008	1.15928694249322e-16	3.39505461730156e-15	1.58920441401204e-15	Arid4b/Ash1l/Ash2l/Baz2a/Bcor/Brca1/Brd4/Cxxc1/Dnmt1/Dnmt3b/Dot1l/Dpy30/Eef1akmt2/Ehmt1/Ezh2/Fh1/Gata3/H1f2/H1f3/H1f4/H1f5/Hdac2/Iws1/Jarid2/Kdm1a/Kdm3a/Kdm4a/Kdm4b/Kmt2a/Kmt2b/Kmt2d/Kmt2e/Kmt5a/Kmt5b/Lmna/Macroh2a1/Men1/Mtf2/Ncoa6/Nelfa/Nelfe/Nsd3/Ogt/Paxip1/Phf1/Phf19/Pih1d1/Prdm9/Rbbp5/Rlf/Setd1a/Setd1b/Setd2/Setd3/Setd5/Setd6/Setd7/Setdb1/Sirt1/Smad4/Smarcb1/Smyd2/Snw1/Supt6/Tet2/Tet3/Wdr5/Zf…	68	141	0.482269503546099
BP	GO:0016236	macroautophagy	107/5163	222/29008	2.37815629869068e-25	1.84307113148528e-23	8.62730385121934e-24	Ambra1/Arl8b/Atg13/Atg2a/Atg3/Atg4b/Atg5/Atg7/Atp13a2/Atp6v0a1/Aup1/Bag3/Becn1/Bnip3/Bnip3l/C9orf72/Clec16a/Elapor1/Emc6/Epm2a/Gabarapl1/Gabarapl2/Gnai3/Hif1a/Htt/Huwe1/Ikbkg/Ilrun/Kdr/Lamp2/Larp1/Lix1/Lix1l/Lrsam1/Map1lc3a/Map3k7/Mapk3/Mcoln1/Mfn2/Mfsd8/Mtmr3/Mtor/Myo5a/Nbr1/Npc1/Nprl2/Nprl3/Nsfl1c/Nupr1/Pafah1b2/Phb2/Phf23/Pik3c2a/Pikfyve/Pip4k2a/Plaa/Poldip2/Psen1/Rab1a/Rab1b/Rab23/Rab3gap1/Ra…	107	222	0.481981981981982
BP	GO:0048255	mRNA stabilization	26/5163	54/29008	3.12554245888316e-07	2.19236449516584e-06	1.02623248388565e-06	Angel2/Dhx9/Dicer1/E2f1/Elavl4/Fus/Hnrnpd/Hnrnpu/Ikbke/Larp1/Larp4b/Mtor/Myd88/Noct/Qk/Srsf1/Syncrip/Taf15/Tent4a/Tent4b/Tent5a/Traf2/Traf3ip2/Vegfa/Ybx1/Ybx2	26	54	0.481481481481481
BP	GO:0032781	positive regulation of ATPase activity	13/5163	27/29008	0.000291363565266954	0.00108281605688391	0.000506859609384064	Ahsa1/Ahsa2/Atp1b3/Dnajb1/Dnajb11/Dnajc9/Hspa2/Pfn1/Pfn2/Tor1aip1/Tor1aip2/Tpm1/Zc3hav1	13	27	0.481481481481481
BP	GO:0036003	positive regulation of transcription from RNA polymerase II promoter in response to stress	13/5163	27/29008	0.000291363565266954	0.00108281605688391	0.000506859609384064	Atf4/Atf6/Cebpb/Ddit3/Eif2ak3/Hif1a/Hsf1/Mt3/Nfe2l1/Nfe2l2/Notch1/Trp53/Vegfa	13	27	0.481481481481481
BP	GO:0006360	transcription by RNA polymerase I	25/5163	52/29008	5.44817708968895e-07	3.6638270269813e-06	1.71501514402239e-06	Atf4/Baz2a/Cavin1/Dedd/Eif2ak3/Flna/Heatr1/Ippk/Macroh2a1/Mars1/Mtor/Ncl/Nol11/Phf8/Pih1d1/Polr1h/Rasl11a/Sirt7/Smarca4/Smarcb1/Taf1b/Tcof1/Ubtf/Wdr43/Zmpste24	25	52	0.480769230769231
BP	GO:0061136	regulation of proteasomal protein catabolic process	87/5163	181/29008	8.76028642365266e-21	4.03417537842845e-19	1.88837295448073e-19	Akt1/Arih1/Atg7/Aurka/Bag5/Bag6/Bcap31/Btrc/Ccar2/Cdc20/Clec16a/Cop1/Csnk1e/Dab2ip/Det1/Dvl1/Ecscr/Eif3h/Epm2a/Fam122a/Fbxo22/Fbxw7/Fzr1/Gabarapl2/Gclc/Glmn/Gpx1/Gsk3b/Herpud1/Hspa1b/Mapk9/Marchf7/Mdm2/Nfe2l1/Nub1/Nupr1/Ogt/Park7/Pbk/Pias1/Prickle1/Prkaca/Psen1/Psen2/Psmd14/Psme2/Psme3/Psme3ip1/Psmf1/Rack1/Rad23b/Rbx1/Rhbdf1/Rnf14/Rnf185/Rnf19a/Rnf19b/Rnf217/Rnft2/Rybp/Sco1/Sdcbp/Smarcc1/Socs5/St…	87	181	0.480662983425414
BP	GO:0014743	regulation of muscle hypertrophy	37/5163	77/29008	1.1330783369078e-09	1.1941480648506e-08	5.58973445073135e-09	Akap6/Atp2b4/Becn1/Camk2d/Cdk9/Ctdp1/Ddx39b/Ece1/Fbxo32/Fdps/Foxo1/Foxp1/Glrx3/Gsk3b/Hand2/Igfbp5/Jarid2/Lmna/Mtor/Mtpn/Notch1/Nr4a3/Pak1/Parp1/Parp2/Pde5a/Ppp3ca/Prkca/Ptk2/Rock1/Rock2/Sirt1/Slc25a4/Slc9a1/Smad4/Twf1/Yy1	37	77	0.480519480519481
BP	GO:0140056	organelle localization by membrane tethering	37/5163	77/29008	1.1330783369078e-09	1.1941480648506e-08	5.58973445073135e-09	Ahcyl1/Bloc1s6/Bves/Camk2a/Cep290/Cep83/Ctbp2/Esyt3/Exoc4/Gramd2/Kcnb1/Mospd3/Nrxn1/Nsf/Pdzd8/Ppfia3/Psen2/Rab10/Rab13/Rab3b/Rab8a/Rims2/Scfd2/Septin5/Stx11/Stx16/Stx1b/Stx2/Stx5a/Stx7/Stx8/Stxbp2/Syde1/Syt1/Unc13a/Uso1/Vapb	37	77	0.480519480519481
BP	GO:0051865	protein autoubiquitination	36/5163	75/29008	1.96598825507621e-09	2.00543424735302e-08	9.38731571993809e-09	Amfr/Bfar/Brca1/Cnot4/Cul3/Hectd1/Itch/Klhl24/Lrsam1/Marchf5/Marchf7/Mdm2/Mta1/Rbx1/Rnf10/Rnf13/Rnf141/Rnf157/Rnf181/Rnf185/Rnf187/Rnf19b/Rnf213/Rnf220/Rnf4/Rnf41/Sh3rf1/Stub1/Traf2/Traf6/Ube2b/Ube2t/Ube3a/Uhrf1/Uhrf2/Wwp2	36	75	0.48
BP	GO:0097120	receptor localization to synapse	36/5163	75/29008	1.96598825507621e-09	2.00543424735302e-08	9.38731571993809e-09	Adam10/Cacng2/Cacng3/Cacng5/Cacng7/Cacng8/Camk2a/Cep112/Dbn1/Dlg1/Dlg2/Dlg4/Git1/Gphn/Grip1/Gsk3b/Hras/Kalrn/Kif5a/Kif5b/Magi2/Map2k1/Mapk10/Nptn/Nrxn1/Prkcz/Rab11a/Rab8a/Scrib/Snap23/Snap25/Snap47/Stx1b/Stx7/Tnik/Vps35	36	75	0.48
BP	GO:0033120	positive regulation of RNA splicing	24/5163	50/29008	9.50188190388916e-07	6.08714309467899e-06	2.84935465411617e-06	Celf3/Dazap1/Eif4a3/Habp4/Hnrnpk/Hspa8/Khdrbs3/Ncbp1/Ncl/Nup98/Polr2a/Prpf19/Rbm22/Rbm3/Rbmx/Rbmxl1/Slc38a2/Smn1/Snw1/Srsf1/Srsf5/Tra2b/Zfp64/Zpr1	24	50	0.48
BP	GO:0007413	axonal fasciculation	12/5163	25/29008	0.000516598559305659	0.00176694501850778	0.000827096214717462	Amigo1/Arhgap35/Casp6/Celsr3/Cnr1/Cntn2/Crtac1/L1cam/Megf8/Nrp1/Rtn4/Sema5a	12	25	0.48
BP	GO:0009127	purine nucleoside monophosphate biosynthetic process	12/5163	25/29008	0.000516598559305659	0.00176694501850778	0.000827096214717462	Adsl/Adss/Adssl1/Ampd3/Aprt/Atic/Gart/Gmps/Impdh1/Impdh2/Paics/Pfas	12	25	0.48
BP	GO:0016180	snRNA processing	12/5163	25/29008	0.000516598559305659	0.00176694501850778	0.000827096214717462	Exosc4/Exosc5/Exosc8/Ints1/Ints10/Ints14/Ints3/Ints5/Ints6/Ints7/Ints8/Toe1	12	25	0.48
BP	GO:0021692	cerebellar Purkinje cell layer morphogenesis	12/5163	25/29008	0.000516598559305659	0.00176694501850778	0.000827096214717462	Atxn2/Cacna1a/Cend1/Cntnap2/Dll1/Herc1/Kif14/Ldb1/Lhx1/Psap/Rora/Ttc21b	12	25	0.48
BP	GO:0060216	definitive hemopoiesis	12/5163	25/29008	0.000516598559305659	0.00176694501850778	0.000827096214717462	Adar/Cbfb/Cdk5rap3/Gata2/Kmt2a/Meis1/Ncor1/Rbfox2/Smarca4/Sp1/Sp3/Zfpm1	12	25	0.48
BP	GO:0071108	protein K48-linked deubiquitination	12/5163	25/29008	0.000516598559305659	0.00176694501850778	0.000827096214717462	Mindy1/Mindy2/Otud5/Park7/Usp19/Usp27x/Usp33/Usp34/Usp37/Usp5/Vcpip1/Yod1	12	25	0.48
BP	GO:0071459	protein localization to chromosome, centromeric region	12/5163	25/29008	0.000516598559305659	0.00176694501850778	0.000827096214717462	Aurkb/Cdt1/Ctcf/Jarid2/Knl1/Kntc1/Ndc80/Rcc2/Smc5/Trappc12/Ttk/Zwilch	12	25	0.48
BP	GO:0099500	vesicle fusion to plasma membrane	12/5163	25/29008	0.000516598559305659	0.00176694501850778	0.000827096214717462	Grik5/Snap23/Snap25/Snap47/Snapin/Stx11/Stx1b/Stx2/Syt1/Syt7/Syt9/Vamp1	12	25	0.48
BP	GO:0106030	neuron projection fasciculation	12/5163	25/29008	0.000516598559305659	0.00176694501850778	0.000827096214717462	Amigo1/Arhgap35/Casp6/Celsr3/Cnr1/Cntn2/Crtac1/L1cam/Megf8/Nrp1/Rtn4/Sema5a	12	25	0.48
BP	GO:1902683	regulation of receptor localization to synapse	12/5163	25/29008	0.000516598559305659	0.00176694501850778	0.000827096214717462	Adam10/Camk2a/Dbn1/Gsk3b/Hras/Kalrn/Magi2/Map2k1/Nptn/Prkcz/Stx7/Tnik	12	25	0.48
BP	GO:1903747	regulation of establishment of protein localization to mitochondrion	12/5163	25/29008	0.000516598559305659	0.00176694501850778	0.000827096214717462	Bag3/Bag4/Bnip3l/Dnaja1/Fbxw7/Hsph1/Mapt/Nol3/Parl/Prkaa1/Siah3/Srebf1	12	25	0.48
BP	GO:0009408	response to heat	46/5163	96/29008	1.27176391167317e-11	1.83266658927053e-10	8.57860082202742e-11	Akt1/Arpp21/Bag3/Casq1/Chordc1/Clpb/Cntnap2/Daxx/Dhx36/Dhx9/Dnaja1/Dnaja3/Eif2b3/Eif2b4/Eif2b5/Eif2s1/Gclc/Hsbp1/Hsf1/Hspa1b/Hspb2/Ier5/Irak1/Lrp11/Mapt/Mtor/Nf1/Nos1/P2rx3/Pdcd6/Pdcl3/Pirt/Prkaca/Psip1/Rbbp7/Slu7/Sod1/Stub1/Sumo1/Tpr/Trp53inp1/Trpm2/Trpv2/Vcp/Ywhae/Zfp709	46	96	0.479166666666667
BP	GO:0072666	establishment of protein localization to vacuole	23/5163	48/29008	1.65814033079211e-06	1.01713144808724e-05	4.76113043570259e-06	Ap3b1/Ap4m1/Cacng2/Cacng3/Cacng5/Cacng7/Cacng8/Gcc2/Gga3/Gnptab/Hgs/Hspa8/Lamp2/M6pr/Nedd4/Rab7/Rnf215/Scarb2/Smurf1/Snx16/Vps13a/Vps13d/Vps28	23	48	0.479166666666667
BP	GO:0017148	negative regulation of translation	89/5163	186/29008	4.63585232579892e-21	2.1889670766071e-19	1.02464217292503e-19	Ago2/Ago3/Bc1/Btg2/Calr/Celf1/Cnot1/Cnot10/Cnot2/Cnot3/Cnot6/Cnot6l/Cnot7/Cnot8/Cpeb1/Cpeb2/Cpeb4/Dapk3/Dcp1a/Dcp1b/Ddx3x/Ddx6/Dhx36/Eif2ak1/Eif2ak3/Eif2s1/Eif4a3/Eif4e/Eif4e2/Eif4g1/Eif6/Enc1/Eprs/Exosc5/Exosc8/Fxr1/Fxr2/Gapdh/Gigyf2/Hnrnpd/Hnrnpr/Igfbp5/Inpp5e/Khsrp/Larp1/Lsm1/Malsu1/Mettl3/Mex3d/Mlh1/Ncl/Noct/Pabpc1/Paip2/Paip2b/Pan2/Pan3/Patl1/Pde12/Polr2g/Prkca/Pum1/Qk/Rack1/Rara/Rc3h1/Rc3h2…	89	186	0.478494623655914
BP	GO:0051985	negative regulation of chromosome segregation	22/5163	46/29008	2.89540432708808e-06	1.6974441419414e-05	7.94563277175269e-06	Anapc15/Atm/Aurkb/Ccnb1/Cdt1/Cenpe/Cep192/Dync1li1/Gen1/Kntc1/Mad1l1/Mad2l1/Ndc80/Pcid2/Psmg2/Rad21/Tpr/Trip13/Ttk/Usp44/Zfp207/Zwilch	22	46	0.478260869565217
BP	GO:0021535	cell migration in hindbrain	11/5163	23/29008	0.000918400728232517	0.00293435727899328	0.001373554792403	Cend1/Flna/Itgb1/Lef1/Lrp6/Phox2b/Rbfox2/Rere/Rnf7/Ttbk2/Ulk1	11	23	0.478260869565217
BP	GO:0046716	muscle cell cellular homeostasis	11/5163	23/29008	0.000918400728232517	0.00293435727899328	0.001373554792403	Aldoa/Bag3/Cfl2/Gaa/Hif1a/Lamp2/Large1/Pfkm/Plg/Sod1/Trim32	11	23	0.478260869565217
BP	GO:0051156	glucose 6-phosphate metabolic process	11/5163	23/29008	0.000918400728232517	0.00293435727899328	0.001373554792403	G6pc3/Gpi1/H6pd/Hkdc1/Nfe2l1/Pgls/Rpe/Rpia/Taldo1/Tkt/Trp53	11	23	0.478260869565217
BP	GO:1902410	mitotic cytokinetic process	11/5163	23/29008	0.000918400728232517	0.00293435727899328	0.001373554792403	Arf1/Cep55/Chmp1a/Chmp2a/Chmp6/Chmp7/Kif20a/Kif20b/Pdcd6ip/Rhoa/Stx2	11	23	0.478260869565217
BP	GO:2000757	negative regulation of peptidyl-lysine acetylation	11/5163	23/29008	0.000918400728232517	0.00293435727899328	0.001373554792403	Atg5/Atg7/Brca1/Hdac2/Hdac8/L3mbtl2/Pih1d1/Sin3a/Sirt1/Taf7/Zfp451	11	23	0.478260869565217
BP	GO:0032007	negative regulation of TOR signaling	21/5163	44/29008	5.05940286262744e-06	2.80074087038305e-05	1.3110097643302e-05	Akt1s1/Alg13/Arntl/Atm/Depdc5/Epm2a/Flcn/Fnip1/Gsk3b/Hif1a/Nprl2/Nprl3/Pdcd6/Prkaa1/Sirt1/Stk11/Szt2/Tmem127/Tsc1/Tsc2/Ubr1	21	44	0.477272727272727
BP	GO:0032392	DNA geometric change	21/5163	44/29008	5.05940286262744e-06	2.80074087038305e-05	1.3110097643302e-05	Ascc3/Blm/Ddx1/Ddx11/Dhx36/Dhx9/Hmgb1/Hnrnpa2b1/Mcm3/Mcm5/Mcm6/Mcm9/Mnat1/Pura/Rad50/Rad51/Recql4/Rpa1/Supv3l1/Top2a/Twnk	21	44	0.477272727272727
BP	GO:0043038	amino acid activation	21/5163	44/29008	5.05940286262744e-06	2.80074087038305e-05	1.3110097643302e-05	Aars/Aars2/Dars/Dars2/Eprs/Fars2/Farsb/Gars/Hars2/Kars/Lars/Lars2/Mars1/Nars/Nars2/Sars/Sars2/Tars2/Vars/Vars2/Wars	21	44	0.477272727272727
BP	GO:0050685	positive regulation of mRNA processing	21/5163	44/29008	5.05940286262744e-06	2.80074087038305e-05	1.3110097643302e-05	Ccnb1/Cdc73/Celf3/Cpeb1/Dazap1/Dhx36/Eif4a3/Hsf1/Hspa8/Ncbp1/Ncbp2/Ncl/Nudt21/Nup98/Prpf19/Rbm3/Rbmx/Rbmxl1/Snw1/Tra2b/Zfp64	21	44	0.477272727272727
BP	GO:1901998	toxin transport	21/5163	44/29008	5.05940286262744e-06	2.80074087038305e-05	1.3110097643302e-05	Adam10/Antxr1/Arid1a/Atp6v0a1/Bnip3/Cct3/Cct4/Cct6a/Cct7/Cct8/Copb2/Copz1/Crtc2/Dnaja1/Dnajc17/Hspa5/Nrp1/Rab28/Tcp1/Trip4/Vamp4	21	44	0.477272727272727
BP	GO:0072665	protein localization to vacuole	31/5163	65/29008	3.10115227427069e-08	2.56278578712487e-07	1.19962443735391e-07	Ap3b1/Ap4m1/Atp13a2/Cacng2/Cacng3/Cacng5/Cacng7/Cacng8/Cd81/Gcc2/Gga3/Gnptab/Hgs/Hspa8/Lamp2/Lamtor5/Lmbrd1/M6pr/Mfsd1/Nedd4/Rab7/Rnf215/Rock2/Rtn4/Scarb2/Smurf1/Snx16/Szt2/Vps13a/Vps13d/Vps28	31	65	0.476923076923077
BP	GO:1903050	regulation of proteolysis involved in cellular protein catabolic process	102/5163	214/29008	9.2827411616696e-24	5.67229039253945e-22	2.65516462782169e-22	Akt1/Arih1/Atg7/Aurka/Bag5/Bag6/Bcap31/Btrc/Ccar2/Cdc20/Clec16a/Cop1/Csnk1e/Csnk2a1/Csnk2a2/Dab2ip/Det1/Dvl1/Ecscr/Eif3h/Epm2a/Fam122a/Fbxo22/Fbxw7/Fzr1/Gabarapl2/Gclc/Glmn/Gpx1/Gsk3b/Herpud1/Hipk2/Hspa1b/Lats1/Mapk9/Marchf7/Mdm2/Nfe2l1/Nub1/Nupr1/Ogt/Park7/Pbk/Pdcl3/Pias1/Prickle1/Prkaca/Psen1/Psen2/Psmd14/Psme2/Psme3/Psme3ip1/Psmf1/Pten/Ptk2/Rack1/Rad23b/Rbx1/Rhbdf1/Rnf139/Rnf14/Rnf185/Rnf19a/R…	102	214	0.476635514018692
BP	GO:0007041	lysosomal transport	51/5163	107/29008	1.29202965948706e-12	2.21914823947034e-11	1.03876979166726e-11	Aktip/Als2/Ankfy1/Ap3b1/Ap4m1/Arf1/Arl8b/Atp13a2/Bin1/C9orf72/Cacng2/Cacng3/Cacng5/Cacng7/Cacng8/Chmp3/Clec16a/Ehd3/Gcc2/Gga3/Gnptab/Gprasp1/Hgs/Hook2/Hook3/Hspa8/Igf2r/Lamp1/Lamp2/Lrp1/Lyst/M6pr/Mgrn1/Nedd4/Pcdhga3/Psap/Rab7/Rnf157/Scarb2/Snapin/Snx16/Stx7/Stx8/Tgfbrap1/Trak1/Tsg101/Vcp/Vps35/Vps51/Vps53/Vps54	51	107	0.476635514018692
BP	GO:0071456	cellular response to hypoxia	50/5163	105/29008	2.2351916237889e-12	3.66099040442744e-11	1.71368733826029e-11	Akt1/Aqp1/Atf2/Bach1/Bnip3/Bnip3l/Cbs/Chchd2/Cited2/Cpeb1/Cpeb2/Ddah1/Egln1/Egln3/Egr1/Eno1/Eno1b/Epas1/Gnb1/Hif1a/Hif1an/Hp1bp3/Hyou1/Kcnk3/Map2k1/Mtor/Myc/Nfe2l2/Nol3/Notch1/Npepps/Ogt/Pdk1/Pgk1/Pten/Ptgis/Rock2/Rora/Rtn4/Scn2a/Sdhd/Sirt1/Slc8a3/Slc9a1/Stub1/Tmbim6/Trp53/Usp19/Vegfa/Vldlr	50	105	0.476190476190476
BP	GO:0010658	striated muscle cell apoptotic process	30/5163	63/29008	5.38800483153399e-08	4.29082339654116e-07	2.00850833055204e-07	Ambra1/Bag3/Bnip3/Camk2a/Camk2d/Capn1/Eif5a/Fbxo32/Gata4/Gnb1/Hand2/Hmgcr/Hsf1/Hspa8/Ilk/Ltk/Mfn2/Naca/Nfe2l2/Nol3/Nupr1/Pcmt1/Ppp1r10/Pten/Qk/Rps6ka2/Sirt1/Slc25a4/Smad4/Trp53	30	63	0.476190476190476
BP	GO:0072595	maintenance of protein localization in organelle	20/5163	42/29008	8.84749825642469e-06	4.64676458013049e-05	2.17512223337592e-05	Akt1/Ankrd13c/Arl2bp/Grik5/Grk2/Hdac3/Hnrnpu/Hspa5/Insig1/Kdelr2/Morc3/Os9/Park7/Rer1/Skp1/Sun1/Supt7l/Syne1/Taf8/Tapt1	20	42	0.476190476190476
BP	GO:0003177	pulmonary valve development	10/5163	21/29008	0.00163785435105857	0.0048729234086972	0.00228098580528855	Bmpr2/Hey1/Jag1/Nfatc1/Nos3/Notch1/Slit2/Smad6/Stra6/Tgfb2	10	21	0.476190476190476
BP	GO:0022616	DNA strand elongation	10/5163	21/29008	0.00163785435105857	0.0048729234086972	0.00228098580528855	Dclre1b/Dna2/Lig3/Mcm3/Nucks1/Pcna/Pola1/Pole/Pole3/Rad50	10	21	0.476190476190476
BP	GO:0043555	regulation of translation in response to stress	10/5163	21/29008	0.00163785435105857	0.0048729234086972	0.00228098580528855	Ddx3x/Eif2ak1/Eif2ak3/Eif2s1/Eif4g1/Fech/Impact/Ppp1r15b/Slc35a4/Tmed2	10	21	0.476190476190476
BP	GO:1903540	establishment of protein localization to postsynaptic membrane	10/5163	21/29008	0.00163785435105857	0.0048729234086972	0.00228098580528855	Grip1/Mapk10/Rab11a/Rab8a/Scrib/Snap23/Snap25/Snap47/Stx1b/Vps35	10	21	0.476190476190476
BP	GO:0048278	vesicle docking	29/5163	61/29008	9.3639115333227e-08	7.20431692424525e-07	3.37229692789218e-07	Bloc1s6/Bves/Camk2a/Cep83/Ctbp2/Exoc4/Kcnb1/Nrxn1/Nsf/Ppfia3/Rab10/Rab13/Rab3b/Rab8a/Rims2/Scfd2/Septin5/Stx11/Stx16/Stx1b/Stx2/Stx5a/Stx7/Stx8/Stxbp2/Syde1/Syt1/Unc13a/Uso1	29	61	0.475409836065574
BP	GO:0050772	positive regulation of axonogenesis	48/5163	101/29008	6.68981860389391e-12	1.00505430798453e-10	4.70459807754241e-11	Amigo1/Atp5g1/Bmpr2/Cdkl5/Dbn1/Dbnl/Efna5/Fn1/Gdi1/Golga2/Gsk3b/Ilk/Islr2/Ist1/L1cam/Lrp1/Macf1/Map1b/Map2k1/Map2k2/Map3k13/Map6/Mapt/Megf8/Ndel1/Nrp1/Pak1/Picalm/Plxna1/Plxna3/Plxna4/Plxnb2/Plxnc1/Rab11a/Rpl4/Rtn4/Rufy3/Sema4d/Sema5a/Shox2/Shtn1/Snap91/Stk11/Trak1/Trpv2/Vegfa/Zeb2/Zfyve27	48	101	0.475247524752475
BP	GO:0006090	pyruvate metabolic process	57/5163	120/29008	7.59413028877702e-14	1.56183488625171e-12	7.31085409507201e-13	Actn3/Aldoa/Aldoc/App/Dhtkd1/Dlat/Dld/Eif6/Eno1/Eno1b/Eno2/Eno3/Entpd5/Ep300/Foxk2/Gale/Galk1/Gapdh/Git1/Gpi1/Hdac4/Hif1a/Hkdc1/Htt/Insr/Jmjd8/Khk/Kyat1/Me1/Me2/Mpc1/Mpc2/Mtch2/Myc/Ncor1/Nr4a3/Nupr1/Ogdh/Ogt/P2rx7/Pck2/Pdha1/Pdk1/Pdk2/Pfkfb2/Pfkl/Pfkm/Pfkp/Pgam1/Pgk1/Pkm/Prkaa1/Prkag2/Psen1/Srr/Tpi1/Zbtb20	57	120	0.475
BP	GO:0060325	face morphogenesis	19/5163	40/29008	1.54848063544371e-05	7.7852804100038e-05	3.64424240153559e-05	Arid5b/Asph/Crebbp/Crispld2/Dkk1/Ep300/Kat6a/Lef1/Lrp6/Nipbl/Pdgfra/Plekha1/Ptpn11/Rab3gap1/Sgpl1/Specc1l/Stra6/Tgfb2/Zfp950	19	40	0.475
BP	GO:0006487	protein N-linked glycosylation	28/5163	59/29008	1.62787305693954e-07	1.19874082002906e-06	5.61123285834132e-07	Alg10b/Alg2/Alg5/Alg9/Dad1/Dhdds/Dpagt1/Entpd5/Ext2/Fut8/Krtcap2/Magt1/Mgat1/Mgat3/Mgat4b/Mgat5b/Mogs/Ost4/Pmm1/Pmm2/Rft1/Rpn2/Stt3a/Tmem165/Tmem258/Tusc3/Uggt1/Uggt2	28	59	0.474576271186441
BP	GO:0010662	regulation of striated muscle cell apoptotic process	28/5163	59/29008	1.62787305693954e-07	1.19874082002906e-06	5.61123285834132e-07	Ambra1/Bag3/Bnip3/Camk2a/Camk2d/Capn1/Eif5a/Fbxo32/Gata4/Hand2/Hmgcr/Hsf1/Hspa8/Ilk/Ltk/Mfn2/Naca/Nfe2l2/Nol3/Nupr1/Pcmt1/Ppp1r10/Pten/Qk/Sirt1/Slc25a4/Smad4/Trp53	28	59	0.474576271186441
BP	GO:0001841	neural tube formation	64/5163	135/29008	2.58587865386565e-15	6.54098682733907e-14	3.06179614461223e-14	Abl2/Arhgap35/Arid1a/Bcl10/Brd2/Brpf1/Cc2d2a/Cecr2/Cfl1/Cited2/Cluap1/Coq7/Dvl1/Enah/Folr1/Fuz/Fzd3/Gatad2a/Glmn/Hectd1/Hif1a/Ipmk/Kdm2b/Kdm6a/Kif20b/Lmo4/Lrp6/Luzp1/Map3k7/Med12/Mib1/Mks1/Mthfd1/Mthfr/Nckap1/Nup50/Opa1/Pax3/Pfn1/Plxnb2/Prickle1/Prkaca/Ptch1/Ptk7/Rab23/Rara/Rock2/Rps7/Scrib/Sec24b/Setd2/Shroom3/Sox4/Specc1l/Stk4/Sufu/Tgfb2/Tgif1/Tmed2/Traf6/Tsc1/Tsc2/Zeb2/Zic5	64	135	0.474074074074074
BP	GO:0032434	regulation of proteasomal ubiquitin-dependent protein catabolic process	63/5163	133/29008	4.46808466768741e-15	1.10056891717649e-13	5.15169615295171e-14	Akt1/Arih1/Atg7/Aurka/Bag5/Bag6/Bcap31/Ccar2/Cdc20/Clec16a/Cop1/Csnk1e/Det1/Dvl1/Eif3h/Fam122a/Fbxo22/Fzr1/Gclc/Glmn/Gsk3b/Herpud1/Hspa1b/Mapk9/Mdm2/Nub1/Ogt/Park7/Pbk/Pias1/Prickle1/Psen1/Psen2/Rack1/Rad23b/Rbx1/Rnf14/Rnf19a/Rnf19b/Rnf217/Rybp/Sdcbp/Smarcc1/Socs5/Stub1/Styx/Sumo1/Sumo2/Tlk2/Trib2/Trib3/Ube2k/Ubqln2/Ubqln4/Uchl5/Usp14/Usp5/Usp7/Vcp/Wac/Wnt10b/Xpo1/Zyg11b	63	133	0.473684210526316
BP	GO:0006383	transcription by RNA polymerase III	18/5163	38/29008	2.7126423515388e-05	0.00012864807570171	6.02193816610264e-05	Bdp1/Brf1/Chd8/Dhx36/Gtf3c1/Gtf3c3/Gtf3c4/Gtf3c6/Ice2/Mtor/Nab2/Polr3d/Polr3g/Polr3gl/Prdx5/Rptor/Snapc4/Tbp	18	38	0.473684210526316
BP	GO:0006739	NADP metabolic process	18/5163	38/29008	2.7126423515388e-05	0.00012864807570171	6.02193816610264e-05	Cyb5r4/Fdxr/H6pd/Idh1/Idh2/Me1/Me2/Nadk/Nnt/Noct/Pgls/Prdx5/Rpe/Rpia/Taldo1/Tkt/Trp53/Txnrd1	18	38	0.473684210526316
BP	GO:0010664	negative regulation of striated muscle cell apoptotic process	18/5163	38/29008	2.7126423515388e-05	0.00012864807570171	6.02193816610264e-05	Ambra1/Bag3/Gata4/Hand2/Hmgcr/Hsf1/Hspa8/Ilk/Mfn2/Naca/Nfe2l2/Nol3/Nupr1/Pcmt1/Ppp1r10/Qk/Sirt1/Slc25a4	18	38	0.473684210526316
BP	GO:0030866	cortical actin cytoskeleton organization	18/5163	38/29008	2.7126423515388e-05	0.00012864807570171	6.02193816610264e-05	Anln/Arf6/Calr/Dlg1/Ect2/Ehd2/Epb41l1/Epb41l2/Ikbkb/Llgl1/Llgl2/Nckap1/Pdcd6ip/Plec/Rab13/Rhoq/Rock1/Rock2	18	38	0.473684210526316
BP	GO:0006448	regulation of translational elongation	9/5163	19/29008	0.00293184871299544	0.00810787579246564	0.00379524733769645	Aars/Cpeb2/Dph1/Dph3/Dph5/Dph6/Eif4a3/Eif5a/Srp9	9	19	0.473684210526316
BP	GO:0030150	protein import into mitochondrial matrix	9/5163	19/29008	0.00293184871299544	0.00810787579246564	0.00379524733769645	Dnajc15/Dnajc19/Pam16/Romo1/Timm17a/Timm44/Tomm20/Tomm40/Tomm40l	9	19	0.473684210526316
BP	GO:0034501	protein localization to kinetochore	9/5163	19/29008	0.00293184871299544	0.00810787579246564	0.00379524733769645	Aurkb/Cdt1/Knl1/Kntc1/Ndc80/Rcc2/Trappc12/Ttk/Zwilch	9	19	0.473684210526316
BP	GO:0036124	histone H3-K9 trimethylation	9/5163	19/29008	0.00293184871299544	0.00810787579246564	0.00379524733769645	Arid4b/Kdm4a/Kdm4b/Lmna/Pih1d1/Setdb1/Sirt1/Smarcb1/Zfp110	9	19	0.473684210526316
BP	GO:0046838	phosphorylated carbohydrate dephosphorylation	9/5163	19/29008	0.00293184871299544	0.00810787579246564	0.00379524733769645	Bpnt1/Epm2a/Inpp5a/Inpp5b/Inpp5e/Inpp5j/Mtmr2/Ocrl/Pten	9	19	0.473684210526316
BP	GO:0060081	membrane hyperpolarization	9/5163	19/29008	0.00293184871299544	0.00810787579246564	0.00379524733769645	Atp1a1/Cacnb3/Cacng2/Crtc1/Kcnq2/Kcnq3/Park7/Prkcz/Sod2	9	19	0.473684210526316
BP	GO:0071450	cellular response to oxygen radical	9/5163	19/29008	0.00293184871299544	0.00810787579246564	0.00379524733769645	Dhfr/Fbln5/Mt3/Nfe2l2/Nos3/Parp1/Prdx2/Sod1/Sod2	9	19	0.473684210526316
BP	GO:0071451	cellular response to superoxide	9/5163	19/29008	0.00293184871299544	0.00810787579246564	0.00379524733769645	Dhfr/Fbln5/Mt3/Nfe2l2/Nos3/Parp1/Prdx2/Sod1/Sod2	9	19	0.473684210526316
BP	GO:1903083	protein localization to condensed chromosome	9/5163	19/29008	0.00293184871299544	0.00810787579246564	0.00379524733769645	Aurkb/Cdt1/Knl1/Kntc1/Ndc80/Rcc2/Trappc12/Ttk/Zwilch	9	19	0.473684210526316
BP	GO:1903214	regulation of protein targeting to mitochondrion	9/5163	19/29008	0.00293184871299544	0.00810787579246564	0.00379524733769645	Bag3/Bag4/Bnip3l/Fbxw7/Nol3/Parl/Prkaa1/Siah3/Srebf1	9	19	0.473684210526316
BP	GO:1904292	regulation of ERAD pathway	9/5163	19/29008	0.00293184871299544	0.00810787579246564	0.00379524733769645	Bag6/Bcap31/Herpud1/Rnf185/Rnft2/Tmem259/Ubqln2/Usp14/Usp19	9	19	0.473684210526316
BP	GO:0010970	transport along microtubule	79/5163	167/29008	1.7385635328005e-18	6.27759730167453e-17	2.93850510986496e-17	Ap3b1/Ap3b2/Ap3m2/Ap3s2/App/Arhgap21/Arl3/Arl8a/Arl8b/Bbs1/Bicdl1/Bloc1s6/Borcs5/Cdc42/Cluap1/Copg2/Dlg2/Dst/Dtnbp1/Dync1i2/Dync2h1/Dync2i1/Dync2li1/Dynll1/Fbxw11/Hif1a/Hnrnpu/Hsbp1/Hspa8/Htt/Ift22/Ift43/Ift46/Ift80/Ift81/Kif1a/Kif1b/Kif1c/Kif3a/Kif3c/Kif5a/Kif5b/Klc2/Lamp1/Lca5/Map1b/Map2k1/Map6/Mapt/Myo5a/Ndel1/Nefh/Nefm/Prkcz/Pura/Rab1a/Rhot1/Sfpq/Snapin/Sod1/Spg11/Spg7/Ssna1/Stau1/Stau2/Stk11…	79	167	0.473053892215569
BP	GO:0035967	cellular response to topologically incorrect protein	51/5163	108/29008	2.02571936246467e-12	3.34375235025012e-11	1.56519013488042e-11	Amfr/Atf4/Atf6/Aup1/Bag3/Bag6/Bfar/Bok/Cdk5rap3/Creb3l2/Cul3/Daxx/Ddit3/Derl2/Dnajb12/Dnajc18/Eif2ak3/Eif2s1/Ep300/Ero1a/Herpud1/Hsf1/Hspa1b/Hspa2/Hspa5/Hspa8/Hspa9/Hspd1/Klhl15/Nfe2l2/Parp16/Ptpn1/Ptpn2/Qrich1/Rnf126/Rnf185/Sdf2l1/Serp1/Stc2/Stub1/Tmbim6/Tmed2/Tor1a/Ube2w/Uggt1/Uggt2/Vapb/Vcp/Wfs1/Xbp1/Yod1	51	108	0.472222222222222
BP	GO:0006623	protein targeting to vacuole	17/5163	36/29008	4.75689456613517e-05	0.00021228978207717	9.93715556172235e-05	Ap3b1/Ap4m1/Gcc2/Gga3/Gnptab/Hgs/Hspa8/Lamp2/M6pr/Nedd4/Rab7/Rnf215/Scarb2/Smurf1/Snx16/Vps13a/Vps13d	17	36	0.472222222222222
BP	GO:1903008	organelle disassembly	50/5163	106/29008	3.50125786471819e-12	5.57656484468273e-11	2.61035608117494e-11	Ambra1/Atg13/Atg2a/Atg3/Atg5/Atg7/Becn1/Bnip3/Bnip3l/Capn10/Clec16a/Cttn/Eif2d/Fbxw7/Fis1/Gabarapl1/Gabarapl2/Gbf1/Golga2/Hif1a/Htt/Huwe1/Kif5b/Map1lc3a/Mfn2/Parl/Phb2/Rb1cc1/Retreg1/Rnf41/Slc25a4/Slc25a5/Smurf1/Srebf1/Stx5a/Tex264/Trp53/Ufc1/Ufm1/Ulk1/Ulk2/Usp30/Vcp/Vdac1/Vps13d/Vrk1/Wdr45/Wdr45b/Wipi2/Zfand1	50	106	0.471698113207547
BP	GO:0034605	cellular response to heat	25/5163	53/29008	8.57079216283649e-07	5.5353032718319e-06	2.5910417899204e-06	Arpp21/Bag3/Chordc1/Clpb/Daxx/Dhx36/Dhx9/Eif2s1/Hsbp1/Hsf1/Ier5/Irak1/Mapt/Nf1/Pdcd6/Pdcl3/Prkaca/Rbbp7/Slu7/Stub1/Sumo1/Tpr/Vcp/Ywhae/Zfp709	25	53	0.471698113207547
BP	GO:0043392	negative regulation of DNA binding	25/5163	53/29008	8.57079216283649e-07	5.5353032718319e-06	2.5910417899204e-06	Ddit3/E2f1/Ercc4/Fbxw7/Habp4/Hand2/Hdac2/Hey1/Id2/Ilrun/Lef1/Mad2l2/Nfib/Psen1/Rest/Rsf1/Sin3a/Sirt1/Sri/Sumo1/Tnks/Wfikkn1/Zfp462/Zfp593/Zfp90	25	53	0.471698113207547
BP	GO:2001242	regulation of intrinsic apoptotic signaling pathway	83/5163	176/29008	3.05106840452713e-19	1.18954231354417e-17	5.56817520903693e-18	Akt1/Armc10/Bag5/Bcap31/Bcl2l11/Bclaf1/Becn1/Bok/Ccar2/Cep63/Dapk2/Ddit3/Ddx3x/Dnaja1/Eif2ak3/Eno1/Eno1b/Erp29/Fbh1/Fbxw7/Fignl1/Fis1/Flcn/Gpx1/Grina/Gsdme/Hdac1/Hdac2/Hells/Herpud1/Hif1a/Hnrnpk/Hsph1/Hyou1/Ikbkg/Ivns1abp/Kdm1a/Map2k1/Mapk8ip1/Marchf7/Mcl1/Mdm2/Mdm4/Mtch2/Nfe2l2/Nol3/Nono/Nupr1/Opa1/Bcl2l2/Park7/Parl/Parp1/Plagl2/Prkra/Ptpn1/Ptpn2/Rack1/Rpl26/Rps3/Rps7/Rtkn2/Sfpq/Siah1a/Sirt1/Slc…	83	176	0.471590909090909
BP	GO:0071479	cellular response to ionizing radiation	33/5163	70/29008	1.61315435806727e-08	1.39503488694249e-07	6.53007344486229e-08	Atm/Atr/Blm/Chek2/Clock/Cryab/Ect2/Eef1d/Egr1/Fignl1/Gata3/H2ax/Hras/Hsf1/Ino80/Ints7/Kdm1a/Mdm2/Nipbl/Nucks1/Rad1/Rad51/Rhno1/Rnf4/Rpl26/Sirt1/Swi5/Tank/Tlk2/Tmem109/Trp53/Xrcc5/Zmpste24	33	70	0.471428571428571
BP	GO:2001244	positive regulation of intrinsic apoptotic signaling pathway	33/5163	70/29008	1.61315435806727e-08	1.39503488694249e-07	6.53007344486229e-08	Bcap31/Bcl2l11/Bclaf1/Becn1/Bok/Ddit3/Eif2ak3/Fbh1/Fbxw7/Fis1/Flcn/Gsdme/Mcl1/Mtch2/Nupr1/Park7/Plagl2/Prkra/Ptpn2/Rack1/Rpl26/Rps3/Rps7/Sfpq/Siah1a/Sirt1/Slc9a3r1/Sod1/Spop/Steap3/Taf6/Trp53/Trp73	33	70	0.471428571428571
BP	GO:0035966	response to topologically incorrect protein	65/5163	138/29008	2.3391936964695e-15	6.01845179800149e-14	2.81720067599523e-14	Amfr/Atf4/Atf6/Aup1/Bag3/Bag6/Bfar/Bok/Cdk5rap3/Chac1/Creb3l2/Cul3/Dab2ip/Daxx/Ddit3/Derl2/Dnajb12/Dnajb9/Dnajc18/Edem1/Edem3/Eif2ak3/Eif2s1/Ep300/Ero1a/Erp44/Herpud1/Hsf1/Hspa1b/Hspa2/Hspa4l/Hspa5/Hspa8/Hspa9/Hspd1/Hsph1/Klhl15/Manf/Mfn2/Nfe2l2/Parp16/Ptpn1/Ptpn2/Qrich1/Rnf126/Rnf185/Sdf2l1/Serp1/Stc2/Stub1/Syvn1/Tmbim6/Tmed2/Tor1a/Ube2j2/Ube2w/Ubxn4/Uggt1/Uggt2/Upf2/Vapb/Vcp/Wfs1/Xbp1/Yod1	65	138	0.471014492753623
BP	GO:0006476	protein deacetylation	48/5163	102/29008	1.04588761687567e-11	1.53501519751615e-10	7.18531276356061e-11	Akap8/Akap8l/Baz2a/BC004004/Ccar2/Dysf/Elk4/Ep300/Flna/Hdac1/Hdac11/Hdac2/Hdac3/Hdac4/Hdac5/Hdac8/Hdac9/Kdm5a/Mapt/Mideas/Mier1/Mier2/Morf4l1/Morf4l2/Mta1/Mta2/Ncor1/Ndst1/Nipbl/Phb/Prkaa1/Rcor2/Rest/Sap30bp/Sfpq/Sin3a/Sirt1/Sirt7/Sphk2/Spred1/Spred2/Srebf1/Tada2a/Tbl1xr1/Trp53/Vegfa/Zbtb7b/Znhit1	48	102	0.470588235294118
BP	GO:0016073	snRNA metabolic process	16/5163	34/29008	8.35118176921486e-05	0.000348239895953809	0.000163008976929142	Dkc1/Exosc4/Exosc5/Exosc8/Ints1/Ints10/Ints14/Ints3/Ints5/Ints6/Ints7/Ints8/Mepce/Nop10/Rbm7/Toe1	16	34	0.470588235294118
BP	GO:0043516	regulation of DNA damage response, signal transduction by p53 class mediator	16/5163	34/29008	8.35118176921486e-05	0.000348239895953809	0.000163008976929142	Atm/Atr/Ddx5/Kdm1a/Kmt5a/Marchf7/Mdm2/Rpl26/Senp2/Sirt1/Smyd2/Spred1/Spred2/Trp53/Zfp385a/Zmpste24	16	34	0.470588235294118
BP	GO:0001845	phagolysosome assembly	8/5163	17/29008	0.00527192761866116	0.0134334803594995	0.00628813043951228	Arl8b/Myo7a/P2rx7/Pikfyve/Rab14/Rab7/Spg11/Syt7	8	17	0.470588235294118
BP	GO:0002070	epithelial cell maturation	8/5163	17/29008	0.00527192761866116	0.0134334803594995	0.00628813043951228	Akr1b3/Fem1b/Foxa1/Gpat4/Hif1a/Hoxa5/Six3/Xbp1	8	17	0.470588235294118
BP	GO:0006359	regulation of transcription by RNA polymerase III	8/5163	17/29008	0.00527192761866116	0.0134334803594995	0.00628813043951228	Brf1/Chd8/Dhx36/Ice2/Mtor/Nab2/Prdx5/Rptor	8	17	0.470588235294118
BP	GO:0007000	nucleolus organization	8/5163	17/29008	0.00527192761866116	0.0134334803594995	0.00628813043951228	Baz2a/Phf2/Phf8/Rrp8/Sirt1/Smarca5/Ubtf/Usp36	8	17	0.470588235294118
BP	GO:0018279	protein N-linked glycosylation via asparagine	8/5163	17/29008	0.00527192761866116	0.0134334803594995	0.00628813043951228	Fut8/Magt1/Mgat1/Ost4/Stt3a/Tusc3/Uggt1/Uggt2	8	17	0.470588235294118
BP	GO:0019430	removal of superoxide radicals	8/5163	17/29008	0.00527192761866116	0.0134334803594995	0.00628813043951228	Dhfr/Fbln5/Mt3/Nfe2l2/Nos3/Prdx2/Sod1/Sod2	8	17	0.470588235294118
BP	GO:0042407	cristae formation	8/5163	17/29008	0.00527192761866116	0.0134334803594995	0.00628813043951228	Adck1/Afg3l1/Afg3l2/Dnajc11/Immt/Letm1/Oma1/Samm50	8	17	0.470588235294118
BP	GO:0046855	inositol phosphate dephosphorylation	8/5163	17/29008	0.00527192761866116	0.0134334803594995	0.00628813043951228	Bpnt1/Inpp5a/Inpp5b/Inpp5e/Inpp5j/Mtmr2/Ocrl/Pten	8	17	0.470588235294118
BP	GO:0051127	positive regulation of actin nucleation	8/5163	17/29008	0.00527192761866116	0.0134334803594995	0.00628813043951228	Abi2/Brk1/Fchsd2/Nckap1/Trim27/Wasf1/Wasf2/Wasl	8	17	0.470588235294118
BP	GO:0061952	midbody abscission	8/5163	17/29008	0.00527192761866116	0.0134334803594995	0.00628813043951228	Cep55/Chmp1a/Chmp2a/Chmp6/Chmp7/Kif20a/Pdcd6ip/Stx2	8	17	0.470588235294118
BP	GO:0071243	cellular response to arsenic-containing substance	8/5163	17/29008	0.00527192761866116	0.0134334803594995	0.00628813043951228	Cpeb2/Daxx/Ddx3x/Dhx36/Hsf1/Slc38a2/Vcp/Zfand1	8	17	0.470588235294118
BP	GO:0110154	RNA decapping	8/5163	17/29008	0.00527192761866116	0.0134334803594995	0.00628813043951228	Cnot7/Dcp1a/Dcp1b/Edc4/Lsm1/Noct/Pan3/Patl1	8	17	0.470588235294118
BP	GO:1902285	semaphorin-plexin signaling pathway involved in neuron projection guidance	8/5163	17/29008	0.00527192761866116	0.0134334803594995	0.00628813043951228	Ece1/Nrp1/Nrp2/Plxna1/Plxna3/Plxna4/Plxnb2/Plxnc1	8	17	0.470588235294118
BP	GO:0033044	regulation of chromosome organization	87/5163	185/29008	5.34560823959629e-20	2.27995572903587e-18	1.06723340763682e-18	Anapc1/Anapc15/Anapc5/Atf7ip/Atm/Atr/Aurkb/Becn1/Ccnb1/Cct3/Cct4/Cct6a/Cct7/Cct8/Cdc16/Cdc23/Cdc27/Cdc6/Cdt1/Cenpe/Cep192/Cit/Cul3/Dhx36/Dkc1/Dnmt1/Dync1li1/Ercc4/Gen1/Gnl3/H3f3a/H3f3b/Hdac8/Hnrnpa2b1/Hnrnpd/Hnrnpu/Kntc1/Lmna/Macroh2a1/Mad1l1/Mad2l1/Mapk1/Mapk3/Mnat1/Mphosph8/Myc/Naa10/Nabp2/Ndc80/Nsmce2/Parp1/Pcid2/Pinx1/Pnkp/Pphln1/Ppp1r10/Psmg2/Rad21/Rad50/Recql4/Rnf4/Senp6/Setdb1/Sfpq/Sgo2a/S…	87	185	0.47027027027027
BP	GO:0031570	DNA integrity checkpoint signaling	55/5163	117/29008	3.54269222244343e-13	6.68065551146231e-12	3.12717420603627e-12	Atf2/Atm/Atr/Babam1/Babam2/Blm/Brca1/Brd4/Ccar2/Ccng1/Cdc6/Cdk5rap3/Cdt1/Chek1/Chek2/Clock/Cradd/Cul4a/Ddx39b/Dna2/Dot1l/Dtl/E2f1/Fancd2/Fem1b/Foxo4/Fzr1/Gigyf2/Hinfp/Ints7/Mdm2/Nae1/Nek1/Ppp1r10/Prkdc/Prpf19/Ptpn11/Rad1/Rhno1/Rnaseh2b/Rpl26/Rps27l/Sox4/Taok1/Taok2/Taok3/Thoc1/Thoc5/Ticrr/Tipin/Tiprl/Trp53/Uimc1/Wac/Wdr76	55	117	0.47008547008547
BP	GO:0034504	protein localization to nucleus	149/5163	317/29008	3.27349168675558e-33	6.11854107921521e-31	2.86405185968151e-31	Adar/Agap3/Akt1/Akt2/Angpt1/App/Appl1/Arl2bp/Arntl/Atf2/Atp13a2/Bag3/Banp/Brca1/Cabp1/Calr/Cdk5rap3/Cdkl5/Cfl1/Chp1/Cnep1r1/Cse1l/Ctdnep1/Ctnna1/Dcp1b/Ddx5/Dnajb6/Dvl1/Ect2/Eif2ak3/Epm2a/Fam53b/Fermt2/Flcn/Flna/Fyn/Glis2/Glul/Nupl1/Gper1/Grk2/Gsk3b/Hdac3/Hdgf/Heatr3/Hhex/Hnrnpm/Hnrnpu/Hspa8/Htt/Ilrun/Ipo5/Ipo7/Irs1/Jup/Kat7/Kpna1/Kpna2/Kpna6/Kpnb1/Lamtor5/Lats1/Limk2/Lmna/Maged1/Mapk1/Mbtps1/Mdm2…	149	317	0.470031545741325
BP	GO:0006892	post-Golgi vesicle-mediated transport	47/5163	100/29008	1.8075988065425e-11	2.54143593264991e-10	1.18963070034679e-10	Ankfy1/Ap4m1/Arfgef2/Arl3/Atp2c1/Bbs1/Bbs2/Blzf1/Ccdc93/Chic2/Cnst/Csk/Dop1b/Ehd3/Eps15/Exoc1/Exoc4/Exoc5/Gbf1/Gga3/Golph3/Golph3l/Gopc/Kif16b/Klhl20/Lamp1/Llgl1/Macf1/Myo1b/Myo5a/Nbea/Nsf/Plcb3/Rab10/Rab14/Rab31/Rabep1/Rack1/Rnf215/Sec16a/Slc30a6/Sptbn1/Steap2/Vamp4/Vps29/Vps54/Vti1b	47	100	0.47
BP	GO:0006368	transcription elongation from RNA polymerase II promoter	31/5163	66/29008	4.85196808544509e-08	3.88340770566795e-07	1.81779952399149e-07	Ash2l/Brd4/Cdc73/Cdk13/Chek1/Eaf1/Eloa/Elob/Eloc/Ezh2/Gtf2f2/Hnrnpu/Ldb1/Map2k1/Nelfa/Nelfcd/Nelfe/Padi2/Pcid2/Polr2i/Sertad2/Setd1a/Setd2/Smarcd1/Supt16/Supt4a/Supt6/Wdr43/Zmiz1/Zmiz2/Zmynd11	31	66	0.46969696969697
BP	GO:0016601	Rac protein signal transduction	23/5163	49/29008	2.59919190956198e-06	1.53369216204888e-05	7.17911971501946e-06	Abi2/Als2/Arap3/Arf6/Arhgap17/Brk1/Cadm4/Camk2d/Crk/Dbnl/Dock2/Farp2/Kras/Nckap1/Nf1/Nisch/Ogt/Rac1/Rhog/Rhou/Rtn4/Wasf1/Wasf2	23	49	0.469387755102041
BP	GO:0030490	maturation of SSU-rRNA	23/5163	49/29008	2.59919190956198e-06	1.53369216204888e-05	7.17911971501946e-06	Bms1/Bysl/Ddx52/Dhx37/Fam207a/Heatr1/Helb/Ngdn/Nol10/Nol11/Nop14/Nop9/Rps14/Rps16/Rps28/Rps8/Rrs1/Tbl3/Tsr2/Utp25/Utp4/Wdr3/Wdr46	23	49	0.469387755102041
BP	GO:1901799	negative regulation of proteasomal protein catabolic process	23/5163	49/29008	2.59919190956198e-06	1.53369216204888e-05	7.17911971501946e-06	Bag5/Bag6/Ccar2/Clec16a/Eif3h/Gabarapl2/Marchf7/Ogt/Park7/Pbk/Psme3ip1/Psmf1/Rybp/Sco1/Sdcbp/Smarcc1/Styx/Tlk2/Uchl5/Usp14/Usp19/Usp7/Wac	23	49	0.469387755102041
BP	GO:0001843	neural tube closure	53/5163	113/29008	1.05654715873986e-12	1.83954991610735e-11	8.61082125623318e-12	Abl2/Arhgap35/Arid1a/Bcl10/Brd2/Cc2d2a/Cecr2/Cited2/Cluap1/Dvl1/Enah/Folr1/Fuz/Fzd3/Gatad2a/Glmn/Hectd1/Kdm2b/Kdm6a/Kif20b/Lmo4/Lrp6/Med12/Mks1/Mthfd1/Mthfr/Nckap1/Opa1/Pax3/Pfn1/Plxnb2/Prickle1/Prkaca/Ptch1/Ptk7/Rab23/Rara/Rock2/Rps7/Scrib/Sec24b/Setd2/Shroom3/Specc1l/Sufu/Tgfb2/Tgif1/Tmed2/Traf6/Tsc1/Tsc2/Zeb2/Zic5	53	113	0.469026548672566
BP	GO:0034249	negative regulation of cellular amide metabolic process	98/5163	209/29008	3.17323664828235e-22	1.6666048677549e-20	7.8012760052596e-21	Ago2/Ago3/Bc1/Bin1/Btg2/Calr/Celf1/Cnot1/Cnot10/Cnot2/Cnot3/Cnot6/Cnot6l/Cnot7/Cnot8/Cpeb1/Cpeb2/Cpeb4/Dapk3/Dcp1a/Dcp1b/Ddx3x/Ddx6/Dhx36/Eif2ak1/Eif2ak3/Eif2s1/Eif4a3/Eif4e/Eif4e2/Eif4g1/Eif6/Enc1/Eprs/Exosc5/Exosc8/Fxr1/Fxr2/Gapdh/Gga3/Gigyf2/Hnrnpd/Hnrnpr/Igfbp5/Inpp5e/Khsrp/Larp1/Lsm1/Malsu1/Mettl3/Mex3d/Mlh1/Ncl/Noct/Olfm1/Ormdl2/Ormdl3/Pabpc1/Paip2/Paip2b/Pan2/Pan3/Patl1/Pde12/Polr2g/Prkca/…	98	209	0.4688995215311
BP	GO:0001893	maternal placenta development	15/5163	32/29008	0.00014679887994874	0.000581612769372969	0.000272249399353681	Akt1/Ash1l/Bmpr2/Cited2/Ctsb/Dazap1/Dedd/Il11ra1/Mapk1/Mapk3/Prdx3/Ptgis/Rxrb/Tmed2/Tppp3	15	32	0.46875
BP	GO:0006482	protein demethylation	15/5163	32/29008	0.00014679887994874	0.000581612769372969	0.000272249399353681	Jmjd1c/Kdm1a/Kdm2b/Kdm3a/Kdm4a/Kdm4b/Kdm5a/Kdm5b/Kdm5c/Kdm6a/Kdm6b/Kdm7a/Phf2/Phf8/Ube2b	15	32	0.46875
BP	GO:0008214	protein dealkylation	15/5163	32/29008	0.00014679887994874	0.000581612769372969	0.000272249399353681	Jmjd1c/Kdm1a/Kdm2b/Kdm3a/Kdm4a/Kdm4b/Kdm5a/Kdm5b/Kdm5c/Kdm6a/Kdm6b/Kdm7a/Phf2/Phf8/Ube2b	15	32	0.46875
BP	GO:0060977	coronary vasculature morphogenesis	15/5163	32/29008	0.00014679887994874	0.000581612769372969	0.000272249399353681	Angpt1/Arid2/Fgfr1/Gata4/Hand2/Notch1/Nrp1/Pbrm1/Sec24b/Setd2/Smad6/Spred1/Tgfbr1/Vegfa/Zfpm2	15	32	0.46875
BP	GO:1905898	positive regulation of response to endoplasmic reticulum stress	15/5163	32/29008	0.00014679887994874	0.000581612769372969	0.000272249399353681	App/Atf6/Bag6/Bcap31/Bok/Eif2ak3/Herpud1/Ptpn2/Rnf185/Rnft2/Sirt1/Spop/Tmem259/Ubqln2/Xbp1	15	32	0.46875
BP	GO:0000075	cell cycle checkpoint signaling	82/5163	175/29008	8.1955142354623e-19	3.028051916649e-17	1.41741268233883e-17	Anapc15/Atf2/Atm/Atr/Aurka/Aurkb/Babam1/Babam2/Blm/Brca1/Brd4/Ccar2/Ccnb1/Ccng1/Cdc6/Cdk5rap3/Cdt1/Cenpe/Cep192/Chek1/Chek2/Clock/Cradd/Cul4a/Ddx39b/Dna2/Dot1l/Dtl/Dync1li1/E2f1/Fam122a/Fancd2/Fem1b/Foxo4/Fzr1/Gen1/Gigyf2/Hinfp/Hsf1/Ints3/Ints7/Kntc1/Mad1l1/Mad2l1/Mdm2/Nabp1/Nabp2/Nae1/Ndc80/Nek1/Pcid2/Ppp1r10/Prkdc/Prpf19/Psmg2/Ptpn11/Rad1/Rhno1/Rnaseh2b/Rpl26/Rps27l/Rps6/Sox4/Taok1/Taok2/Taok3/…	82	175	0.468571428571429
BP	GO:0033143	regulation of intracellular steroid hormone receptor signaling pathway	37/5163	79/29008	2.78476247459895e-09	2.76518211344943e-08	1.2943649265159e-08	Arntl/Brca1/Calr/Carm1/Clock/Cnot1/Cnot2/Ddx5/Ep300/Foxa1/Foxp1/Hdac1/Kmt2d/Lats1/Lbh/Med1/Ncoa2/Ncoa3/Ncor1/Pak1/Park7/Parp1/Phb/Phb2/Pias2/Ppp5c/Prmt2/Rhoa/Rnf14/Rnf6/Safb2/Sirt1/Skp2/Smarca4/Strn3/Ufm1/Wbp2	37	79	0.468354430379747
BP	GO:0031110	regulation of microtubule polymerization or depolymerization	44/5163	94/29008	9.33048671821089e-11	1.17335281434686e-09	5.49239314811252e-10	Arhgef2/Atxn7/Capzb/Cdkn1b/Ckap2/Ckap5/Clasp1/Clasp2/Clip1/Dctn1/Drg1/Dst/Dysf/Eml4/Fes/Gas2l1/Gba2/Git1/Hdgfl3/Inpp5j/Katnb1/Map1b/Map1s/Mapre1/Mapre2/Mapre3/Mapt/Mid1ip1/Nav3/Pak1/Rac1/Rps3/Ska3/Slain1/Slain2/Specc1l/Spef1/Stmn1/Taok1/Tbcd/Togaram1/Tpx2/Ttbk2/Tubb4a	44	94	0.468085106382979
BP	GO:0051650	establishment of vesicle localization	73/5163	156/29008	7.16888558684404e-17	2.14897490115066e-15	1.00592207886898e-15	Actn4/Ahi1/Ap1s2/Ap3b1/Ap3b2/Ap3m2/Ap3s2/Arf1/Bicdl1/Bloc1s6/Borcs5/Ccdc186/Chp1/Clasp1/Clasp2/Cul3/Dctn1/Dctn2/Dpysl2/Dtnbp1/Exoc4/F8a/Fam91a1/Fbxw11/Fnbp1l/Gbf1/Htt/Ikbkg/Kif1a/Kif1b/Kif1c/Kif5a/Kif5b/Limk2/Map2k1/Map4k2/Myo15/Myo19/Myo1b/Myo1c/Myo5a/Myo7a/Myrip/Ndel1/Pdcd6/Picalm/Ppfia2/Preb/Prkcz/Psen1/Rab11a/Rab1a/Rab3gap1/Rab7/Sar1a/Sar1b/Scrib/Sec16a/Snap91/Snapin/Spg11/Stard3/Stk11/Sybu/S…	73	156	0.467948717948718
BP	GO:0042176	regulation of protein catabolic process	182/5163	389/29008	5.89383127367633e-40	2.34095610901332e-37	1.09578731443482e-37	Adam9/Akt1/Amer1/Anxa2/App/Arel1/Arih1/Arntl/Atg4b/Atg7/Atp13a2/Atraid/Aurka/Azin1/Bag5/Bag6/Banp/Bcap31/Btrc/Cblb/Ccar2/Cd81/Cdc20/Cdk5rap3/Chek2/Chmp6/Clec16a/Cop1/Csnk1e/Csnk2a1/Csnk2a2/Ctsa/Cul4a/Cul4b/Cyp51/Dab2ip/Ddb1/Dedd/Det1/Dtl/Dvl1/Dysf/Ecscr/Egln1/Eif3h/Epm2a/Faf1/Fam122a/Fbxl20/Fbxl5/Fbxo22/Fbxw7/Flna/Foxo1/Furin/Fyn/Fzr1/Gabarapl2/Gclc/Gga3/Glmn/Gpx1/Gsk3b/Hace1/Herpud1/Hipk2/Hmgcr/…	182	389	0.467866323907455
BP	GO:0051784	negative regulation of nuclear division	29/5163	62/29008	1.46040730417136e-07	1.0842159366833e-06	5.07514884602592e-07	Anapc15/Atm/Aurkb/Ccnb1/Cdt1/Cenpe/Cep192/Chek1/Dync1li1/Esr1/Fgfr3/Gen1/Kntc1/Mad1l1/Mad2l1/Ndc80/Pcid2/Psmg2/Rad1/Rad21/Rps6ka2/Tom1l1/Tom1l2/Tpr/Trip13/Ttk/Usp44/Zfp207/Zwilch	29	62	0.467741935483871
BP	GO:0140014	mitotic nuclear division	130/5163	278/29008	7.1230246617886e-29	8.2267571021879e-27	3.8508949556144e-27	Aaas/Akap8/Akap8l/Anapc1/Anapc15/Anapc5/Ankle2/Atm/Aurka/Aurkb/Becn1/Ccdc61/Ccnb1/Cdc14a/Cdc16/Cdc20/Cdc23/Cdc27/Cdc42/Cdc6/Cdca8/Cdk11b/Cdkn1b/Cdt1/Cenpe/Cep192/Chek1/Chek2/Chmp1a/Chmp2a/Chmp6/Chmp7/Cit/Clasp1/Clasp2/Cltc/Ctdp1/Cul3/Cul9/Dctn2/Drg1/Dscc1/Dync1li1/Eml4/Esr1/Fbxw5/Fgfr3/Flna/Gen1/Golga2/Hnrnpu/Hspa1b/Igf1r/Incenp/Ino80/Insr/Kif11/Kif14/Kif20b/Kif22/Kif23/Kif2a/Kif2c/Kntc1/Kpnb1/Ma…	130	278	0.467625899280576
BP	GO:0006096	glycolytic process	43/5163	92/29008	1.61246358040348e-10	1.97822510684635e-09	9.25995138837682e-10	Actn3/Aldoa/Aldoc/App/Dhtkd1/Eif6/Eno1/Eno1b/Eno2/Eno3/Entpd5/Ep300/Foxk2/Gale/Galk1/Gapdh/Git1/Gpi1/Hdac4/Hif1a/Hkdc1/Insr/Jmjd8/Khk/Mtch2/Myc/Ncor1/Nupr1/Ogdh/Ogt/P2rx7/Pfkfb2/Pfkl/Pfkm/Pfkp/Pgam1/Pgk1/Pkm/Prkaa1/Prkag2/Psen1/Tpi1/Zbtb20	43	92	0.467391304347826
BP	GO:0031396	regulation of protein ubiquitination	100/5163	214/29008	1.65034212142569e-22	9.0413139497071e-21	4.23218406093374e-21	Aimp2/Akt1/Amer1/Angpt1/Arrb1/Arrdc3/Atg5/Atg7/Bag5/Bcl10/Birc2/Brca1/Btrc/Cblb/Cdc20/Cdk5rap3/Cdk9/Chp1/Cul3/Daxx/Dcun1d1/Dcun1d3/Dcun1d5/Ddx3x/Dnaja1/Dnaja3/Dysf/Epm2a/Fanci/Fancm/Fbxo2/Fbxw7/Fgfr3/Fyn/Fzr1/Gclc/Gps2/Hdac3/Hdac8/Herpud1/Hspa5/Huwe1/Ivns1abp/Kdm1a/Mad2l1/Mad2l2/Mapk9/Marchf7/Mastl/Mta1/Mtor/Mycbp2/Ndfip2/Nxn/Ogt/Park7/Paxip1/Pdcd6/Peli1/Phf23/Pinx1/Plaa/Prickle1/Psen1/Psen2/Pten…	100	214	0.467289719626168
BP	GO:0014020	primary neural tube formation	56/5163	120/29008	3.18160592269817e-13	6.05362444273859e-12	2.83366477703909e-12	Abl2/Arhgap35/Arid1a/Bcl10/Brd2/Cc2d2a/Cecr2/Cfl1/Cited2/Cluap1/Dvl1/Enah/Folr1/Fuz/Fzd3/Gatad2a/Glmn/Hectd1/Hif1a/Kdm2b/Kdm6a/Kif20b/Lmo4/Lrp6/Luzp1/Med12/Mks1/Mthfd1/Mthfr/Nckap1/Opa1/Pax3/Pfn1/Plxnb2/Prickle1/Prkaca/Ptch1/Ptk7/Rab23/Rara/Rock2/Rps7/Scrib/Sec24b/Setd2/Shroom3/Specc1l/Sufu/Tgfb2/Tgif1/Tmed2/Traf6/Tsc1/Tsc2/Zeb2/Zic5	56	120	0.466666666666667
BP	GO:0032006	regulation of TOR signaling	49/5163	105/29008	9.39066924631139e-12	1.39108864942445e-10	6.51160134709262e-11	Akt1s1/Akt3/Alg13/Arntl/Atm/C9orf72/Clec16a/Depdc5/Epm2a/Flcn/Fnip1/Golph3/Gpr137/Gsk3b/Hdac3/Hif1a/Kdr/Lamtor5/Lars/Mios/Mlst8/Nprl2/Nprl3/Otud5/Pdcd6/Pih1d1/Pip4p1/Prkaa1/Rheb/Rictor/Rptor/Rragc/Rragd/Seh1l/Sik3/Sirt1/Smcr8/Stk11/Szt2/Tbck/Telo2/Tmem127/Tsc1/Tsc2/Ubr1/Wac/Wdr59/Xbp1/Zmpste24	49	105	0.466666666666667
BP	GO:1901796	regulation of signal transduction by p53 class mediator	35/5163	75/29008	8.34236007351772e-09	7.62815802405829e-08	3.5706943684606e-08	Armc10/Atm/Atr/Cdk5rap3/Cep63/Ddx5/Hexim1/Hnrnpk/Kdm1a/Kmt5a/Marchf7/Mdm2/Mdm4/Nop2/Pak1ip1/Rpf2/Rpl23/Rpl26/Rpl37/Rpl37rt/Rpl5/Rps15/Rps20/Rps7/Rrs1/Senp2/Sirt1/Smyd2/Spred1/Spred2/Steap3/Trp53/Trp73/Zfp385a/Zmpste24	35	75	0.466666666666667
BP	GO:0010659	cardiac muscle cell apoptotic process	28/5163	60/29008	2.53444677325087e-07	1.81993324791066e-06	8.51899682569963e-07	Ambra1/Bnip3/Camk2a/Camk2d/Capn1/Eif5a/Fbxo32/Gata4/Gnb1/Hand2/Hmgcr/Hsf1/Hspa8/Ilk/Ltk/Mfn2/Nfe2l2/Nol3/Nupr1/Pcmt1/Ppp1r10/Pten/Qk/Rps6ka2/Sirt1/Slc25a4/Smad4/Trp53	28	60	0.466666666666667
BP	GO:0034198	cellular response to amino acid starvation	21/5163	45/29008	7.89772772381873e-06	4.17546465715323e-05	1.95450960637957e-05	Atf2/Atf4/Depdc5/Eif2ak3/Eif2s1/Flcn/Hnrnpl/Impact/Lars/Mapk1/Mapk3/Mios/Mtor/Nprl2/Nprl3/Rragc/Rragd/Seh1l/Szt2/Ulk1/Wdr59	21	45	0.466666666666667
BP	GO:0046856	phosphatidylinositol dephosphorylation	14/5163	30/29008	0.000258413023893432	0.000969430204747792	0.000453784381732952	Fig4/Inpp5a/Inpp5b/Inpp5e/Inpp5j/Inppl1/Mtmr1/Mtmr11/Mtmr2/Mtmr3/Ocrl/Pip4p1/Pten/Sacm1l	14	30	0.466666666666667
BP	GO:0048596	embryonic camera-type eye morphogenesis	14/5163	30/29008	0.000258413023893432	0.000969430204747792	0.000453784381732952	Arid1a/Cited2/Fzd5/Hipk1/Hipk2/Ihh/Kdm2b/Lrp6/Pax6/Six3/Sp1/Sp3/Stra6/Zeb1	14	30	0.466666666666667
BP	GO:0090314	positive regulation of protein targeting to membrane	14/5163	30/29008	0.000258413023893432	0.000969430204747792	0.000453784381732952	Actr3/Akt2/Arpc2/Cacnb3/Fis1/Fyn/Hpca/Hras/Kcnb1/Mff/Myo1c/Pak1/Prnp/Stom	14	30	0.466666666666667
BP	GO:0006188	IMP biosynthetic process	7/5163	15/29008	0.0095326260473184	0.022117502201792	0.0103530682383973	Adsl/Ampd3/Aprt/Atic/Gart/Paics/Pfas	7	15	0.466666666666667
BP	GO:0006415	translational termination	7/5163	15/29008	0.0095326260473184	0.022117502201792	0.0103530682383973	Abce1/Eif5a/Etf1/Gle1/Gspt1/Gspt2/Upf1	7	15	0.466666666666667
BP	GO:0006596	polyamine biosynthetic process	7/5163	15/29008	0.0095326260473184	0.022117502201792	0.0103530682383973	Amd1/Amd2/Azin1/Oaz1/Oaz2/Odc1/Sms	7	15	0.466666666666667
BP	GO:0010771	negative regulation of cell morphogenesis involved in differentiation	7/5163	15/29008	0.0095326260473184	0.022117502201792	0.0103530682383973	Actn4/Coro1c/Efna5/Fbln1/Rcc2/Spry4/Ttc3	7	15	0.466666666666667
BP	GO:0010917	negative regulation of mitochondrial membrane potential	7/5163	15/29008	0.0095326260473184	0.022117502201792	0.0103530682383973	Atp5g1/Bnip3/Bnip3l/Mapt/Mtch2/Prelid1/Slc25a27	7	15	0.466666666666667
BP	GO:0035235	ionotropic glutamate receptor signaling pathway	7/5163	15/29008	0.0095326260473184	0.022117502201792	0.0103530682383973	App/Atp1a3/Camk2a/Cpeb4/Grik1/Grin1/Kalrn	7	15	0.466666666666667
BP	GO:0035721	intraciliary retrograde transport	7/5163	15/29008	0.0095326260473184	0.022117502201792	0.0103530682383973	Bbs1/Dync2h1/Dync2i1/Dync2li1/Dynll1/Ift43/Ttc21b	7	15	0.466666666666667
BP	GO:0043558	regulation of translational initiation in response to stress	7/5163	15/29008	0.0095326260473184	0.022117502201792	0.0103530682383973	Eif2ak1/Eif2ak3/Eif2s1/Fech/Impact/Ppp1r15b/Tmed2	7	15	0.466666666666667
BP	GO:0051290	protein heterotetramerization	7/5163	15/29008	0.0095326260473184	0.022117502201792	0.0103530682383973	Cpsf6/Cpsf7/Farsb/Grin1/Nudt21/Pkd2/Rrm2	7	15	0.466666666666667
BP	GO:0060831	smoothened signaling pathway involved in dorsal/ventral neural tube patterning	7/5163	15/29008	0.0095326260473184	0.022117502201792	0.0103530682383973	Gorab/Mks1/Prkaca/Ptch1/Sufu/Tbc1d32/Traf3ip1	7	15	0.466666666666667
BP	GO:0061469	regulation of type B pancreatic cell proliferation	7/5163	15/29008	0.0095326260473184	0.022117502201792	0.0103530682383973	Men1/Nr1d1/Nr4a1/Nr4a3/Nupr1/Ptprn/Wdr13	7	15	0.466666666666667
BP	GO:0071025	RNA surveillance	7/5163	15/29008	0.0095326260473184	0.022117502201792	0.0103530682383973	Exosc4/Exosc5/Exosc8/Pcid2/Prpf18/Supv3l1/Xrn1	7	15	0.466666666666667
BP	GO:0080009	mRNA methylation	7/5163	15/29008	0.0095326260473184	0.022117502201792	0.0103530682383973	Cmtr2/Mettl3/Mettl8/Trmt10c/Trmt6/Virma/Wtap	7	15	0.466666666666667
BP	GO:0090343	positive regulation of cell aging	7/5163	15/29008	0.0095326260473184	0.022117502201792	0.0103530682383973	Hmga1/Kras/Lmna/Pawr/Sirt1/Trp53/Ypel3	7	15	0.466666666666667
BP	GO:1900153	positive regulation of nuclear-transcribed mRNA catabolic process, deadenylation-dependent decay	7/5163	15/29008	0.0095326260473184	0.022117502201792	0.0103530682383973	Ago2/Cnot1/Cnot7/Dhx36/Pabpc1/Tnrc6c/Tob1	7	15	0.466666666666667
BP	GO:1901841	regulation of high voltage-gated calcium channel activity	7/5163	15/29008	0.0095326260473184	0.022117502201792	0.0103530682383973	Cacna2d1/Cacnb3/Calm1/Calm3/Dysf/Fgf14/Sri	7	15	0.466666666666667
BP	GO:0072594	establishment of protein localization to organelle	195/5163	418/29008	1.6745819789658e-42	9.67451679666148e-40	4.52858246177736e-40	Adar/Agap3/Aifm1/Aip/Akt1/Angpt1/Ap3b1/Ap4m1/Appl1/Arntl/Atf2/Bag3/Bag4/Bcap31/Bcs1l/Bnip3l/Brca1/Brca2/Cabp1/Cacng2/Cacng3/Cacng5/Cacng7/Cacng8/Calm1/Calm3/Cct3/Cct4/Cct6a/Cct7/Cct8/Cfl1/Chp1/Cse1l/Ddit3/Ddx5/Dkc1/Dnaja1/Dnajc15/Dnajc19/Ect2/Edem1/Epm2a/Fam53b/Fbxw7/Fis1/Flna/Folr1/Gcc2/Gdap1/Get3/Gga3/Nupl1/Gnptab/Gper1/H1f5/Hdac3/Heatr3/Herpud1/Hgs/Hspa5/Hspa8/Hspd1/Hsph1/Immp1l/Ipo5/Ipo7/Jup/…	195	418	0.466507177033493
BP	GO:0010212	response to ionizing radiation	62/5163	133/29008	1.864960365743e-14	4.18792336547588e-13	1.96034145195823e-13	Aen/Atm/Atr/Babam1/Babam2/Blm/Brca1/Brca2/Chek2/Clock/Cop1/Cryab/Dcun1d3/Ect2/Eef1d/Egr1/Eya3/Fancd2/Fignl1/Gata3/Gpx1/H2ax/Hras/Hsf1/Inip/Ino80/Ints3/Ints7/Kars/Kdm1a/Mdm2/Men1/Mta1/Myc/Nabp1/Nabp2/Nek1/Nhej1/Nipbl/Nucks1/Paxip1/Prkaa1/Prkdc/Rad1/Rad51/Rad54l/Rhno1/Rnf4/Rpl26/Sirt1/Sod2/Stk11/Swi5/Tank/Ticrr/Tlk2/Tmem109/Trp53/Trp53bp2/Uimc1/Xrcc5/Zmpste24	62	133	0.466165413533835
BP	GO:0010761	fibroblast migration	27/5163	58/29008	4.39933960886909e-07	3.00945136860743e-06	1.40870587894896e-06	Actr3/Akap12/Akt1/Appl1/Arid5b/Bag4/Coro1c/Cygb/Ddr2/Fer/Fgfr1/Ilk/Iqgap1/Itgb1/Itgb3/Mta2/Pak1/Plec/Ptk2/Rac1/Rcc2/Sgpl1/Slc8a1/Syne2/Tmem201/Tsc2/Zfand5	27	58	0.46551724137931
BP	GO:0061077	chaperone-mediated protein folding	27/5163	58/29008	4.39933960886909e-07	3.00945136860743e-06	1.40870587894896e-06	Bag1/Chordc1/Dnajb1/Dnajb12/Dnajb4/Dnajb5/Dnajb6/Dnajc18/Dnajc5/Dnajc7/Ero1a/Hspa1b/Hspa2/Hspa5/Hspa8/Hspa9/Hspe1/Hsph1/Pdcl3/Pdia4/Pex19/Ppid/Sdf2/Sdf2l1/St13/Tor1a/Tor1b	27	58	0.46551724137931
BP	GO:0043502	regulation of muscle adaptation	47/5163	101/29008	2.79861725967571e-11	3.83301997526705e-10	1.7942133339028e-10	Actn3/Akap6/Atp2b4/Becn1/Camk2d/Cdk9/Ctdp1/Ddx39b/Ece1/Fbxo32/Fdps/Foxo1/Foxo3/Foxp1/Glrx3/Gsk3b/Gtf2i/Hand2/Hdac4/Igfbp5/Jarid2/Lmna/Mtor/Mtpn/Ndufs4/Nfatc1/Nol3/Nos3/Notch1/Nr4a3/Oga/Pak1/Parp1/Parp2/Pde5a/Ppp3ca/Prkca/Ptk2/Rock1/Rock2/Selenon/Sirt1/Slc25a4/Slc9a1/Smad4/Twf1/Yy1	47	101	0.465346534653465
BP	GO:0060606	tube closure	53/5163	114/29008	1.63370880846267e-12	2.74661890946568e-11	1.28567560365233e-11	Abl2/Arhgap35/Arid1a/Bcl10/Brd2/Cc2d2a/Cecr2/Cited2/Cluap1/Dvl1/Enah/Folr1/Fuz/Fzd3/Gatad2a/Glmn/Hectd1/Kdm2b/Kdm6a/Kif20b/Lmo4/Lrp6/Med12/Mks1/Mthfd1/Mthfr/Nckap1/Opa1/Pax3/Pfn1/Plxnb2/Prickle1/Prkaca/Ptch1/Ptk7/Rab23/Rara/Rock2/Rps7/Scrib/Sec24b/Setd2/Shroom3/Specc1l/Sufu/Tgfb2/Tgif1/Tmed2/Traf6/Tsc1/Tsc2/Zeb2/Zic5	53	114	0.464912280701754
BP	GO:0018210	peptidyl-threonine modification	59/5163	127/29008	9.5638062725979e-14	1.93560474083948e-12	9.06044804772432e-13	Acvr1/Acvr1b/Akt1/Akt3/App/Atf2/Cab39/Cad/Cadm4/Camk2a/Camk2d/Cdc42bpa/Cdk10/Chek1/Cit/Csnk2a1/Csnk2a2/Csnk2b/Dcaf1/Dyrk2/Eif4g1/Grk2/Gsk3b/Hipk1/Hipk2/Lmtk2/Map2k1/Map3k10/Map3k12/Map3k7/Mapk1/Mtor/Ogt/Pard3/Pbk/Phip/Pkn1/Prkaca/Prkag2/Prkca/Prkdc/Ripk2/Rock1/Rock2/Rptor/Sbk1/Spred1/Spred2/Stk39/Tbk1/Tgfbr1/Tnks/Trpc6/Ttbk1/Ttk/Ube2k/Ulk1/Vrk1/Wnk1	59	127	0.464566929133858
BP	GO:0010665	regulation of cardiac muscle cell apoptotic process	26/5163	56/29008	7.6382360934382e-07	4.96837158380755e-06	2.32566451544e-06	Ambra1/Bnip3/Camk2a/Camk2d/Capn1/Eif5a/Fbxo32/Gata4/Hand2/Hmgcr/Hsf1/Hspa8/Ilk/Ltk/Mfn2/Nfe2l2/Nol3/Nupr1/Pcmt1/Ppp1r10/Pten/Qk/Sirt1/Slc25a4/Smad4/Trp53	26	56	0.464285714285714
BP	GO:0008156	negative regulation of DNA replication	13/5163	28/29008	0.000455618174556012	0.00158745311177287	0.000743077145036256	Atg7/Atr/Brca2/Cdan1/Fbh1/Inppl1/Lig3/Pds5a/Smarcal1/Terf1/Tipin/Trp53/Wapl	13	28	0.464285714285714
BP	GO:0034629	cellular protein-containing complex localization	13/5163	28/29008	0.000455618174556012	0.00158745311177287	0.000743077145036256	Akap6/Dlg1/Mios/Mzt1/Ralgapa2/Ralgapb/Ran/Rcc2/Seh1l/Snapin/Washc5/Wasl/Zfp365	13	28	0.464285714285714
BP	GO:0042059	negative regulation of epidermal growth factor receptor signaling pathway	13/5163	28/29008	0.000455618174556012	0.00158745311177287	0.000743077145036256	Cblb/Chmp6/Dab2ip/Dusp3/Mvp/Psen1/Psen2/Ptpn2/Rab7/Rnf126/Snx5/Socs5/Tsg101	13	28	0.464285714285714
BP	GO:0010389	regulation of G2/M transition of mitotic cell cycle	45/5163	97/29008	8.33835126835864e-11	1.05558211773743e-09	4.9411156813549e-10	App/Atm/Babam1/Babam2/Blm/Brca1/Brd4/Camk2d/Ccnb1/Ccng1/Cdc25b/Cdc6/Cdc7/Cdk4/Cdk5rap3/Cenpf/Chek1/Dtl/Fam122a/Foxo4/Fzr1/Hspa2/Ints3/Kif14/Lmnb1/Nabp1/Nabp2/Nae1/Pbx1/Pinx1/Rab11a/Rad21/Rad51b/Rad51c/Rcc2/Rnaseh2b/Sin3a/Taok1/Taok2/Taok3/Ticrr/Uimc1/Usp47/Wnt10b/Zfyve19	45	97	0.463917525773196
BP	GO:1903320	regulation of protein modification by small protein conjugation or removal	115/5163	248/29008	2.6006089040626e-25	1.9911891066648e-23	9.32063508291809e-24	Aimp2/Akt1/Amer1/Angpt1/Arnt/Arrb1/Arrdc3/Atg5/Atg7/Bag5/Bcl10/Birc2/Brca1/Btrc/Cblb/Cdc20/Cdk5rap3/Cdk9/Chp1/Cul3/Daxx/Dcun1d1/Dcun1d3/Dcun1d5/Ddx3x/Dnaja1/Dnaja3/Dysf/Egr1/Epas1/Epm2a/Fanci/Fancm/Fbxo2/Fbxw7/Fgfr3/Fyn/Fzr1/Gclc/Gnl3/Gps2/Hdac3/Hdac4/Hdac8/Herpud1/Hif1a/Hmg20b/Hspa5/Huwe1/Itch/Ivns1abp/Kdm1a/Mad2l1/Mad2l2/Mapk9/Marchf7/Mastl/Mta1/Mtor/Mycbp2/Ndfip2/Nxn/Ogt/Park7/Paxip1/Pdcd6/Pel…	115	248	0.463709677419355
BP	GO:0000077	DNA damage checkpoint signaling	51/5163	110/29008	4.86025598874953e-12	7.58892550577475e-11	3.55232986530613e-11	Atf2/Atm/Atr/Babam1/Babam2/Blm/Brca1/Brd4/Ccar2/Ccng1/Cdk5rap3/Chek1/Chek2/Clock/Cradd/Cul4a/Ddx39b/Dot1l/Dtl/E2f1/Fancd2/Fem1b/Foxo4/Fzr1/Gigyf2/Hinfp/Ints7/Mdm2/Nek1/Ppp1r10/Prkdc/Prpf19/Ptpn11/Rad1/Rhno1/Rnaseh2b/Rpl26/Rps27l/Sox4/Taok1/Taok2/Taok3/Thoc1/Thoc5/Ticrr/Tipin/Tiprl/Trp53/Uimc1/Wac/Wdr76	51	110	0.463636363636364
BP	GO:2001252	positive regulation of chromosome organization	38/5163	82/29008	2.48492121146485e-09	2.47906974864351e-08	1.16043746899111e-08	Atf7ip/Atm/Atr/Aurkb/Cct3/Cct4/Cct6a/Cct7/Cct8/Cdt1/Dhx36/Dkc1/Dnmt1/Gnl3/Hnrnpa2b1/Hnrnpd/Macroh2a1/Mad1l1/Mapk1/Mapk3/Mphosph8/Nabp2/Nsmce2/Pnkp/Pphln1/Ppp1r10/Rad21/Rad50/Setdb1/Sfpq/Sgo2a/Slf1/Smc5/Tcp1/Tnks/Tpr/Trim28/Xrcc5	38	82	0.463414634146341
BP	GO:0010762	regulation of fibroblast migration	19/5163	41/29008	2.40524709880356e-05	0.000115193337108479	5.39213003716197e-05	Actr3/Akap12/Akt1/Appl1/Bag4/Coro1c/Cygb/Ddr2/Fer/Fgfr1/Itgb1/Itgb3/Mta2/Pak1/Ptk2/Rac1/Rcc2/Slc8a1/Tsc2	19	41	0.463414634146341
BP	GO:0007033	vacuole organization	82/5163	177/29008	1.95321217507383e-18	7.01280416530746e-17	3.28265097041846e-17	Aktip/Ambra1/Ap3b1/Arf1/Arl8b/Atf2/Atg13/Atg2a/Atg3/Atg4b/Atg5/Atg7/Atp13a2/Atp6ap2/Atp6v0c/Bag3/Becn1/C9orf72/Elapor1/Emc6/Epm2a/Ext1/Fig4/Gaa/Gabarapl1/Gabarapl2/Gnptab/Hexa/Hexb/Hook2/Hook3/Hspa8/Lrsam1/Lyst/Map1lc3a/Mbtps1/Mfn2/Mfsd8/Mt3/Mtmr3/Mtor/Myo7a/Nprl2/Nprl3/Nsfl1c/Nupr1/P2rx7/Phf23/Pik3c2a/Pikfyve/Pip4k2a/Psen1/Rab14/Rab1a/Rab1b/Rab23/Rab3gap1/Rab3gap2/Rab7/Rb1cc1/Sec22b/Smcr8/Smurf1…	82	177	0.463276836158192
BP	GO:0007019	microtubule depolymerization	25/5163	54/29008	1.32649729421066e-06	8.24842495568371e-06	3.86103754602877e-06	Arhgef2/Atxn7/Ckap2/Clasp1/Clasp2/Dysf/Eml4/Gas2l1/Hdgfl3/Katnb1/Kif24/Kif2c/Map1b/Map1s/Mid1ip1/Nav3/Nckap5l/Nedd1/Smn1/Specc1l/Spef1/Stmn1/Taok1/Tpx2/Ttbk2	25	54	0.462962962962963
BP	GO:0000281	mitotic cytokinesis	31/5163	67/29008	7.49262969086677e-08	5.82811036541717e-07	2.72810300926232e-07	Anln/Arf1/Arl3/Cep55/Cfl1/Chmp1a/Chmp2a/Chmp6/Chmp7/Cit/Ckap2/Daxx/Ect2/Incenp/Kif20a/Kif20b/Kif23/Map9/Myh10/Pdcd6ip/Rab35/Rhoa/Rhoc/Rock1/Rock2/Septin7/Son/Sptbn1/Stmn1/Stx2/Zfp365	31	67	0.462686567164179
BP	GO:0006757	ATP generation from ADP	43/5163	93/29008	2.4837051665496e-10	2.96134077550145e-09	1.38618560297604e-09	Actn3/Aldoa/Aldoc/App/Dhtkd1/Eif6/Eno1/Eno1b/Eno2/Eno3/Entpd5/Ep300/Foxk2/Gale/Galk1/Gapdh/Git1/Gpi1/Hdac4/Hif1a/Hkdc1/Insr/Jmjd8/Khk/Mtch2/Myc/Ncor1/Nupr1/Ogdh/Ogt/P2rx7/Pfkfb2/Pfkl/Pfkm/Pfkp/Pgam1/Pgk1/Pkm/Prkaa1/Prkag2/Psen1/Tpi1/Zbtb20	43	93	0.462365591397849
BP	GO:0032200	telomere organization	60/5163	130/29008	8.51949170896633e-14	1.7464958003381e-12	8.17524060086209e-13	Atm/Atr/Aurkb/Blm/Brca2/Ccne2/Cct3/Cct4/Cct6a/Cct7/Cct8/Dclre1b/Dhx36/Dkc1/Dna2/Ercc4/Ezh2/Gar1/Gnl3/H3f3a/H3f3b/Hat1/Hdac8/Hnrnpa2b1/Hnrnpd/Hnrnpu/Lmna/Mapk1/Mapk3/Myc/Nabp2/Nop10/Nsmce2/Parp1/Pcna/Pinx1/Pnkp/Ppp1r10/Prkdc/Rad50/Rad51/Rad51c/Recql4/Rpa1/Smc5/Smc6/Smg1/Smg6/Tcp1/Telo2/Tent4b/Tep1/Terf1/Tnks/Tprkb/Upf1/Xrcc5/Xrn1/Zbtb48/Zfp365	60	130	0.461538461538462
BP	GO:0006413	translational initiation	54/5163	117/29008	1.45514080278022e-12	2.47920101921403e-11	1.16049891594664e-11	Abce1/Ago2/Bc1/Ddx3x/Eif1/Eif2ak1/Eif2ak3/Eif2b3/Eif2b4/Eif2b5/Eif2d/Eif2s1/Eif2s2/Eif2s3x/Eif3a/Eif3c/Eif3d/Eif3e/Eif3f/Eif3h/Eif3l/Eif3m/Eif4a1/Eif4a2/Eif4b/Eif4g1/Eif4g2/Eif4g3/Eif4h/Eif5/Eif5b/Eif6/Fech/Gle1/Habp4/Impact/Khdrbs1/Larp1/Mettl3/Ncbp1/Ncbp2/Paip1/Paip2/Paip2b/Polr2g/Ppp1r15b/Rara/Rpl13a/Rps2/Rps6kb1/Rps6kb2/Tmed2/Tpr/Uhmk1	54	117	0.461538461538462
BP	GO:0032387	negative regulation of intracellular transport	30/5163	65/29008	1.29733248873275e-07	9.68807046521341e-07	4.53492685157863e-07	Angpt1/Bag3/Bag4/Cabp1/Chp1/Cryab/Derl2/Erlec1/Gdi1/Hdac3/Insig1/Map1b/Mapt/Nf1/Nol3/Nup153/Ogt/Os9/Park7/Ppp2ca/Rab23/Sar1a/Siah3/Snx12/Snx3/Sumo1/Tpr/Ube2g2/Ufm1/Yod1	30	65	0.461538461538462
BP	GO:0098930	axonal transport	30/5163	65/29008	1.29733248873275e-07	9.68807046521341e-07	4.53492685157863e-07	Ap3b1/Ap3b2/Ap3m2/Ap3s2/Arl8a/Arl8b/Bloc1s6/Borcs5/Dlg2/Dst/Dtnbp1/Fbxw11/Hif1a/Hsbp1/Kif1a/Kif1b/Kif1c/Kif3a/Kif5a/Kif5b/Map6/Ndel1/Snapin/Sod1/Spg7/Sybu/Tmem108/Trak1/Trim46/Uchl1	30	65	0.461538461538462
BP	GO:0006289	nucleotide-excision repair	24/5163	52/29008	2.30427367429406e-06	1.38278179415852e-05	6.47271746290445e-06	Brca2/Brip1/Cul4a/Dclre1b/Ercc4/Ercc5/Fan1/Gtf2h2/Hmgb1/Hmgn1/Kat7/Mnat1/Ogg1/Pold1/Pole/Polr2i/Rad23b/Rpa1/Rpa3/Sirt1/Trp53/Usp7/Uvssa/Xab2	24	52	0.461538461538462
BP	GO:0060351	cartilage development involved in endochondral bone morphogenesis	18/5163	39/29008	4.20160910985276e-05	0.000188968336115459	8.84549286284792e-05	Anxa6/Atf2/Carm1/Cbs/Ext1/Hoxa11/Hspg2/Ift80/Ihh/Rara/Serpinh1/Shox2/Sik3/Smpd3/Sox9/Stc1/Thbs3/Zmpste24	18	39	0.461538461538462
BP	GO:0006817	phosphate ion transport	12/5163	26/29008	0.000804776584508756	0.00260140142144107	0.00121770018087581	Ank/Atf4/Cebpb/Fgfr1/Ip6k2/Slc20a1/Slc20a2/Slc25a11/Slc37a2/Slc37a4/Stc2/Xpr1	12	26	0.461538461538462
BP	GO:0034390	smooth muscle cell apoptotic process	12/5163	26/29008	0.000804776584508756	0.00260140142144107	0.00121770018087581	Arrb1/Atf4/Dnmt1/Gapdh/Gsk3b/Lrp6/Map2k4/Mfn2/Pdcd4/Sirt1/Sod2/Stk4	12	26	0.461538461538462
BP	GO:0034391	regulation of smooth muscle cell apoptotic process	12/5163	26/29008	0.000804776584508756	0.00260140142144107	0.00121770018087581	Arrb1/Atf4/Dnmt1/Gapdh/Gsk3b/Lrp6/Map2k4/Mfn2/Pdcd4/Sirt1/Sod2/Stk4	12	26	0.461538461538462
BP	GO:0039529	RIG-I signaling pathway	12/5163	26/29008	0.000804776584508756	0.00260140142144107	0.00121770018087581	Ankrd17/C1qbp/Clpb/Gpatch3/Nlrx1/Nploc4/Phb/Phb2/Pum1/Pum2/Sec14l1/Zc3hav1	12	26	0.461538461538462
BP	GO:0060065	uterus development	12/5163	26/29008	0.000804776584508756	0.00260140142144107	0.00121770018087581	Ash1l/Esr1/Gata3/Greb1l/Hoxa10/Hoxa11/Kdm5b/Lhx1/Nipbl/Smad4/Stra6/Tgfb2	12	26	0.461538461538462
BP	GO:0003157	endocardium development	6/5163	13/29008	0.0173579739018738	0.0369795253591713	0.0173098908716747	Acvr1/Angpt1/Kdr/Notch1/Smad4/Stk4	6	13	0.461538461538462
BP	GO:0007144	female meiosis I	6/5163	13/29008	0.0173579739018738	0.0369795253591713	0.0173098908716747	Aurka/Cdc25b/Cenpe/Mlh3/Ndc80/Trip13	6	13	0.461538461538462
BP	GO:0030953	astral microtubule organization	6/5163	13/29008	0.0173579739018738	0.0369795253591713	0.0173098908716747	Clasp1/Dlg1/Kpnb1/Limk2/Rab11a/Tacc3	6	13	0.461538461538462
BP	GO:0031223	auditory behavior	6/5163	13/29008	0.0173579739018738	0.0369795253591713	0.0173098908716747	Abl2/Cntnap2/Htt/Nrxn1/Nrxn2/Stra6	6	13	0.461538461538462
BP	GO:0034244	negative regulation of transcription elongation from RNA polymerase II promoter	6/5163	13/29008	0.0173579739018738	0.0369795253591713	0.0173098908716747	Ezh2/Hnrnpu/Nelfa/Nelfcd/Nelfe/Supt4a	6	13	0.461538461538462
BP	GO:0034397	telomere localization	6/5163	13/29008	0.0173579739018738	0.0369795253591713	0.0173098908716747	Atm/Cep63/Mlh1/Sun1/Terf1/Ube2b	6	13	0.461538461538462
BP	GO:0035999	tetrahydrofolate interconversion	6/5163	13/29008	0.0173579739018738	0.0369795253591713	0.0173098908716747	Dhfr/Mthfd1/Mthfd2/Mthfr/Shmt1/Shmt2	6	13	0.461538461538462
BP	GO:0044557	relaxation of smooth muscle	6/5163	13/29008	0.0173579739018738	0.0369795253591713	0.0173098908716747	Grk2/Irag1/Pawr/Prkg1/Slc8a1/Sod1	6	13	0.461538461538462
BP	GO:0045618	positive regulation of keratinocyte differentiation	6/5163	13/29008	0.0173579739018738	0.0369795253591713	0.0173098908716747	Foxc1/Macroh2a1/Med1/Ncoa3/Notch1/Vdr	6	13	0.461538461538462
BP	GO:0048012	hepatocyte growth factor receptor signaling pathway	6/5163	13/29008	0.0173579739018738	0.0369795253591713	0.0173098908716747	Nrp1/Pak1/Ptpn1/Ptpn2/Rac1/Stmn1	6	13	0.461538461538462
BP	GO:0060179	male mating behavior	6/5163	13/29008	0.0173579739018738	0.0369795253591713	0.0173098908716747	Grin1/Hdac2/Hdac4/Hexb/Ncoa1/Pten	6	13	0.461538461538462
BP	GO:0060394	negative regulation of pathway-restricted SMAD protein phosphorylation	6/5163	13/29008	0.0173579739018738	0.0369795253591713	0.0173098908716747	Dkk1/Emilin1/Lrp1/Pmepa1/Smad6/Xbp1	6	13	0.461538461538462
BP	GO:0061140	lung secretory cell differentiation	6/5163	13/29008	0.0173579739018738	0.0369795253591713	0.0173098908716747	Aimp2/Fndc3b/Foxp1/Foxp4/Hoxa5/Nfib	6	13	0.461538461538462
BP	GO:0071027	nuclear RNA surveillance	6/5163	13/29008	0.0173579739018738	0.0369795253591713	0.0173098908716747	Exosc4/Exosc5/Exosc8/Pcid2/Prpf18/Xrn1	6	13	0.461538461538462
BP	GO:0071028	nuclear mRNA surveillance	6/5163	13/29008	0.0173579739018738	0.0369795253591713	0.0173098908716747	Exosc4/Exosc5/Exosc8/Pcid2/Prpf18/Xrn1	6	13	0.461538461538462
BP	GO:0071380	cellular response to prostaglandin E stimulus	6/5163	13/29008	0.0173579739018738	0.0369795253591713	0.0173098908716747	Acaca/Adcy6/Akap8/Akt1/Gnas/Prkaa1	6	13	0.461538461538462
BP	GO:0071803	positive regulation of podosome assembly	6/5163	13/29008	0.0173579739018738	0.0369795253591713	0.0173098908716747	Arpc2/Asap1/Fscn1/Mapk9/Msn/Rhoa	6	13	0.461538461538462
BP	GO:0090085	regulation of protein deubiquitination	6/5163	13/29008	0.0173579739018738	0.0369795253591713	0.0173098908716747	Itch/Park7/Sart3/Tank/Tnip1/Vcp	6	13	0.461538461538462
BP	GO:0090220	chromosome localization to nuclear envelope involved in homologous chromosome segregation	6/5163	13/29008	0.0173579739018738	0.0369795253591713	0.0173098908716747	Atm/Cep63/Mlh1/Sun1/Terf1/Ube2b	6	13	0.461538461538462
BP	GO:0097011	cellular response to granulocyte macrophage colony-stimulating factor stimulus	6/5163	13/29008	0.0173579739018738	0.0369795253591713	0.0173098908716747	Akt1/Etv3/Mapk1/Pde1b/Pde2a/Stat5a	6	13	0.461538461538462
BP	GO:0097709	connective tissue replacement	6/5163	13/29008	0.0173579739018738	0.0369795253591713	0.0173098908716747	F2r/Gata4/Hif1a/Ppp3ca/Rock1/Rock2	6	13	0.461538461538462
BP	GO:1900044	regulation of protein K63-linked ubiquitination	6/5163	13/29008	0.0173579739018738	0.0369795253591713	0.0173098908716747	Birc2/Ddx3x/Gps2/Plaa/Trip12/Ubr5	6	13	0.461538461538462
BP	GO:1902857	positive regulation of non-motile cilium assembly	6/5163	13/29008	0.0173579739018738	0.0369795253591713	0.0173098908716747	Atmin/Dynll1/Htt/Pqbp1/Septin7/Ttbk2	6	13	0.461538461538462
BP	GO:2001223	negative regulation of neuron migration	6/5163	13/29008	0.0173579739018738	0.0369795253591713	0.0173098908716747	Adgrg1/Gpr173/Gsk3b/Nrg3/Olfm1/Srgap2	6	13	0.461538461538462
BP	GO:0034976	response to endoplasmic reticulum stress	117/5163	254/29008	2.05609249977914e-25	1.61314417729586e-23	7.55102976527076e-24	Aifm1/Amfr/App/Atf4/Atf6/Aup1/Bag6/Bcap31/Bcl2l11/Bfar/Bok/Brsk2/Calr/Canx/Ccdc47/Cdk5rap3/Cebpb/Cert1/Chac1/Clgn/Creb3l2/Dab2ip/Ddit3/Ddx3x/Derl2/Dnajb12/Dnajb9/Dnajc18/Ecpas/Edem1/Edem3/Eif2ak3/Eif2b5/Eif2s1/Eif4g1/Ep300/Erlec1/Erlin1/Erlin2/Ero1a/Erp29/Erp44/Fbxo2/Flot1/Get4/Grina/Gsk3b/Herpud1/Hsp90b1/Hspa5/Hyou1/Ikbkg/Itpr1/Lpcat3/Manf/Nfe2l1/Nfe2l2/Niban1/Nploc4/Nrros/Nupr1/Opa1/Os9/Park7/P…	117	254	0.460629921259843
BP	GO:0031109	microtubule polymerization or depolymerization	58/5163	126/29008	2.52719703004303e-13	4.83745094154321e-12	2.26438135919518e-12	Arhgef2/Atxn7/Capzb/Cdkn1b/Cep192/Ckap2/Ckap5/Clasp1/Clasp2/Clip1/Cryab/Dctn1/Drg1/Dst/Dysf/Eml4/Fes/Gas2l1/Gba2/Git1/Hdgfl3/Inpp5j/Katnb1/Kif24/Kif2c/Map1b/Map1s/Mapre1/Mapre2/Mapre3/Mapt/Mid1ip1/Mzt1/Nav3/Nckap5l/Ndel1/Nedd1/Pak1/Rac1/Rps3/Ska3/Slain1/Slain2/Smn1/Specc1l/Spef1/Stmn1/Taok1/Tbcd/Togaram1/Tppp3/Tpx2/Ttbk2/Tubb4a/Tubg1/Tubg2/Tubgcp3/Tubgcp6	58	126	0.46031746031746
BP	GO:0035305	negative regulation of dephosphorylation	23/5163	50/29008	4.00389878145016e-06	2.25374461967367e-05	1.05496414678832e-05	Arpp19/Bag4/Bod1l/Chp1/Ensa/Epm2a/Gnai2/Igbp1/Ikbkb/Iqgap1/Mastl/Mprip/Ppp1r11/Ppp1r8/Ppp1r9b/Ptpa/Rock1/Rock2/Sema4d/Swap70/Tgfb2/Tiprl/Ywhae	23	50	0.46
BP	GO:0000725	recombinational repair	63/5163	137/29008	2.55034871046071e-14	5.58878139826822e-13	2.61607457559418e-13	Actr2/Arid2/Atm/Blm/Brca1/Brca2/Cdc45/Cdc7/Chek1/Ercc4/Ercc5/Fan1/Fancm/Fbh1/Fignl1/Fus/Gen1/H2ax/Helb/Helq/Ino80/Kdm1a/Klhl15/Mad2l2/Mcm3/Mcm5/Mcm6/Mcm9/Mms22l/Morf4l1/Nabp1/Nabp2/Nipbl/Nsmce2/Nucks1/Palb2/Parp1/Parpbp/Polq/Ppp4r2/Psmd14/Rad21/Rad51/Rad51b/Rad51c/Rad54l/Rbbp8/Recql4/Rev3l/Rhno1/Rpa1/Rpa3/Samhd1/Sem1/Setd2/Sfpq/Smc5/Smc6/Swi5/Ube2n/Ubqln4/Yy1/Zfp365	63	137	0.45985401459854
BP	GO:0032435	negative regulation of proteasomal ubiquitin-dependent protein catabolic process	17/5163	37/29008	7.34497153289306e-05	0.000309736523500567	0.000144985782502398	Bag5/Bag6/Ccar2/Clec16a/Eif3h/Ogt/Park7/Pbk/Rybp/Sdcbp/Smarcc1/Styx/Tlk2/Uchl5/Usp14/Usp7/Wac	17	37	0.459459459459459
BP	GO:0033146	regulation of intracellular estrogen receptor signaling pathway	17/5163	37/29008	7.34497153289306e-05	0.000309736523500567	0.000144985782502398	Brca1/Carm1/Cnot1/Cnot2/Foxa1/Kmt2d/Lats1/Lbh/Med1/Ncoa3/Pak1/Parp1/Phb2/Skp2/Strn3/Ufm1/Wbp2	17	37	0.459459459459459
BP	GO:0034243	regulation of transcription elongation from RNA polymerase II promoter	17/5163	37/29008	7.34497153289306e-05	0.000309736523500567	0.000144985782502398	Brd4/Cdc73/Cdk13/Eaf1/Eloc/Ezh2/Hnrnpu/Ldb1/Map2k1/Nelfa/Nelfcd/Nelfe/Supt16/Supt4a/Supt6/Wdr43/Zmynd11	17	37	0.459459459459459
BP	GO:1904358	positive regulation of telomere maintenance via telomere lengthening	17/5163	37/29008	7.34497153289306e-05	0.000309736523500567	0.000144985782502398	Atm/Atr/Aurkb/Cct3/Cct4/Cct6a/Cct7/Cct8/Dhx36/Dkc1/Hnrnpa2b1/Mapk1/Mapk3/Pnkp/Tcp1/Tnks/Xrcc5	17	37	0.459459459459459
BP	GO:2000463	positive regulation of excitatory postsynaptic potential	17/5163	37/29008	7.34497153289306e-05	0.000309736523500567	0.000144985782502398	App/Cacnb3/Chrna7/Cux2/Dbn1/Dlg4/Dvl1/Grin1/Grk2/Gsk3b/Ngfr/Nrxn1/Prkcz/Pten/Rims2/Ssh1/Stx1b	17	37	0.459459459459459
BP	GO:0000724	double-strand break repair via homologous recombination	62/5163	135/29008	4.38998603475899e-14	9.39338762656343e-13	4.39698760738221e-13	Actr2/Arid2/Atm/Blm/Brca1/Brca2/Cdc45/Cdc7/Chek1/Ercc4/Ercc5/Fan1/Fancm/Fbh1/Fignl1/Fus/Gen1/H2ax/Helb/Helq/Ino80/Kdm1a/Klhl15/Mad2l2/Mcm3/Mcm5/Mcm6/Mcm9/Mms22l/Morf4l1/Nabp1/Nabp2/Nipbl/Nsmce2/Nucks1/Palb2/Parp1/Parpbp/Polq/Ppp4r2/Psmd14/Rad21/Rad51/Rad51b/Rad51c/Rad54l/Rbbp8/Recql4/Rev3l/Rpa1/Rpa3/Samhd1/Sem1/Setd2/Sfpq/Smc5/Smc6/Swi5/Ube2n/Ubqln4/Yy1/Zfp365	62	135	0.459259259259259
BP	GO:1902373	negative regulation of mRNA catabolic process	28/5163	61/29008	3.89037275378787e-07	2.68731726633934e-06	1.25791686524079e-06	Angel2/Dhx9/Dicer1/E2f1/Elavl4/Fus/Hnrnpd/Hnrnpu/Ikbke/Larp1/Larp4b/Mtor/Myd88/Nbas/Noct/Qk/Srsf1/Syncrip/Taf15/Tent4a/Tent4b/Tent5a/Tob1/Traf2/Traf3ip2/Vegfa/Ybx1/Ybx2	28	61	0.459016393442623
BP	GO:0043648	dicarboxylic acid metabolic process	39/5163	85/29008	2.20165928474619e-09	2.22795298639523e-08	1.04289124014293e-08	Acly/Adss/Adssl1/Aldh18a1/Ass1/Atcay/Atic/Cs/Dhfr/Dld/Dlst/Fh1/Folr1/Gclc/Gclm/Gls/Glud1/Glul/Got2/Gpt2/Htt/Idh1/Idh3a/Idh3b/Idh3g/Kyat3/Mdh1/Mdh2/Me1/Me2/Mthfd1/Ogdh/Prodh/Sdha/Shmt1/Shmt2/Slc7a11/Sucla2/Suclg1	39	85	0.458823529411765
BP	GO:0051881	regulation of mitochondrial membrane potential	39/5163	85/29008	2.20165928474619e-09	2.22795298639523e-08	1.04289124014293e-08	Abcd1/Adora2a/Akt1/Akt2/Atp5g1/Bnip3/Bnip3l/Bok/Clic1/Gclc/Gclm/Gsk3b/Kdr/Mapt/Mfn1/Mfn2/Mtch2/Myc/Ndufs1/Ndufs4/Ngfr/Nnt/Oga/P2rx7/Pank2/Park7/Parp1/Ppid/Ppp2r3c/Prdx3/Prelid1/Rack1/Slc25a27/Slc25a33/Sod1/Sod2/Stoml2/Ucp2/Vcp	39	85	0.458823529411765
BP	GO:0034470	ncRNA processing	166/5163	362/29008	3.37623499842256e-35	7.94665682036125e-33	3.7197817175603e-33	Aars/Aars2/Adar/Adat1/Ago2/Ago3/Bcdin3d/Bms1/Brix1/Bud23/Bysl/Cdkal1/Chd7/Ctu2/Ddx1/Ddx17/Ddx18/Ddx21/Ddx27/Ddx3x/Ddx47/Ddx52/Ddx56/Dhx37/Dicer1/Dimt1/Dis3/Dkc1/Dph3/Drosha/Dtwd2/Dus3l/Eif6/Elac2/Elp1/Elp2/Elp3/Elp5/Eri1/Eri3/Esf1/Exosc1/Exosc4/Exosc5/Exosc8/Fam207a/Fars2/Frg1/Gar1/Grsf1/Heatr1/Helb/Helq/Hnrnpa2b1/Imp3/Imp4/Ints1/Ints10/Ints14/Ints3/Ints5/Ints6/Ints7/Ints8/Krr1/Lage3/Las1l/Mdn1/M…	166	362	0.458563535911602
BP	GO:0090317	negative regulation of intracellular protein transport	22/5163	48/29008	6.95922061112189e-06	3.70711206904271e-05	1.7352766089055e-05	Angpt1/Bag3/Bag4/Cabp1/Chp1/Derl2/Erlec1/Gdi1/Hdac3/Insig1/Nf1/Nol3/Ogt/Os9/Park7/Ppp2ca/Rab23/Siah3/Sumo1/Ube2g2/Ufm1/Yod1	22	48	0.458333333333333
BP	GO:0032515	negative regulation of phosphoprotein phosphatase activity	11/5163	24/29008	0.00142445330979059	0.00427807220402609	0.00200253957490211	Bod1l/Gnai2/Ikbkb/Mastl/Mprip/Ppp1r11/Ppp1r9b/Ptpa/Rock1/Rock2/Tiprl	11	24	0.458333333333333
BP	GO:0034643	establishment of mitochondrion localization, microtubule-mediated	11/5163	24/29008	0.00142445330979059	0.00427807220402609	0.00200253957490211	Hif1a/Hsbp1/Kif1b/Map1b/Map6/Mapt/Rhot1/Sybu/Trak1/Uchl1/Wasf1	11	24	0.458333333333333
BP	GO:0035510	DNA dealkylation	11/5163	24/29008	0.00142445330979059	0.00427807220402609	0.00200253957490211	Alkbh3/Ascc3/Gata3/Mgmt/Tdg/Tet2/Tet3/Tox/Trim28/Usp7/Usp9x	11	24	0.458333333333333
BP	GO:0047497	mitochondrion transport along microtubule	11/5163	24/29008	0.00142445330979059	0.00427807220402609	0.00200253957490211	Hif1a/Hsbp1/Kif1b/Map1b/Map6/Mapt/Rhot1/Sybu/Trak1/Uchl1/Wasf1	11	24	0.458333333333333
BP	GO:0048485	sympathetic nervous system development	11/5163	24/29008	0.00142445330979059	0.00427807220402609	0.00200253957490211	Fzd3/Gata3/Hand2/Insm1/Nf1/Nrp1/Nrp2/Phox2a/Phox2b/Plxna4/Sox4	11	24	0.458333333333333
BP	GO:0051882	mitochondrial depolarization	11/5163	24/29008	0.00142445330979059	0.00427807220402609	0.00200253957490211	Abcd1/Bok/Gclc/Gclm/Kdr/Ngfr/Oga/P2rx7/Parp1/Ppp2r3c/Rack1	11	24	0.458333333333333
BP	GO:1900006	positive regulation of dendrite development	11/5163	24/29008	0.00142445330979059	0.00427807220402609	0.00200253957490211	Clip1/Crtc1/Dab2ip/Elavl4/Ezh2/Il1rap/Iqgap1/Lrp8/Opa1/Pacsin1/Vldlr	11	24	0.458333333333333
BP	GO:1901800	positive regulation of proteasomal protein catabolic process	49/5163	107/29008	2.20690421318728e-11	3.06220006000113e-10	1.43339722051649e-10	Akt1/Arih1/Atg7/Aurka/Bag6/Bcap31/Cdc20/Cop1/Csnk1e/Dab2ip/Det1/Dvl1/Ecscr/Fam122a/Fbxo22/Fbxw7/Fzr1/Gclc/Gsk3b/Herpud1/Hspa1b/Mapk9/Mdm2/Nub1/Nupr1/Pias1/Prickle1/Psen1/Psen2/Rack1/Rbx1/Rnf14/Rnf185/Rnf19a/Rnf19b/Rnf217/Rnft2/Socs5/Stub1/Sumo1/Sumo2/Tmem259/Trib2/Trib3/Ubqln2/Usp5/Vcp/Xbp1/Zyg11b	49	107	0.457943925233645
BP	GO:0006839	mitochondrial transport	97/5163	212/29008	4.68449287834092e-21	2.1889670766071e-19	1.02464217292503e-19	Abcb7/Afg3l2/Aifm1/Aip/Akt1/Atf2/Atp5a1/Atp5b/Atp5j/Atp5o/Atp5pb/Bag3/Bag4/Bcap31/Bcl2l11/Bcs1l/Bnip3/Bnip3l/Bok/Camk2a/Cnp/Dnajc15/Dnajc19/Fbxw7/Fis1/Flvcr1/Gclc/Gdap1/Gsk3b/Hspd1/Htt/Immp1l/Kif5b/Kifbp/Letm1/Mcur1/Mff/Mfn2/Micu1/Micu2/Micu3/Mipep/Mpc1/Mpc2/Mrpl18/Mtch2/Nol3/Opa1/Bcl2l2/Pam16/Parl/Pmpcb/Ppp2r2b/Prkaa1/Psen1/Psen2/Rhot1/Romo1/Samm50/Sfxn1/Sfxn5/Siah3/Slc25a1/Slc25a12/Slc25a15/Slc…	97	212	0.457547169811321
BP	GO:0051648	vesicle localization	80/5163	175/29008	1.35095302910551e-17	4.42541572163172e-16	2.07151017919272e-16	Actn4/Ahi1/Ap1s2/Ap3b1/Ap3b2/Ap3m2/Ap3s2/Arf1/Bicdl1/Bloc1s6/Borcs5/Ccdc186/Chp1/Clasp1/Clasp2/Cul3/Dctn1/Dctn2/Dpysl2/Dtnbp1/Exoc4/F8a/Fam91a1/Fbxw11/Fnbp1l/Gbf1/Htt/Ikbkg/Kif1a/Kif1b/Kif1c/Kif5a/Kif5b/Limk2/Magi2/Map2k1/Map4k2/Myo15/Myo19/Myo1b/Myo1c/Myo5a/Myo7a/Myrip/Ndel1/Nrxn1/Pcdh17/Pdcd6/Picalm/Ppfia2/Preb/Prkcz/Psen1/Pten/Rab11a/Rab1a/Rab3gap1/Rab7/Sar1a/Sar1b/Scrib/Sec16a/Snap91/Snapin/S…	80	175	0.457142857142857
BP	GO:1902749	regulation of cell cycle G2/M phase transition	48/5163	105/29008	3.79988604999245e-11	5.116160137225e-10	2.39484343828694e-10	App/Atf5/Atm/Babam1/Babam2/Blm/Brca1/Brd4/Camk2d/Ccnb1/Ccng1/Cdc25b/Cdc6/Cdc7/Cdk4/Cdk5rap3/Cenpf/Chek1/Dtl/Fam122a/Foxo4/Fzr1/Hspa2/Ints3/Kif14/Lmnb1/Macroh2a1/Nabp1/Nabp2/Nae1/Paxip1/Pbx1/Pinx1/Rab11a/Rad21/Rad51b/Rad51c/Rcc2/Rnaseh2b/Sin3a/Taok1/Taok2/Taok3/Ticrr/Uimc1/Usp47/Wnt10b/Zfyve19	48	105	0.457142857142857
BP	GO:0006084	acetyl-CoA metabolic process	16/5163	35/29008	0.000128502570298043	0.000517184188881612	0.000242090772749089	Acaca/Acat1/Acly/Cs/Dip2a/Dlat/Dld/Fasn/Hmgcs1/Mpc1/Mpc2/Mvd/Pdha1/Pdk1/Pdk2/Pmvk	16	35	0.457142857142857
BP	GO:0008631	intrinsic apoptotic signaling pathway in response to oxidative stress	21/5163	46/29008	1.20996793770724e-05	6.19110003553103e-05	2.89801626575191e-05	Aldh2/Bag5/Fbxw7/Gpx1/Hif1a/Hsph1/Mapt/Mcl1/Nfe2l2/Nol3/Nono/Park7/Parp1/Pdk1/Rnf7/Sfpq/Sirt1/Sod1/Sod2/Stk24/Trap1	21	46	0.456521739130435
BP	GO:0035601	protein deacylation	52/5163	114/29008	6.57214723405575e-12	9.89715537261239e-11	4.63279822485447e-11	Abhd12/Abhd17b/Abhd17c/Akap8/Akap8l/Baz2a/BC004004/Ccar2/Dysf/Elk4/Ep300/Flna/Hdac1/Hdac11/Hdac2/Hdac3/Hdac4/Hdac5/Hdac8/Hdac9/Kdm5a/Lypla2/Mapt/Mideas/Mier1/Mier2/Morf4l1/Morf4l2/Mta1/Mta2/Ncor1/Ndst1/Nipbl/Phb/Prkaa1/Rcor2/Rest/Sap30bp/Sfpq/Sin3a/Sirt1/Sirt7/Sphk2/Spred1/Spred2/Srebf1/Tada2a/Tbl1xr1/Trp53/Vegfa/Zbtb7b/Znhit1	52	114	0.456140350877193
BP	GO:0098732	macromolecule deacylation	52/5163	114/29008	6.57214723405575e-12	9.89715537261239e-11	4.63279822485447e-11	Abhd12/Abhd17b/Abhd17c/Akap8/Akap8l/Baz2a/BC004004/Ccar2/Dysf/Elk4/Ep300/Flna/Hdac1/Hdac11/Hdac2/Hdac3/Hdac4/Hdac5/Hdac8/Hdac9/Kdm5a/Lypla2/Mapt/Mideas/Mier1/Mier2/Morf4l1/Morf4l2/Mta1/Mta2/Ncor1/Ndst1/Nipbl/Phb/Prkaa1/Rcor2/Rest/Sap30bp/Sfpq/Sin3a/Sirt1/Sirt7/Sphk2/Spred1/Spred2/Srebf1/Tada2a/Tbl1xr1/Trp53/Vegfa/Zbtb7b/Znhit1	52	114	0.456140350877193
BP	GO:0010257	NADH dehydrogenase complex assembly	26/5163	57/29008	1.16701767079263e-06	7.32845582795172e-06	3.43040559357183e-06	Acad9/Bcs1l/Foxred1/ND1/ND2/ND4/ND5/Ndufa10/Ndufa12/Ndufa6/Ndufa8/Ndufa9/Ndufab1/Ndufaf1/Ndufaf2/Ndufaf3/Ndufaf5/Ndufaf6/Ndufb8/Ndufb9/Ndufs1/Ndufs2/Ndufs4/Ndufs6/Ndufs7/Ndufs8	26	57	0.456140350877193
BP	GO:0032981	mitochondrial respiratory chain complex I assembly	26/5163	57/29008	1.16701767079263e-06	7.32845582795172e-06	3.43040559357183e-06	Acad9/Bcs1l/Foxred1/ND1/ND2/ND4/ND5/Ndufa10/Ndufa12/Ndufa6/Ndufa8/Ndufa9/Ndufab1/Ndufaf1/Ndufaf2/Ndufaf3/Ndufaf5/Ndufaf6/Ndufb8/Ndufb9/Ndufs1/Ndufs2/Ndufs4/Ndufs6/Ndufs7/Ndufs8	26	57	0.456140350877193
BP	GO:0071806	protein transmembrane transport	26/5163	57/29008	1.16701767079263e-06	7.32845582795172e-06	3.43040559357183e-06	Aifm1/Akt2/Dnajc15/Dnajc19/Hspa5/Hspd1/Pam16/Pex16/Pex2/Pex5/Pex7/Romo1/Rtn2/Sec61a2/Sec61b/Sec61g/Sec62/Sec63/Srp54a/Srp54c/Timm17a/Timm44/Tomm20/Tomm40/Tomm40l/Zfand2b	26	57	0.456140350877193
BP	GO:1903533	regulation of protein targeting	26/5163	57/29008	1.16701767079263e-06	7.32845582795172e-06	3.43040559357183e-06	Actr3/Akt2/Arpc2/Bag3/Bag4/Bnip3l/Cacnb3/Fbxw7/Fis1/Fyn/Gdi1/Hpca/Hras/Kcnb1/Mff/Myo1c/Nol3/Nucb1/Ogt/Pak1/Parl/Prkaa1/Prnp/Siah3/Srebf1/Stom	26	57	0.456140350877193
BP	GO:0044272	sulfur compound biosynthetic process	41/5163	90/29008	1.1252790052274e-09	1.18987488822298e-08	5.5697319708777e-09	Acat1/Acly/Acsl1/Acsl4/Angpt1/Apip/Cbs/Chpf2/Chst12/Chst14/Chst3/Csad/Dip2a/Dlat/Dld/Eif2ak3/Ext1/Ext2/Gcdh/Gclc/Gclm/Glce/Gss/Hagh/Mat2a/Mpc1/Mpc2/Mri1/Mthfd1/Mthfr/Mtr/Nfe2l2/Papss1/Papss2/Pdha1/Pdk1/Pdk2/Slc35d1/Slc7a11/Sp1/Ugdh	41	90	0.455555555555556
BP	GO:0031398	positive regulation of protein ubiquitination	56/5163	123/29008	1.13784822112522e-12	1.97030666083128e-11	9.22288562426468e-12	Aimp2/Amer1/Angpt1/Arrb1/Arrdc3/Bcl10/Birc2/Brca1/Btrc/Cblb/Cdc20/Cdk5rap3/Cdk9/Cul3/Dcun1d1/Dcun1d3/Dcun1d5/Ddx3x/Dnaja3/Fanci/Fancm/Fbxw7/Fgfr3/Fzr1/Hdac3/Hspa5/Huwe1/Kdm1a/Mapk9/Marchf7/Mastl/Mta1/Mycbp2/Ndfip2/Paxip1/Pdcd6/Peli1/Phf23/Prickle1/Pten/Rbx1/Ripk2/Rnf111/Rnf20/Rps2/Senp2/Skp1/Skp2/Spsb4/Stub1/Trib2/Trib3/Ube2l3/Ube2n/Ube3a/Wfs1	56	123	0.455284552845528
BP	GO:0032436	positive regulation of proteasomal ubiquitin-dependent protein catabolic process	40/5163	88/29008	1.93825626579353e-09	1.98671267243837e-08	9.29968116660869e-09	Akt1/Arih1/Atg7/Aurka/Bcap31/Cdc20/Cop1/Csnk1e/Det1/Dvl1/Fam122a/Fbxo22/Fzr1/Gclc/Gsk3b/Herpud1/Hspa1b/Mapk9/Mdm2/Nub1/Pias1/Prickle1/Psen1/Psen2/Rack1/Rbx1/Rnf14/Rnf19a/Rnf19b/Rnf217/Socs5/Stub1/Sumo1/Sumo2/Trib2/Trib3/Ubqln2/Usp5/Vcp/Zyg11b	40	88	0.454545454545455
BP	GO:0017158	regulation of calcium ion-dependent exocytosis	20/5163	44/29008	2.10440890923658e-05	0.000102794147718666	4.81173152433558e-05	Arf1/Cacna1a/Cacna1g/Cacna1h/Cacna1i/Cadps/Cdk5r2/Gnai2/Kcnb1/Notch1/P2rx7/Rab3gap1/Rap1b/Rest/Scamp5/Syt1/Syt11/Syt6/Syt7/Syt9	20	44	0.454545454545455
BP	GO:0021697	cerebellar cortex formation	15/5163	33/29008	0.000225015538463556	0.000856028857545705	0.000400701900935718	Atxn2/Cacna1a/Cend1/Dll1/Herc1/Ldb1/Lhx1/Map2k1/Nfix/Nrxn1/Psap/Ptpn11/Rora/Ttc21b/Ulk1	15	33	0.454545454545455
BP	GO:0032212	positive regulation of telomere maintenance via telomerase	15/5163	33/29008	0.000225015538463556	0.000856028857545705	0.000400701900935718	Atm/Atr/Aurkb/Cct3/Cct4/Cct6a/Cct7/Cct8/Dkc1/Mapk1/Mapk3/Pnkp/Tcp1/Tnks/Xrcc5	15	33	0.454545454545455
BP	GO:0033598	mammary gland epithelial cell proliferation	15/5163	33/29008	0.000225015538463556	0.000856028857545705	0.000400701900935718	Brca2/Btrc/Cebpb/Chuk/Esr1/Gata3/Gpx1/Hoxa5/Id2/Kdm5b/Mapk1/Med1/Phb2/Rtn4/Stat6	15	33	0.454545454545455
BP	GO:0150117	positive regulation of cell-substrate junction organization	15/5163	33/29008	0.000225015538463556	0.000856028857545705	0.000400701900935718	Arf6/Cfl1/Dusp3/Fermt2/Iqgap1/Kdr/Lims1/Map4k4/Mapre2/Nrp1/Ptpn11/Rac1/Rock1/Tsc1/Vegfa	15	33	0.454545454545455
BP	GO:1904646	cellular response to amyloid-beta	15/5163	33/29008	0.000225015538463556	0.000856028857545705	0.000400701900935718	App/Atp1a3/Cacna1a/Cacna2d1/Cacnb1/Fyn/Gsk3b/Igf1r/Lrp1/Ngfr/Parp1/Prnp/Psen1/Sirt1/Snx6	15	33	0.454545454545455
BP	GO:1905314	semi-lunar valve development	15/5163	33/29008	0.000225015538463556	0.000856028857545705	0.000400701900935718	Bmpr2/Emilin1/Gata3/Gata4/Hey1/Jag1/Nfatc1/Nos3/Notch1/Slit2/Slit3/Smad6/Sox9/Stra6/Tgfb2	15	33	0.454545454545455
BP	GO:0000303	response to superoxide	10/5163	22/29008	0.00252728321115922	0.00711288078251411	0.00332949622616007	Dhfr/Fbln5/Mt3/Nfe2l2/Nos3/Parp1/Prdx2/Sod1/Sod2/Ucp2	10	22	0.454545454545455
BP	GO:0020027	hemoglobin metabolic process	10/5163	22/29008	0.00252728321115922	0.00711288078251411	0.00332949622616007	Add1/Eif2ak1/Fech/Hif1a/Ldb1/Prmt1/Slc25a37/Slc6a9/Snx3/Tet2	10	22	0.454545454545455
BP	GO:0034755	iron ion transmembrane transport	10/5163	22/29008	0.00252728321115922	0.00711288078251411	0.00332949622616007	Abcb7/Abcc5/Nos1/Slc11a2/Slc25a28/Slc25a37/Slc39a14/Slc6a9/Steap2/Steap3	10	22	0.454545454545455
BP	GO:0045475	locomotor rhythm	10/5163	22/29008	0.00252728321115922	0.00711288078251411	0.00332949622616007	Cntnap2/Egr1/Id2/Mapk10/Mta1/Mtor/Ncoa2/Ncor1/Pten/Zfhx3	10	22	0.454545454545455
BP	GO:0050849	negative regulation of calcium-mediated signaling	10/5163	22/29008	0.00252728321115922	0.00711288078251411	0.00332949622616007	Actn3/Atp2b4/Chp1/Dyrk2/Egln1/Gsk3b/Homer2/Itpr1/Mtor/Prnp	10	22	0.454545454545455
BP	GO:0060547	negative regulation of necrotic cell death	10/5163	22/29008	0.00252728321115922	0.00711288078251411	0.00332949622616007	Birc2/Bok/Fth1/Map3k7/Mt3/Nol3/Nupr1/Peli1/Slc25a4/Ybx3	10	22	0.454545454545455
BP	GO:0098869	cellular oxidant detoxification	10/5163	22/29008	0.00252728321115922	0.00711288078251411	0.00332949622616007	Dhfr/Fbln5/Mt3/Nfe2l2/Nnt/Nos3/Prdx2/Selenot/Sod1/Sod2	10	22	0.454545454545455
BP	GO:0098877	neurotransmitter receptor transport to plasma membrane	10/5163	22/29008	0.00252728321115922	0.00711288078251411	0.00332949622616007	Grip1/Mapk10/Rab11a/Rab8a/Scrib/Snap23/Snap25/Snap47/Stx1b/Vps35	10	22	0.454545454545455
BP	GO:1903427	negative regulation of reactive oxygen species biosynthetic process	10/5163	22/29008	0.00252728321115922	0.00711288078251411	0.00332949622616007	Abcb7/Abcd1/Atp5g1/Eef1a1/Fyn/Hspd1/Mfn2/Park7/Rhoa/Sirt1	10	22	0.454545454545455
BP	GO:0060996	dendritic spine development	58/5163	128/29008	5.81972813698447e-13	1.06891249452417e-11	5.00351436419778e-12	Abi2/Acsl4/Actr2/Actr3/Adam10/Arf1/Arf4/Arf6/Asap1/Camk1/Camk2a/Cdc42/Cdkl5/Cfl1/Crebbp/Cux2/Dbn1/Dbnl/Dhx36/Dip2a/Dlg4/Dtnbp1/Dvl1/Git1/Hdac2/Hnrnpk/Itsn1/Kalrn/Kif1a/Lrp8/Lzts3/Mapk6/Marcks/Mfn1/Mfn2/Mtor/Neurl1a/Ngfr/Opa1/Pak1/Pak2/Ppfia2/Psen1/Pten/Rac1/Septin7/Sipa1l1/Slc12a5/Slc9a6/Srcin1/Srgap2/Stau2/Tanc2/Tsc2/Uba6/Ube3a/Wasl/Zfp365	58	128	0.453125
BP	GO:0043489	RNA stabilization	29/5163	64/29008	3.41045253233545e-07	2.37908077310558e-06	1.1136332377815e-06	Angel2/Dhx36/Dhx9/Dicer1/Dkc1/E2f1/Elavl4/Fus/Hnrnpd/Hnrnpu/Ikbke/Larp1/Larp4b/Mtor/Myd88/Noct/Qk/Srsf1/Syncrip/Taf15/Tent4a/Tent4b/Tent5a/Traf2/Traf3ip2/Trdmt1/Vegfa/Ybx1/Ybx2	29	64	0.453125
BP	GO:0048008	platelet-derived growth factor receptor signaling pathway	29/5163	64/29008	3.41045253233545e-07	2.37908077310558e-06	1.1136332377815e-06	Abl2/Arid5b/Cblb/Clasp2/Fer/Hgs/Hip1/Inppl1/Iqgap1/Itgb3/Lrig2/Lrp1/Nr4a3/Nrp1/Pdgfra/Phf14/Plekha1/Pten/Ptgir/Ptpn1/Ptpn11/Ptpn2/Sgpl1/Slc9a3r1/Smpd3/Ston1/Vegfa/Zfand5/Zfp950	29	64	0.453125
BP	GO:0098781	ncRNA transcription	24/5163	53/29008	3.50195184644059e-06	2.02317308946636e-05	9.47035016080489e-06	Cavin1/Celf3/Dedd/Gtf3c1/Ice2/Ippk/Macroh2a1/Mars1/Mepce/Mtor/Ncl/Nol11/Npm3/Pih1d1/Rpap2/Sirt7/Smarca4/Smarcb1/Snapc4/Spin1/Taf1b/Tcof1/Top1/Trp53	24	53	0.452830188679245
BP	GO:0022900	electron transport chain	43/5163	95/29008	5.736023200962e-10	6.33955259862844e-09	2.96750600749082e-09	Ccnb1/Chchd2/Coq7/Coq9/Cox5a/Cox5b/Cox7c/Cyc1/Dld/Dnajc15/COX1/CYTB/ND1/ND2/ND4/ND5/Mtch2/Ndor1/Ndufa10/Ndufa12/Ndufa8/Ndufaf1/Ndufb8/Ndufb9/Ndufs1/Ndufs2/Ndufs4/Ndufs6/Ndufs7/Ndufs8/Ndufv2/Park7/Plec/Sco2/Sdha/Sdhaf2/Sdhc/Sdhd/Slc25a12/Slc25a22/Slc37a2/Sod2/Uqcrq	43	95	0.452631578947368
BP	GO:0048873	homeostasis of number of cells within a tissue	19/5163	42/29008	3.66131006358883e-05	0.000167392988878468	7.835563983114e-05	Add1/Akt3/F2r/Fh1/Gata2/Gigyf2/Klhl10/Kmt2a/Kras/Nos3/Notch1/P2rx7/Prdx5/Ptpn11/Rac1/Rpa1/Sox9/Vegfa/Vps54	19	42	0.452380952380952
BP	GO:1902115	regulation of organelle assembly	90/5163	199/29008	3.14544157315616e-19	1.21885860959801e-17	5.70540300753485e-18	Arhgap35/Arhgef2/Arhgef9/Arpc2/Asap1/Atg3/Atg5/Atmin/Becn1/C9orf72/Ccdc88a/Ccp110/Cdk10/Cdkl5/Cep192/Chmp1a/Chmp2a/Cnot1/Cnot2/Cnot6/Cnot6l/Crocc/Drg1/Dync2li1/Dynll1/Dzip1/Elapor1/Entr1/Fscn1/Fuz/G3bp2/Gap43/Hnrnpu/Hspa1b/Htt/Ift46/Il1rap/Kctd17/Limk2/Lrfn4/Lrrc4b/Lrsam1/Map4/Mapk9/Mdm1/Mfn2/Msn/Mtmr3/Nprl2/Nprl3/Nrxn1/Nupr1/Odf2/Pan3/Pdcd6ip/Phf23/Pikfyve/Pip4k2a/Pqbp1/Prkaa1/Rab3gap1/Rab3gap2/…	90	199	0.452261306532663
BP	GO:0061640	cytoskeleton-dependent cytokinesis	42/5163	93/29008	9.86584560112412e-10	1.05197061736818e-08	4.92421046781645e-09	Actr2/Actr3/Anln/Arf1/Arl3/Aurkb/Cep55/Cfl1/Chmp1a/Chmp2a/Chmp6/Chmp7/Cit/Ckap2/Daxx/Dctn3/Ect2/Incenp/Ist1/Kif20a/Kif20b/Kif23/Map9/Myh10/Pdcd6ip/Plec/Rab35/Rhoa/Rhoc/Rock1/Rock2/Septin11/Septin5/Septin7/Septin8/Son/Sptbn1/Stmn1/Stx2/Washc1/Washc5/Zfp365	42	93	0.451612903225806
BP	GO:0001832	blastocyst growth	14/5163	31/29008	0.000394391289568661	0.0014080655310162	0.000659106909710844	Brca2/Brd4/Chek1/Cops2/Dicer1/Ints1/Ndel1/Palb2/Prpf19/Rad51b/Setdb1/Smarca4/Taf8/Zpr1	14	31	0.451612903225806
BP	GO:0021533	cell differentiation in hindbrain	14/5163	31/29008	0.000394391289568661	0.0014080655310162	0.000659106909710844	Atxn2/Cacna1a/Cend1/Gata2/Herc1/Ldb1/Lhx1/Nfix/Nrxn1/Phox2b/Psap/Rora/Ttc21b/Ulk1	14	31	0.451612903225806
BP	GO:0031063	regulation of histone deacetylation	14/5163	31/29008	0.000394391289568661	0.0014080655310162	0.000659106909710844	Akap8/Akap8l/BC004004/Kdm5a/Ncor1/Nipbl/Sap30bp/Sphk2/Srebf1/Tada2a/Trp53/Vegfa/Zbtb7b/Znhit1	14	31	0.451612903225806
BP	GO:1903579	negative regulation of ATP metabolic process	14/5163	31/29008	0.000394391289568661	0.0014080655310162	0.000659106909710844	Actn3/Dnajc15/Fis1/Flcn/Git1/Hdac4/Mtch2/Ncor1/Nupr1/Parp1/Pde12/Pde2a/Rhoa/Trp53	14	31	0.451612903225806
BP	GO:2000637	positive regulation of gene silencing by miRNA	14/5163	31/29008	0.000394391289568661	0.0014080655310162	0.000659106909710844	Ago2/Ddx5/Ddx6/Dhx9/Eif4e2/Eif4g1/Fxr1/Map2k1/Map2k2/Nr2f1/Pum1/Pum2/Tial1/Trp53	14	31	0.451612903225806
BP	GO:0072332	intrinsic apoptotic signaling pathway by p53 class mediator	37/5163	82/29008	9.8954341598401e-09	8.9453035683903e-08	4.187242185477e-08	Aen/Armc10/Bag6/Bok/Brca2/Cdip1/Cep63/Chek2/Ddx5/Dyrk2/E2f1/Ep300/Hint1/Hipk1/Hipk2/Hnrnpk/Kdm1a/Marchf7/Mdm2/Mdm4/Nupr1/Pdk2/Perp/Rpl26/Rps27l/Rps7/Rrp8/Shisa5/Sirt1/Snw1/Steap3/Stk11/Tmem109/Trp53/Trp53bp2/Trp73/Zfp385a	37	82	0.451219512195122
BP	GO:2000060	positive regulation of ubiquitin-dependent protein catabolic process	46/5163	102/29008	1.69799673949378e-10	2.06719717997758e-09	9.6764242504727e-10	Akt1/Arih1/Atg7/Aurka/Bcap31/Cdc20/Cop1/Csnk1e/Det1/Dvl1/Fam122a/Fbxo22/Fbxw7/Fzr1/Gclc/Gsk3b/Herpud1/Hspa1b/Mapk9/Mdm2/Nub1/Pias1/Prickle1/Psen1/Psen2/Pten/Ptk2/Rack1/Rbx1/Rnf139/Rnf14/Rnf19a/Rnf19b/Rnf217/Smurf1/Socs5/Stub1/Sumo1/Sumo2/Sumo3/Trib2/Trib3/Ubqln2/Usp5/Vcp/Zyg11b	46	102	0.450980392156863
BP	GO:0006605	protein targeting	124/5163	275/29008	8.42979675167023e-26	7.04886294169267e-24	3.29952986429641e-24	Actr3/Aifm1/Aip/Akt2/Ap3b1/Ap4m1/Arl6ip1/Arpc2/Bag3/Bag4/Bcap31/Bnip3l/Cacnb1/Cacnb3/Cacng2/Cacng3/Dnajc15/Dnajc19/Edem1/Erbin/Exoc4/Fbxw7/Fis1/Folr1/Fyn/Gcc2/Gdap1/Gdi1/Get3/Gga3/Gnptab/Herpud1/Hgs/Hpca/Hras/Hspa5/Hspa8/Hspd1/Immp1l/Kcnb1/Lamp2/M6pr/Macf1/Mff/Mfn2/Mipep/Myo1c/Naca/Nbea/Nedd4/Nol3/Nucb1/Oga/Ogt/Os9/Pak1/Pam16/Pan3/Pard3/Parl/Pex16/Pex19/Pex2/Pex3/Pex5/Pex7/Pikfyve/Pmpcb/Ppp2r2b/P…	124	275	0.450909090909091
BP	GO:0098876	vesicle-mediated transport to the plasma membrane	64/5163	142/29008	5.14447633673753e-14	1.08615106710854e-12	5.08420707383118e-13	4932438A13Rik/Acap2/Ankrd50/Arf6/Arfgef2/Arl3/Atp2c1/Bbs1/Bbs2/Blzf1/Bves/Ccdc93/Chic2/Cnst/Csk/Dennd1b/Ehd1/Ehd2/Ehd3/Ehd4/Entr1/Exoc1/Exoc4/Exoc5/Gga3/Golph3/Golph3l/Gopc/Grip1/Llgl1/Lmtk2/Macf1/Mapk10/Micall2/Nsf/Rab10/Rab11a/Rab13/Rab14/Rab31/Rab35/Rab7/Rab8a/Rabep1/Rack1/Scrib/Sec16a/Snap23/Snap25/Snap47/Snx12/Snx17/Snx3/Sptbn1/Steap2/Stx1b/Vamp4/Vps29/Vps35/Vps50/Vps51/Vps53/Washc1/Zdhhc2	64	142	0.450704225352113
BP	GO:0018205	peptidyl-lysine modification	169/5163	375/29008	1.19785251614675e-34	2.53745091337087e-32	1.18776533706341e-32	Apbb1/App/Arid4b/Arnt/Arrb1/Ash1l/Ash2l/Atf2/Atg5/Atg7/Bag6/Baz2a/Bcor/Bmi1/Brca1/Brca2/Brd4/Brd7/Brd8/Brpf1/Brpf3/Cbx4/Chek1/Crebbp/Crtc2/Ctcf/Cxxc1/Dip2a/Dip2b/Dnmt1/Dnmt3b/Dot1l/Dpy30/Eef1akmt2/Egr1/Ehmt1/Ep300/Ep400/Ezh2/Fh1/Flcn/Gata2/Gata3/Glyr1/Gnl3/H1f2/H1f3/H1f4/H1f5/Hat1/Hcfc1/Hdac2/Hdac4/Hdac8/Hdac9/Hint1/Hmg20b/Ing3/Iws1/Jade3/Jarid2/Kansl1/Kansl2/Kansl3/Kat6a/Kat7/Kdm1a/Kdm3a/Kdm4a/K…	169	375	0.450666666666667
BP	GO:0006260	DNA replication	114/5163	253/29008	8.3886143305496e-24	5.17569359909153e-22	2.42271068964059e-22	Alyref2/Ankrd17/Atg7/Atr/Blm/Bod1l/Brca2/Brpf3/Cacybp/Ccdc88a/Ccne2/Cdan1/Cdc42/Cdc45/Cdc6/Cdc7/Cdk9/Cdt1/Chaf1b/Dach1/Dbf4/Ddx11/Ddx21/Ddx23/Dhx9/Dna2/Dnaja3/Dnajc2/Dscc1/Dtl/E2f7/E2f8/Faf1/Fancm/Fbh1/Fgfr1/Gen1/Grwd1/Helb/Hras/Ilkap/Ino80/Inppl1/Kat7/Kin/Lig3/Map2k4/Mcm10/Mcm3/Mcm5/Mcm6/Mcm9/Mms22l/Nasp/Nfia/Nfib/Nfic/Nfix/Noc3l/Nucks1/Orc6/Pcna/Pds5a/Pola1/Pold1/Pole/Pole3/Polg/Polq/Prim2/Pura…	114	253	0.450592885375494
BP	GO:0043242	negative regulation of protein-containing complex disassembly	41/5163	91/29008	1.6965466476287e-09	1.74741555035339e-08	8.17954589473464e-09	Add1/Add3/Arhgef2/Arpc2/Atxn7/Capza1/Capza2/Capzb/Cfl1/Ckap2/Clasp1/Clasp2/Clec16a/Dysf/Eml4/Gas2l1/Hdgfl3/Katnb1/Map1b/Mid1ip1/Mphosph8/Mtpn/Nav3/Phf23/Pik3ca/Rdx/Rubcn/Scaf8/Specc1l/Spef1/Sptan1/Sptb/Sptbn1/Swap70/Taok1/Tmod2/Tpm1/Tpx2/Ttbk2/Twf1/Ubqln4	41	91	0.450549450549451
BP	GO:0030010	establishment of cell polarity	68/5163	151/29008	8.91227479218427e-15	2.10548350573721e-13	9.85564021237047e-14	Arf6/Arfgef1/Arhgef2/Brsk2/Cdc42/Cfl1/Clasp1/Crb1/Crk/Crkl/Cyrib/Cyth1/Cyth3/Dctn1/Dock2/Dock7/Exoc4/Fbxw11/Frmd4a/Frmd4b/Fscn1/Gata3/Gbf1/Golph3/Gsk3b/Hes1/Hes5/Hey1/Htt/Igf1r/Itgb1/Kif20b/Krit1/Llgl1/Llgl2/Lmna/Mad2l1/Map1b/Map4/Mark2/Msn/Myh9/Myo9a/Myo9b/Ndc80/Ndel1/Nsfl1c/Pak1/Pard3/Pax6/Prkcz/Ptk7/Rab10/Rab11fip2/Rap1b/Rhoa/Rictor/Rnf41/Rufy3/Scrib/Sdccag8/Shtn1/Sipa1l3/Slc9a3r1/Spag5/Stk11/…	68	151	0.450331125827815
BP	GO:0003215	cardiac right ventricle morphogenesis	9/5163	20/29008	0.00449631372993075	0.0116438768352526	0.00545042791609159	Chd7/Gata3/Gata4/Hand2/Jag1/Notch1/Sox4/Tgfb2/Zfpm2	9	20	0.45
BP	GO:0021694	cerebellar Purkinje cell layer formation	9/5163	20/29008	0.00449631372993075	0.0116438768352526	0.00545042791609159	Atxn2/Cacna1a/Cend1/Herc1/Ldb1/Lhx1/Psap/Rora/Ttc21b	9	20	0.45
BP	GO:0036119	response to platelet-derived growth factor	9/5163	20/29008	0.00449631372993075	0.0116438768352526	0.00545042791609159	Arpc2/Coro1b/Fer/Fyn/Iqgap1/Itgb3/Mars1/Rasa1/Yes1	9	20	0.45
BP	GO:0043116	negative regulation of vascular permeability	9/5163	20/29008	0.00449631372993075	0.0116438768352526	0.00545042791609159	Adora2a/Akap12/Angpt1/Arhgap35/Ddah1/Fermt2/Pde2a/Slit2/Vegfa	9	20	0.45
BP	GO:0046653	tetrahydrofolate metabolic process	9/5163	20/29008	0.00449631372993075	0.0116438768352526	0.00545042791609159	Atic/Dhfr/Gart/Mthfd1/Mthfd2/Mthfr/Mtr/Shmt1/Shmt2	9	20	0.45
BP	GO:0048490	anterograde synaptic vesicle transport	9/5163	20/29008	0.00449631372993075	0.0116438768352526	0.00545042791609159	Ap3b1/Ap3b2/Ap3m2/Ap3s2/Bloc1s6/Borcs5/Dtnbp1/Snapin/Trim46	9	20	0.45
BP	GO:0099514	synaptic vesicle cytoskeletal transport	9/5163	20/29008	0.00449631372993075	0.0116438768352526	0.00545042791609159	Ap3b1/Ap3b2/Ap3m2/Ap3s2/Bloc1s6/Borcs5/Dtnbp1/Snapin/Trim46	9	20	0.45
BP	GO:0099517	synaptic vesicle transport along microtubule	9/5163	20/29008	0.00449631372993075	0.0116438768352526	0.00545042791609159	Ap3b1/Ap3b2/Ap3m2/Ap3s2/Bloc1s6/Borcs5/Dtnbp1/Snapin/Trim46	9	20	0.45
BP	GO:1901862	negative regulation of muscle tissue development	9/5163	20/29008	0.00449631372993075	0.0116438768352526	0.00545042791609159	Flcn/Hdac5/Hdac9/Igfbp5/Lef1/Luc7l/Nras/Usp19/Ybx3	9	20	0.45
BP	GO:0021695	cerebellar cortex development	31/5163	69/29008	1.72175682090379e-07	1.26202590505693e-06	5.90746649168229e-07	Aars/Arcn1/Atg7/Atxn2/B4galt2/Cacna1a/Cend1/Cntnap2/Dll1/Ezh2/Herc1/Hspa5/Kif14/Ldb1/Lhx1/Map2k1/Myh10/Nfix/Nrxn1/Ogdh/Psap/Ptpn11/Rere/Rora/Sez6l2/Ttbk2/Ttc21b/Ulk1/Uqcrq/Usp9x/Zfp365	31	69	0.449275362318841
BP	GO:0032507	maintenance of protein location in cell	31/5163	69/29008	1.72175682090379e-07	1.26202590505693e-06	5.90746649168229e-07	Adcy6/Akt1/Ankrd13c/Arl2bp/Ccdc88a/Dbn1/Golph3/Grik5/Grk2/Hdac3/Hnrnpu/Hspa5/Insig1/Kdelr2/Morc3/Mprip/Os9/Park7/Pfn1/Rer1/Skp1/Sun1/Supt7l/Syne1/Taf8/Tapt1/Tmsb10/Tnrc6a/Twf1/Vps13a/Vps13d	31	69	0.449275362318841
BP	GO:0090150	establishment of protein localization to membrane	115/5163	256/29008	7.32652362381868e-24	4.70303612417856e-22	2.20146260084121e-22	Actr3/Akt2/Ap3b1/Arl6ip1/Arpc2/Atad1/Atp13a1/Atp2c1/Bag6/Bbs1/Bbs2/Bcs1l/Blzf1/Cacnb1/Cacnb3/Cacng2/Calm1/Calm3/Ccdc47/Clip1/Cnst/Csk/Emc2/Emc3/Emc4/Emc6/Emc7/Emc8/Exoc4/Fis1/Folr1/Fyn/Gdi1/Get3/Get4/Gga3/Golph3/Golph3l/Gopc/Grip1/Hpca/Hras/Hspa5/Kcnb1/Macf1/Mapk10/Mff/Mmgt1/Mtch2/Myo1c/Naca/Npc1/Nsf/Oga/Ogt/Pak1/Pard3/Pex16/Pex19/Pex3/Pex5/Pikfyve/Prnp/Rab10/Rab11a/Rab31/Rab3gap1/Rab3gap2/Rab3ip…	115	256	0.44921875
BP	GO:0032873	negative regulation of stress-activated MAPK cascade	22/5163	49/29008	1.05118365901707e-05	5.43111557158821e-05	2.54227216121716e-05	Aida/Akt1/Cdc42se1/Dlg1/Dnaja1/Dusp1/Dusp10/Dusp3/Fktn/Foxo1/Gps2/Hdac3/Hsph1/Igbp1/Itch/Mapk8ip1/Men1/Ncor1/Pbk/Taok3/Trp73/Zmynd11	22	49	0.448979591836735
BP	GO:0070303	negative regulation of stress-activated protein kinase signaling cascade	22/5163	49/29008	1.05118365901707e-05	5.43111557158821e-05	2.54227216121716e-05	Aida/Akt1/Cdc42se1/Dlg1/Dnaja1/Dusp1/Dusp10/Dusp3/Fktn/Foxo1/Gps2/Hdac3/Hsph1/Igbp1/Itch/Mapk8ip1/Men1/Ncor1/Pbk/Taok3/Trp73/Zmynd11	22	49	0.448979591836735
BP	GO:1990928	response to amino acid starvation	22/5163	49/29008	1.05118365901707e-05	5.43111557158821e-05	2.54227216121716e-05	Atf2/Atf4/Depdc5/Eif2ak3/Eif2s1/Flcn/Hnrnpl/Impact/Larp1/Lars/Mapk1/Mapk3/Mios/Mtor/Nprl2/Nprl3/Rragc/Rragd/Seh1l/Szt2/Ulk1/Wdr59	22	49	0.448979591836735
BP	GO:1903322	positive regulation of protein modification by small protein conjugation or removal	65/5163	145/29008	4.49338839445397e-14	9.58237692844126e-13	4.48545234995652e-13	Aimp2/Amer1/Angpt1/Arnt/Arrb1/Arrdc3/Bcl10/Birc2/Brca1/Btrc/Cblb/Cdc20/Cdk5rap3/Cdk9/Cul3/Dcun1d1/Dcun1d3/Dcun1d5/Ddx3x/Dnaja3/Fanci/Fancm/Fbxw7/Fgfr3/Fzr1/Gnl3/Hdac3/Hdac4/Hspa5/Huwe1/Kdm1a/Mapk9/Marchf7/Mastl/Mta1/Mycbp2/Ndfip2/Paxip1/Pdcd6/Peli1/Phf23/Pias1/Prickle1/Pten/Rbx1/Ripk2/Rnf111/Rnf20/Rps2/Sart3/Senp2/Skp1/Skp2/Spsb4/Stub1/Tank/Tnip1/Trib2/Trib3/Uba2/Ube2l3/Ube2n/Ube3a/Vcp/Wfs1	65	145	0.448275862068966
BP	GO:0016556	mRNA modification	13/5163	29/29008	0.000691982144324021	0.00226327664805927	0.00105942603129165	Cmtr2/Dkc1/Dnajb11/Hnrnpc/Mettl3/Mettl8/Rpusd2/Syncrip/Trmt10c/Trmt6/Trub1/Virma/Wtap	13	29	0.448275862068966
BP	GO:0061003	positive regulation of dendritic spine morphogenesis	13/5163	29/29008	0.000691982144324021	0.00226327664805927	0.00105942603129165	Actr2/Actr3/Cux2/Dbn1/Dbnl/Dhx36/Kalrn/Lrp8/Marcks/Mfn1/Mfn2/Opa1/Stau2	13	29	0.448275862068966
BP	GO:0140058	neuron projection arborization	13/5163	29/29008	0.000691982144324021	0.00226327664805927	0.00105942603129165	Chrna7/Dlg4/Dvl1/Fzd4/Grip1/Macf1/Map3k13/Myo9a/Nrp1/Ntng2/Rock1/Taok2/Zfp365	13	29	0.448275862068966
BP	GO:1903649	regulation of cytoplasmic transport	13/5163	29/29008	0.000691982144324021	0.00226327664805927	0.00105942603129165	Dennd10/Dnajc13/Map2k1/Map2k2/Mapk1/Mapk3/Msn/Mtmr2/Rdx/Snx12/Snx3/Trim46/Usp7	13	29	0.448275862068966
BP	GO:0000723	telomere maintenance	56/5163	125/29008	2.57259710875e-12	4.17062618012915e-11	1.95224474471738e-11	Atm/Atr/Aurkb/Blm/Brca2/Ccne2/Cct3/Cct4/Cct6a/Cct7/Cct8/Dclre1b/Dhx36/Dkc1/Dna2/Ercc4/Gar1/Gnl3/Hdac8/Hnrnpa2b1/Hnrnpd/Hnrnpu/Lmna/Mapk1/Mapk3/Myc/Nabp2/Nop10/Nsmce2/Parp1/Pcna/Pinx1/Pnkp/Ppp1r10/Prkdc/Rad50/Rad51/Rad51c/Recql4/Rpa1/Smc5/Smc6/Smg1/Smg6/Tcp1/Telo2/Tent4b/Tep1/Terf1/Tnks/Tprkb/Upf1/Xrcc5/Xrn1/Zbtb48/Zfp365	56	125	0.448
BP	GO:0051304	chromosome separation	43/5163	96/29008	8.60483102435139e-10	9.25274131298699e-09	4.33115192355812e-09	Anapc1/Anapc15/Anapc5/Atm/Aurkb/Ccnb1/Cdc16/Cdc23/Cdc27/Cdc6/Cdt1/Cenpe/Cep192/Cit/Csnk2a1/Csnk2a2/Cul3/Dync1li1/Ercc4/Fancm/Gen1/Kntc1/Mad1l1/Mad2l1/Mlh1/Ncaph/Ncaph2/Ndc80/Nsmce2/Pcid2/Ppp2r1a/Psmg2/Rad21/Tacc3/Top2a/Top2b/Tpr/Trip13/Ttk/Ube2c/Usp44/Zfp207/Zwilch	43	96	0.447916666666667
BP	GO:0060674	placenta blood vessel development	17/5163	38/29008	0.000110949522987513	0.000449958020794923	0.000210622612409036	Akt1/Arid1a/Esx1/Fzd5/Ggnbp2/Hes1/Hey1/Llgl2/Map2k1/Mapk1/Ncoa6/Nsdhl/Pkd2/Plcd3/Plg/Syde1/Tmed2	17	38	0.447368421052632
BP	GO:0098751	bone cell development	17/5163	38/29008	0.000110949522987513	0.000449958020794923	0.000210622612409036	Abi1/Atp6ap1/Ep300/Fbn1/Fbxw7/Foxp1/Lrrk1/Med1/Meis1/Nbeal2/Pip4k2a/Ptpn11/Ptpn6/Rabgap1l/Wasf2/Zfp385a/Zfpm1	17	38	0.447368421052632
BP	GO:1900087	positive regulation of G1/S transition of mitotic cell cycle	17/5163	38/29008	0.000110949522987513	0.000449958020794923	0.000210622612409036	Akt1/Ankrd17/Anp32b/Crebbp/Cul4a/Cul4b/Dbf4/Ddx3x/Eif4g1/Kmt2e/Lsm11/Mdm2/Mepce/Rdx/Rpl17/Rptor/Ube2e2	17	38	0.447368421052632
BP	GO:0006997	nucleus organization	63/5163	141/29008	1.31941715564595e-13	2.58793087164506e-12	1.21139469845856e-12	Agap3/Agfg1/Ahctf1/Akap8l/Ankle2/Baz2a/Bin1/Cdan1/Celf3/Chek1/Chmp1a/Chmp2a/Chmp6/Chmp7/Ctdnep1/Daxx/Dctn1/Fam118b/Gopc/Gper1/H3f3b/Habp4/Kdm3a/Lemd2/Lemd3/Lmna/Ndel1/Neat1/Nfe2l1/Nsfl1c/Nup107/Nup153/Nup155/Nup205/Nup98/Phf2/Phf8/Plec/Pom121/Psme4/Rrp8/Rtn4/Seh1l/Sf1/Sirt1/Smarca5/Spag4/Srpk2/Sumo1/Sun1/Syne1/Syne2/Tbpl1/Tmem201/Tmf1/Tor1a/Tor1aip1/Tor1b/Ubtf/Ubxn2a/Usp36/Zmpste24/Zpr1	63	141	0.446808510638298
BP	GO:0000266	mitochondrial fission	21/5163	47/29008	1.82140075225776e-05	9.05004048522129e-05	4.23626889912384e-05	Ap3b1/Aurka/Bnip3/Cyrib/Ddhd2/Fis1/Gdap1/Kdr/Mapt/Marchf5/Mff/Mfn1/Mfn2/Mief1/Mtch2/Mtfp1/Mtfr1l/Myo19/Pgam5/Ppp2r2b/Vps35	21	47	0.446808510638298
BP	GO:0007034	vacuolar transport	67/5163	150/29008	2.28427912597576e-14	5.04048397415832e-13	2.35941988669865e-13	Aktip/Als2/Ankfy1/Ap3b1/Ap4m1/Arf1/Arl8b/Atp13a2/Becn1/Bin1/C9orf72/Cacng2/Cacng3/Cacng5/Cacng7/Cacng8/Chmp1a/Chmp2a/Chmp3/Chmp6/Chmp7/Clec16a/Ehd3/Gcc2/Gga3/Gnptab/Gprasp1/Hgs/Hook2/Hook3/Hspa8/Igf2r/Lamp1/Lamp2/Leprotl1/Lrp1/Lyst/M6pr/Mgrn1/Ndfip2/Nedd4/Pcdhga3/Psap/Rab7/Rnf157/Rnf215/Scarb2/Slc15a4/Smurf1/Snapin/Snx16/Stx7/Stx8/Tgfbrap1/Trak1/Tsg101/Vcp/Vps13a/Vps13d/Vps28/Vps29/Vps35/Vps51/Vp…	67	150	0.446666666666667
BP	GO:0045333	cellular respiration	96/5163	215/29008	6.21689482075759e-20	2.59923464381016e-18	1.21668592544743e-18	1700066M21Rik/Abcd1/Aco1/Aco2/Actn3/Adsl/Akt1/Atp5a1/Atp5b/Atp5j/Atp5o/Atp5pb/Bnip3/Ccnb1/Chchd2/Coq7/Coq9/Cox5a/Cox5b/Cox7a2l/Cox7c/Cs/Cyc1/Dhtkd1/Dlat/Dld/Dlst/Dnajc15/Fh1/Flcn/Hif1a/Ide/Idh1/Idh2/Idh3a/Idh3b/Idh3g/Mdh1/Mdh2/Mfn2/COX1/CYTB/ND1/ND2/ND4/ND5/Mtch2/Mtfr1l/Myc/Ndufa10/Ndufa12/Ndufa8/Ndufaf1/Ndufb8/Ndufb9/Ndufs1/Ndufs2/Ndufs4/Ndufs6/Ndufs7/Ndufs8/Ndufv2/Nfatc3/Nr4a3/Nupr1/Ogdh/Pank2/…	96	215	0.446511627906977
BP	GO:0051489	regulation of filopodium assembly	25/5163	56/29008	3.03577270764392e-06	1.773192606349e-05	8.30020672581437e-06	Actr3/Arap1/Arf6/Arpc2/Capzb/Cdc42/Dbn1/Dpysl3/Fnbp1l/Fscn1/Fxr1/Fxr2/Gap43/Mien1/Myo10/Neurl1a/Nrp1/Nrxn1/Plppr5/Rab3ip/Rhoq/Stau2/Tgfbr1/Trpm2/Wasl	25	56	0.446428571428571
BP	GO:0061001	regulation of dendritic spine morphogenesis	25/5163	56/29008	3.03577270764392e-06	1.773192606349e-05	8.30020672581437e-06	Abi2/Actr2/Actr3/Adam10/Cfl1/Cux2/Dbn1/Dbnl/Dhx36/Dtnbp1/Kalrn/Kif1a/Lrp8/Lzts3/Marcks/Mfn1/Mfn2/Opa1/Ppfia2/Pten/Sipa1l1/Srcin1/Stau2/Tanc2/Ube3a	25	56	0.446428571428571
BP	GO:0031647	regulation of protein stability	137/5163	307/29008	8.33557915678661e-28	8.54396863570628e-26	3.99937974483514e-26	Ank2/Apbb1/Apbb2/Aptx/Asph/Atf7ip/Atp1b3/Aurka/Bag1/Bag3/Bag4/Bag5/Bag6/Btrc/Calr/Ccar2/Cct3/Cct4/Cct6a/Cct7/Cct8/Cd81/Cdc73/Cenpe/Chek2/Chp1/Crebbp/Crtap/Cryab/Ctsa/Cul3/Dad1/Ddi2/Dnaja3/Dvl1/Ep300/Fbxw11/Fbxw7/Flna/Flot1/Gapdh/Get4/Gga3/Gnaq/H1f5/Hcfc1/Hdac3/Hdac8/Hip1/Hspa8/Hspd1/Htt/Ift46/Kras/Lamp1/Lamp2/Lmna/Lss/Marchf7/Mdm2/Mfsd1/Morc3/Mosmo/Mt3/Mylip/Naa15/Naa16/Nckap1/Ncln/Ndc80/Nf2/Nr1d…	137	307	0.446254071661238
BP	GO:1902017	regulation of cilium assembly	29/5163	65/29008	5.11268812301535e-07	3.4528302892415e-06	1.61624885459381e-06	Arhgap35/Atg3/Atg5/Atmin/Ccdc88a/Ccp110/Cdk10/Cdkl5/Crocc/Dync2li1/Dynll1/Dzip1/Entr1/Fuz/Htt/Ift46/Kctd17/Limk2/Map4/Odf2/Pqbp1/Sdccag8/Septin7/Syne1/Syne2/Tapt1/Tesk1/Ttbk2/Vdac3	29	65	0.446153846153846
BP	GO:0099173	postsynapse organization	91/5163	204/29008	6.1573246718952e-19	2.34310169400563e-17	1.09679164971799e-17	Abhd17b/Abhd17c/Abi2/Abl2/Actb/Actr2/Actr3/Adam10/App/Arf1/Arf4/Arf6/Arhgef9/Cadm1/Cdc42/Cdkl5/Cfl1/Chrna7/Chrnb1/Ckap5/Cntnap2/Crkl/Cttn/Cux2/Dbn1/Dbnl/Dhx36/Dip2a/Dlg4/Dnaja3/Dtnbp1/Dvl1/Egln1/Epha7/Etv5/Farp1/Fyn/Gap43/Gphn/Grin1/Hnrnpk/Homer1/Hspa8/Igf1r/Il1rap/Insr/Kalrn/Kif1a/Lhfpl4/Lrfn4/Lrp8/Lrrc4b/Lzts3/Magi2/Marcks/Mfn1/Mfn2/Mtmr2/Myh10/Ndrg2/Nrcam/Nrp1/Nrp2/Nrxn1/Nrxn2/Ntng2/Opa1/Ppfia…	91	204	0.446078431372549
BP	GO:0030032	lamellipodium assembly	33/5163	74/29008	8.67485384102176e-08	6.69037574753559e-07	3.13172418941332e-07	Abi2/Ablim1/Ablim2/Actr2/Actr3/Akirin1/Aqp1/Arhgef4/Arpc2/Brk1/Capzb/Ccdc88a/Cdc42/Cfl1/Fer/Fgd4/Fscn1/Golph3/Hdac4/Itgb1/Mtor/Nckap1/Nup85/Parvb/Plce1/Pxn/Rac1/Slit2/Spata13/Spef1/Srgap2/Twf1/Wasf2	33	74	0.445945945945946
BP	GO:0032456	endocytic recycling	33/5163	74/29008	8.67485384102176e-08	6.69037574753559e-07	3.13172418941332e-07	4932438A13Rik/Acap2/Ankrd50/Arf6/Bves/Ccdc93/Dennd1b/Ehd1/Ehd2/Ehd3/Ehd4/Entr1/Gga3/Grip1/Lmtk2/Micall2/Rab11a/Rab13/Rab14/Rab35/Rab7/Rab8a/Scrib/Snx12/Snx17/Snx3/Vps29/Vps35/Vps50/Vps51/Vps53/Washc1/Zdhhc2	33	74	0.445945945945946
BP	GO:0046847	filopodium assembly	33/5163	74/29008	8.67485384102176e-08	6.69037574753559e-07	3.13172418941332e-07	Actr3/Arap1/Arf6/Arhgef4/Arpc2/Capzb/Cdc42/Dbn1/Dpysl3/Fgd1/Fgd4/Fnbp1l/Fscn1/Fxr1/Fxr2/Gap43/Itga6/Mien1/Myo10/Neurl1a/Nrp1/Nrxn1/Plppr5/Ppp1r9b/Rab3ip/Rhoq/Spata13/Spef1/Srgap2/Stau2/Tgfbr1/Trpm2/Wasl	33	74	0.445945945945946
BP	GO:0031397	negative regulation of protein ubiquitination	37/5163	83/29008	1.47997760504959e-08	1.29015880385324e-07	6.03915487960456e-08	Akt1/Arrb1/Atg5/Bag5/Chp1/Dnaja1/Dysf/Fyn/Gclc/Gps2/Hdac8/Ivns1abp/Mad2l1/Mad2l2/Marchf7/Mtor/Nxn/Ogt/Park7/Pinx1/Plaa/Psen1/Psen2/Rpl23/Rpl37rt/Rpl5/Rps3/Rps7/Senp2/Sirt7/Sox4/Trim44/Trip12/Ubr5/Usp4/Usp44/Vps28	37	83	0.44578313253012
BP	GO:0046031	ADP metabolic process	45/5163	101/29008	4.35673040425223e-10	4.96183184928726e-09	2.3226033054927e-09	Actn3/Ak2/Aldoa/Aldoc/Ampd3/App/Dhtkd1/Eif6/Eno1/Eno1b/Eno2/Eno3/Entpd5/Ep300/Foxk2/Gale/Galk1/Gapdh/Git1/Gpi1/Hdac4/Hif1a/Hkdc1/Insr/Jmjd8/Khk/Mtch2/Myc/Ncor1/Nupr1/Ogdh/Ogt/P2rx7/Pfkfb2/Pfkl/Pfkm/Pfkp/Pgam1/Pgk1/Pkm/Prkaa1/Prkag2/Psen1/Tpi1/Zbtb20	45	101	0.445544554455446
BP	GO:0006275	regulation of DNA replication	49/5163	110/29008	7.50438861274715e-11	9.5763834606442e-10	4.48264684413939e-10	Ankrd17/Atg7/Atr/Blm/Brca2/Brpf3/Cacybp/Ccdc88a/Cdan1/Cdc42/Cdc7/Cdt1/Dach1/Dbf4/Dhx9/Dna2/Dscc1/E2f7/E2f8/Faf1/Fbh1/Fgfr1/Hras/Ilkap/Ino80/Inppl1/Kat7/Lig3/Map2k4/Nucks1/Pcna/Pds5a/Rac1/Rbbp6/Rfc2/Rfc3/Rfc5/Senp2/Smarcal1/Smc3/Stoml2/Terf1/Ticrr/Tipin/Trp53/Usp37/Wapl/Wiz/Zmpste24	49	110	0.445454545454545
BP	GO:0044839	cell cycle G2/M phase transition	65/5163	146/29008	6.69755890371257e-14	1.38191515691862e-12	6.46866078670257e-13	Abcb1b/Akap8/Akap8l/App/Arpp19/Atf5/Atm/Babam1/Babam2/Bach1/Blm/Brca1/Brd4/Brsk2/Calm1/Calm2/Calm3/Camk2d/Ccnb1/Ccng1/Ccny/Cdc25b/Cdc6/Cdc7/Cdk4/Cdk5rap3/Cenpf/Chek1/Chek2/Dtl/Fam122a/Fbxl17/Fbxl6/Foxo4/Fzr1/Hspa2/Ints3/Kif14/Lats1/Lmnb1/Macroh2a1/Mastl/Nabp1/Nabp2/Nae1/Ndc80/Paxip1/Pbx1/Pinx1/Rab11a/Rad21/Rad51b/Rad51c/Rcc2/Rnaseh2b/Sin3a/Skp2/Taok1/Taok2/Taok3/Ticrr/Uimc1/Usp47/Wnt10b/Zfyve19	65	146	0.445205479452055
BP	GO:0031330	negative regulation of cellular catabolic process	109/5163	245/29008	2.78333472384568e-22	1.4863943000033e-20	6.95772129994507e-21	Akt1/Angel2/Anxa2/Atp2b4/Atraid/Bag5/Bag6/Becn1/Ccar2/Cdk5rap3/Clec16a/Cnr1/Csnk2a1/Csnk2a2/Ctsa/Dab2ip/Dhx36/Dhx9/Dicer1/Dkc1/E2f1/Eif3h/Eif4g1/Eif4g2/Elavl4/Foxk2/Furin/Fus/Gabarapl2/Gata4/Herc1/Hipk2/Hnrnpd/Hnrnpu/Ikbke/Kdm4a/Larp1/Larp4b/Lrig2/Lrpprc/Marchf7/Mcl1/Mgat3/Mt3/Mtmr2/Mtor/Myd88/Nampt/Nbas/Noct/Npc1/Nupr1/Ogt/Pam16/Park7/Pbk/Pdcl3/Phf23/Poldip2/Psen1/Psen2/Psme3ip1/Psmf1/Ptk2/Qk/Ri…	109	245	0.444897959183673
BP	GO:0007006	mitochondrial membrane organization	48/5163	108/29008	1.28586199496817e-10	1.58672873359665e-09	7.42738068018406e-10	Adck1/Afg3l1/Afg3l2/Ap3b1/Atf2/Bcl2l11/Bcs1l/Bnip3/Bnip3l/Bok/Calm1/Calm3/Camk2a/Cibar1/Cnp/Dnajc11/Gclc/Ghitm/Gsk3b/Immt/Letm1/Mfn1/Mfn2/Mtch2/Mtfp1/Myc/Nol3/Oma1/Opa1/Bcl2l2/Pex5/Rcc1l/Rhot1/Romo1/Samm50/Slc25a4/Slc25a5/Slc35f6/Slc9a1/Spg7/Timm13/Timm22/Timm29/Timm9/Tomm22/Tomm40/Trp53/Zfp13	48	108	0.444444444444444
BP	GO:1901880	negative regulation of protein depolymerization	36/5163	81/29008	2.54175093103799e-08	2.12537199562453e-07	9.94873702370273e-08	Add1/Add3/Arhgef2/Arpc2/Atxn7/Capza1/Capza2/Capzb/Cfl1/Ckap2/Clasp1/Clasp2/Dysf/Eml4/Gas2l1/Hdgfl3/Katnb1/Map1b/Mid1ip1/Mphosph8/Mtpn/Nav3/Pik3ca/Rdx/Specc1l/Spef1/Sptan1/Sptb/Sptbn1/Swap70/Taok1/Tmod2/Tpm1/Tpx2/Ttbk2/Twf1	36	81	0.444444444444444
BP	GO:0010507	negative regulation of autophagy	32/5163	72/29008	1.49178560189988e-07	1.1062190781883e-06	5.17814421294486e-07	Akt1/Becn1/Clec16a/Ctsa/Eif4g1/Eif4g2/Foxk2/Gata4/Herc1/Kdm4a/Mcl1/Mt3/Mtor/Nampt/Npc1/Nupr1/Phf23/Poldip2/Ptk2/Rnf41/Rubcn/Sec22b/Smcr8/Smg1/Tbc1d14/Trp53/Tsc1/Tsc2/Ubqln4/Usp30/Usp36/Washc1	32	72	0.444444444444444
BP	GO:0006893	Golgi to plasma membrane transport	28/5163	63/29008	8.80755041974729e-07	5.66518045723624e-06	2.65183651035647e-06	Arfgef2/Arl3/Atp2c1/Bbs1/Bbs2/Blzf1/Ccdc93/Chic2/Cnst/Csk/Exoc1/Exoc4/Exoc5/Gga3/Golph3/Golph3l/Gopc/Llgl1/Macf1/Nsf/Rab10/Rab31/Rabep1/Rack1/Sec16a/Sptbn1/Steap2/Vamp4	28	63	0.444444444444444
BP	GO:1902750	negative regulation of cell cycle G2/M phase transition	28/5163	63/29008	8.80755041974729e-07	5.66518045723624e-06	2.65183651035647e-06	Atf5/Atm/Babam1/Babam2/Blm/Brca1/Ccng1/Cdc6/Cdk5rap3/Chek1/Dtl/Fam122a/Foxo4/Fzr1/Ints3/Macroh2a1/Nabp1/Nabp2/Nae1/Pinx1/Rad21/Taok1/Taok2/Taok3/Ticrr/Uimc1/Usp47/Zfyve19	28	63	0.444444444444444
BP	GO:0003176	aortic valve development	12/5163	27/29008	0.0012155069999022	0.00369774634691054	0.00173089257134775	Bmpr2/Emilin1/Gata3/Gata4/Hey1/Nfatc1/Nos3/Notch1/Slit2/Slit3/Smad6/Sox9	12	27	0.444444444444444
BP	GO:0046823	negative regulation of nucleocytoplasmic transport	12/5163	27/29008	0.0012155069999022	0.00369774634691054	0.00173089257134775	Angpt1/Cabp1/Chp1/Hdac3/Nf1/Nup153/Park7/Ppp2ca/Rab23/Sumo1/Tpr/Ufm1	12	27	0.444444444444444
BP	GO:0051654	establishment of mitochondrion localization	12/5163	27/29008	0.0012155069999022	0.00369774634691054	0.00173089257134775	Hif1a/Hsbp1/Kif1b/Map1b/Map6/Mapt/Myo19/Rhot1/Sybu/Trak1/Uchl1/Wasf1	12	27	0.444444444444444
BP	GO:0000083	regulation of transcription involved in G1/S transition of mitotic cell cycle	8/5163	18/29008	0.00802526889917456	0.0191300014457068	0.00895463730764295	Bach1/Brd4/Cdk17/E2f1/E2f7/Hinfp/Klf11/Zpr1	8	18	0.444444444444444
BP	GO:0002076	osteoblast development	8/5163	18/29008	0.00802526889917456	0.0191300014457068	0.00895463730764295	Hdac4/Hdac5/Hey1/Hoxa2/Jund/Men1/Runx2/Satb2	8	18	0.444444444444444
BP	GO:0032261	purine nucleotide salvage	8/5163	18/29008	0.00802526889917456	0.0191300014457068	0.00895463730764295	Adsl/Adss/Adssl1/Ampd3/Aprt/Gmps/Impdh1/Impdh2	8	18	0.444444444444444
BP	GO:0042308	negative regulation of protein import into nucleus	8/5163	18/29008	0.00802526889917456	0.0191300014457068	0.00895463730764295	Angpt1/Cabp1/Chp1/Nf1/Ppp2ca/Rab23/Sumo1/Ufm1	8	18	0.444444444444444
BP	GO:0042772	DNA damage response, signal transduction resulting in transcription	8/5163	18/29008	0.00802526889917456	0.0191300014457068	0.00895463730764295	Brca2/Chek2/Hipk2/Mad2l2/Rpl26/Rps27l/Trp53/Zfp385a	8	18	0.444444444444444
BP	GO:0046184	aldehyde biosynthetic process	8/5163	18/29008	0.00802526889917456	0.0191300014457068	0.00895463730764295	Aldoa/Cacna1h/Clcn2/Kdm3a/Pdxk/Rest/Tkt/Tpi1	8	18	0.444444444444444
BP	GO:0051904	pigment granule transport	8/5163	18/29008	0.00802526889917456	0.0191300014457068	0.00895463730764295	Bloc1s6/Dctn1/Dctn2/Map2k1/Myo5a/Myo7a/Rab11a/Rab1a	8	18	0.444444444444444
BP	GO:0071280	cellular response to copper ion	8/5163	18/29008	0.00802526889917456	0.0191300014457068	0.00895463730764295	Aqp1/Daxx/Hsf1/Mt2/Mt3/Nfe2l1/Nfe2l2/Prnp	8	18	0.444444444444444
BP	GO:0071696	ectodermal placode development	8/5163	18/29008	0.00802526889917456	0.0191300014457068	0.00895463730764295	Gnas/Hdac1/Hdac2/Lrp6/Nrg3/Nrp1/Pou2f1/Tbx3	8	18	0.444444444444444
BP	GO:0072148	epithelial cell fate commitment	8/5163	18/29008	0.00802526889917456	0.0191300014457068	0.00895463730764295	Acvr1/Dll1/Fgfr3/Gata4/Jag2/Neurod1/Notch1/Rara	8	18	0.444444444444444
BP	GO:0097091	synaptic vesicle clustering	8/5163	18/29008	0.00802526889917456	0.0191300014457068	0.00895463730764295	Magi2/Nrxn1/Pcdh17/Picalm/Pten/Snap91/Syn3/Syndig1	8	18	0.444444444444444
BP	GO:0099638	endosome to plasma membrane protein transport	8/5163	18/29008	0.00802526889917456	0.0191300014457068	0.00895463730764295	Grip1/Rab11a/Rab7/Rab8a/Scrib/Vps35/Washc1/Zdhhc2	8	18	0.444444444444444
BP	GO:1901077	regulation of relaxation of muscle	8/5163	18/29008	0.00802526889917456	0.0191300014457068	0.00895463730764295	Actn3/Akap6/Camk2d/Camk2g/Chga/Grk2/Pawr/Sri	8	18	0.444444444444444
BP	GO:1904590	negative regulation of protein import	8/5163	18/29008	0.00802526889917456	0.0191300014457068	0.00895463730764295	Angpt1/Cabp1/Chp1/Nf1/Ppp2ca/Rab23/Sumo1/Ufm1	8	18	0.444444444444444
BP	GO:1905244	regulation of modification of synaptic structure	8/5163	18/29008	0.00802526889917456	0.0191300014457068	0.00895463730764295	Camkv/Cdc42/Gsk3b/Itsn1/Kalrn/Marcks/Myh10/Rhoa	8	18	0.444444444444444
BP	GO:2000369	regulation of clathrin-dependent endocytosis	8/5163	18/29008	0.00802526889917456	0.0191300014457068	0.00895463730764295	Dgkd/Dnajc6/Smap1/Snap91/Syt11/Tnk2/Ubqln2/Wasl	8	18	0.444444444444444
BP	GO:0098813	nuclear chromosome segregation	121/5163	273/29008	2.11463120833533e-24	1.47675618999681e-22	6.91260589329744e-23	Actr2/Actr3/Akap8/Akap8l/Anapc1/Anapc15/Anapc5/Atm/Aurkb/Bag6/Becn1/Brca2/Brip1/Ccnb1/Ccne2/Cdc16/Cdc20/Cdc23/Cdc27/Cdc42/Cdc6/Cdca8/Cdt1/Cenpe/Cenpf/Cep192/Cep63/Chmp1a/Chmp2a/Chmp6/Chmp7/Cit/Cpeb1/Cul3/Dctn2/Ddx11/Dscc1/Dync1li1/Ect2/Eml4/Ercc4/Fancd2/Fancm/Fbxw7/Gen1/Hdac8/Hnrnpu/Incenp/Ino80/Kif14/Kif22/Kif23/Kif2c/Knl1/Kntc1/Kpnb1/Lats1/Macroh2a1/Mad1l1/Mad2l1/Mlh1/Mlh3/Naa10/Ncapd2/Ncaph/Nc…	121	273	0.443223443223443
BP	GO:0044380	protein localization to cytoskeleton	27/5163	61/29008	1.51690393538048e-06	9.36824539294748e-06	4.38521868076849e-06	Abhd17b/Abhd17c/Aurka/Cep192/Cep63/Cep83/Dctn2/Diaph1/Dvl1/Fam83h/Gas2l1/Gsk3b/Hnrnpu/Hook3/Htt/Kif20b/Mapre1/Mapre2/Mapre3/Mid2/Nedd1/Nsfl1c/Ppp1r9b/Snx10/Spag5/Ttbk2/Ttk	27	61	0.442622950819672
BP	GO:0009185	ribonucleoside diphosphate metabolic process	50/5163	113/29008	6.49968948441217e-11	8.39543225069905e-10	3.92985076657013e-10	Actn3/Ak2/Aldoa/Aldoc/Ampd3/App/Cad/Cmpk1/Dhtkd1/Eif6/Eno1/Eno1b/Eno2/Eno3/Entpd5/Entpd7/Ep300/Foxk2/Gale/Galk1/Gapdh/Git1/Gpi1/Hdac4/Hif1a/Hkdc1/Insr/Jmjd8/Khk/Mtch2/Myc/Ncor1/Nudt18/Nupr1/Ogdh/Ogt/P2rx7/Pfkfb2/Pfkl/Pfkm/Pfkp/Pgam1/Pgk1/Pkm/Prkaa1/Prkag2/Psen1/Tpi1/Umps/Zbtb20	50	113	0.442477876106195
BP	GO:0030516	regulation of axon extension	50/5163	113/29008	6.49968948441217e-11	8.39543225069905e-10	3.92985076657013e-10	Actr3/Atp5g1/Bmpr2/Cdkl3/Cdkl5/Clasp2/Cttn/Dbn1/Dbnl/Dip2b/Dpysl2/Fn1/Gdi1/Gsk3b/Ilk/Islr2/L1cam/Lrp1/Macf1/Map1b/Map3k13/Mapt/Megf8/Mt3/Ndel1/Nrp1/Olfm1/Pak1/Plxna3/Plxna4/Rab11a/Rnf6/Rpl4/Rtn4/Rufy3/Sema4b/Sema4d/Sema4g/Sema5a/Sema6c/Sema6d/Shtn1/Sin3a/Slit1/Slit2/Trim46/Trpv2/Ttl/Vegfa/Zfyve27	50	113	0.442477876106195
BP	GO:0140694	non-membrane-bounded organelle assembly	165/5163	373/29008	1.16155363317042e-32	1.89273675353795e-30	8.85978560685452e-31	Aaas/Actg1/Akap13/Ankrd23/Arhgef2/Arpc2/Asap1/Aspm/Atxn2/Atxn2l/Aup1/Aurka/Aurkb/Brix1/Bscl2/C1qbp/C9orf72/Casq1/Ccdc61/Ccp110/Cdc20/Cds2/Cenpe/Cep192/Cep44/Cep63/Cfl2/Chek2/Chmp1a/Chmp2a/Clasp1/Clasp2/Cltc/Cnot1/Cnot2/Cnot6/Cnot6l/Cnot7/Csde1/Csrp1/Csrp2/Dbnl/Ddx3x/Ddx6/Dhx30/Dhx37/Dicer1/Drg1/Efl1/Eif2s1/Eif6/Eral1/Farp2/Fitm2/Flna/Foxp1/Fscn1/G3bp2/Golga2/Haus3/Hdac2/Hdac3/Hnrnpu/Hspa1b/Incenp…	165	373	0.442359249329759
BP	GO:0031331	positive regulation of cellular catabolic process	188/5163	425/29008	4.76184258854919e-37	1.44102426905858e-34	6.74534694498246e-35	Abcd1/Abhd5/Adam9/Ago2/Akt1/Akt2/Ambra1/Amer1/App/Arih1/Atf6/Atg7/Atm/Aurka/Bag3/Bag6/Bcap31/Bcl2l11/Becn1/Bnip3/Bnip3l/Btg2/C9orf72/Cd81/Cdc20/Celf1/Clec16a/Cnot1/Cnot2/Cnot3/Cnot6/Cnot6l/Cnot7/Cnot8/Cop1/Csnk1e/Dab2ip/Daglb/Dcp1a/Dcp1b/Ddit3/Det1/Dhx36/Dvl1/Ecscr/Elapor1/Entpd5/Epm2a/Exosc5/Exosc8/Faf1/Fam122a/Fbxl5/Fbxo22/Fbxw7/Flcn/Foxo1/Foxo3/Fzr1/Gclc/Gigyf2/Git1/Gnai3/Grsf1/Gsk3b/Gtpbp1/He…	188	425	0.442352941176471
BP	GO:0050821	protein stabilization	84/5163	190/29008	2.64481414535734e-17	8.27970142549058e-16	3.87567787128848e-16	Ank2/Apbb1/Apbb2/Atf7ip/Atp1b3/Bag1/Bag3/Bag4/Bag5/Bag6/Calr/Cct3/Cct4/Cct6a/Cct7/Cct8/Chek2/Chp1/Crtap/Cryab/Dnaja3/Dvl1/Ep300/Fbxw7/Flna/Flot1/Gapdh/Gnaq/H1f5/Hcfc1/Hip1/Hspd1/Lamp1/Lamp2/Marchf7/Mfsd1/Morc3/Mt3/Naa15/Naa16/Nckap1/Ncln/P3h1/Park7/Pdcl3/Per3/Pex19/Pfn1/Pfn2/Phb/Phb2/Ppib/Prkra/Pten/Rab3gap1/Rpl23/Rpl5/Rps7/Rtn4/Sec16a/Sox4/Stk4/Sumo1/Syvn1/Taf9b/Tbrg1/Tcf3/Tcp1/Telo2/Trim44/Trp5…	84	190	0.442105263157895
BP	GO:0033157	regulation of intracellular protein transport	99/5163	224/29008	4.0532188820535e-20	1.7522589112551e-18	8.20221737249064e-19	Actr3/Akt2/Angpt1/Anp32b/Arpc2/Asph/Atp13a2/B3gat3/Bag3/Bag4/Bcap31/Bnip3l/Brca1/Cabp1/Cacnb3/Camk1/Camk4/Cd81/Cdc42/Cep290/Chp1/Ctdspl2/Derl2/Ect2/Edem1/Epm2a/Erlec1/Fbxw7/Fis1/Flna/Fyn/Gcc2/Gdi1/Nupl1/Gper1/Gsk3b/Hdac3/Hpca/Hras/Insig1/Ipo5/Jup/Kcnb1/Kif20b/Kif3a/Kif5b/Mapk1/Mdm2/Mff/Myo1c/Ndel1/Nf1/Nol3/Nucb1/Oaz1/Oaz2/Ogt/Os9/Pak1/Park7/Parl/Pik3r2/Ppm1a/Ppp2ca/Prkaa1/Prkaca/Prnp/Psen1/Ptpn1/…	99	224	0.441964285714286
BP	GO:0043244	regulation of protein-containing complex disassembly	57/5163	129/29008	3.31635342831583e-12	5.32207728205736e-11	2.49123200117505e-11	Add1/Add3/Arhgef2/Arpc2/Asph/Atxn7/Bnip3/Capza1/Capza2/Capzb/Cfl1/Cfl2/Ckap2/Clasp1/Clasp2/Clec16a/Dstn/Dysf/Eif5a/Eml4/Etf1/Gas2l1/Gle1/Gspt1/Hdgfl3/Igf1r/Insr/Katnb1/Map1b/Map1s/Mid1ip1/Mphosph8/Mtpn/Nav3/Oga/Phf23/Pik3ca/Rdx/Rubcn/Scaf8/Sema5a/Smcr8/Specc1l/Spef1/Sptan1/Sptb/Sptbn1/Swap70/Taok1/Tmod2/Tpm1/Tpx2/Ttbk2/Twf1/Ubqln4/Upf1/Zmpste24	57	129	0.441860465116279
BP	GO:2001251	negative regulation of chromosome organization	38/5163	86/29008	1.27924520757296e-08	1.13541945448689e-07	5.31482939811994e-08	Anapc15/Atm/Aurkb/Ccnb1/Cdt1/Cenpe/Cep192/Dync1li1/Ercc4/Gen1/H3f3a/H3f3b/Hnrnpu/Kntc1/Mad1l1/Mad2l1/Mnat1/Naa10/Ndc80/Parp1/Pcid2/Pinx1/Psmg2/Rad21/Rad50/Recql4/Smg6/Tent4b/Terf1/Tnks/Top2a/Tpr/Trip13/Ttk/Usp44/Wapl/Zfp207/Zwilch	38	86	0.441860465116279
BP	GO:0009124	nucleoside monophosphate biosynthetic process	19/5163	43/29008	5.46906332283931e-05	0.000240691810364569	0.000112666372287096	Adsl/Adss/Adssl1/Ampd3/Aprt/Atic/Cad/Gart/Gmps/Impdh1/Impdh2/Paics/Pfas/Prps1/Rfk/Shmt1/Uck1/Uck2/Umps	19	43	0.441860465116279
BP	GO:0010765	positive regulation of sodium ion transport	19/5163	43/29008	5.46906332283931e-05	0.000240691810364569	0.000112666372287096	Ahcyl1/Akt1/Akt2/Akt3/Arf1/Atp1b3/Chp1/Fgf14/Gnas/Gpd1l/Gper1/Ikbkb/Kif5b/Nos1/Scn3b/Slc9a1/Wnk1/Wnk2/Wnk4	19	43	0.441860465116279
BP	GO:0021915	neural tube development	87/5163	197/29008	7.82725479311865e-18	2.64586192607814e-16	1.23851187264016e-16	Abl2/Ambra1/Arhgap35/Arid1a/Atp6ap2/Bcl10/Bmi1/Brd2/Brpf1/Cc2d2a/Cecr2/Cfl1/Cited2/Cluap1/Coq7/Dchs1/Dvl1/Enah/Fkbp8/Folr1/Foxa1/Fuz/Fzd3/Gatad2a/Glmn/Gorab/Hectd1/Hes1/Hes5/Hif1a/Intu/Ipmk/Kdm2b/Kdm6a/Kif20b/Kif3a/Lmo4/Lrp6/Luzp1/Map3k7/Med12/Mib1/Mks1/Mthfd1/Mthfr/Nckap1/Nf1/Notch1/Nup50/Opa1/Pax3/Pax6/Pfn1/Phgdh/Plxnb2/Prickle1/Prkaca/Psen1/Psen2/Ptch1/Ptk7/Rab23/Rara/Rnf220/Rock2/Rps7/Sall2/S…	87	197	0.441624365482233
BP	GO:0099175	regulation of postsynapse organization	49/5163	111/29008	1.11209078104117e-10	1.38575233598366e-09	6.48662238848784e-10	Abhd17b/Abhd17c/Abi2/Actr2/Actr3/Adam10/App/Arf4/Cdkl5/Cfl1/Cux2/Dbn1/Dbnl/Dhx36/Dtnbp1/Egln1/Epha7/Fyn/Grin1/Hnrnpk/Homer1/Hspa8/Il1rap/Kalrn/Kif1a/Lrfn4/Lrp8/Lrrc4b/Lzts3/Marcks/Mfn1/Mfn2/Nrcam/Nrp2/Nrxn1/Opa1/Ppfia2/Prnp/Pten/Rheb/Sipa1l1/Srcin1/Stau2/Tanc1/Tanc2/Tsc2/Ube3a/Vps35/Zfp804a	49	111	0.441441441441441
BP	GO:0009896	positive regulation of catabolic process	218/5163	494/29008	1.34739706095033e-42	8.56270832233938e-40	4.00815167815331e-40	Abcd1/Abhd5/Actn3/Adam9/Ago2/Akt1/Akt2/Ambra1/Amer1/App/Arel1/Arih1/Atf6/Atg4b/Atg7/Atm/Aurka/Bag3/Bag6/Bcap31/Bcl2l11/Becn1/Bnip3/Bnip3l/Btg2/C9orf72/Cblb/Cd81/Cdc20/Celf1/Clec16a/Cnot1/Cnot2/Cnot3/Cnot6/Cnot6l/Cnot7/Cnot8/Cop1/Csnk1e/Csnk2a1/Cul4a/Cul4b/Dab2ip/Daglb/Dcp1a/Dcp1b/Ddb1/Ddit3/Det1/Dhx36/Dtl/Dvl1/Ecscr/Elapor1/Entpd5/Epm2a/Exosc5/Exosc8/Faf1/Fam122a/Fbxl5/Fbxo22/Fbxw7/Flcn/Foxo1/Fox…	218	494	0.441295546558704
BP	GO:0043954	cellular component maintenance	30/5163	68/29008	4.40769839976785e-07	3.01192723984137e-06	1.40986481921267e-06	Abhd17b/Abl2/App/Arf6/Cadm1/Cfl1/Ckap5/Cldn3/Cntnap2/Cttn/F2r/Fermt2/Fyn/Grin1/Homer1/Hspa8/Igf1r/Insr/Lnpk/Mtmr2/Mtss1/Neat1/Plekha7/Prnp/Sdf4/Syngap1/Tanc1/Tjp1/Vps35/Zfp804a	30	68	0.441176470588235
BP	GO:0001958	endochondral ossification	15/5163	34/29008	0.000336729002230456	0.0012277181922975	0.000574687417521677	Alpl/Cbs/Ext1/Foxc1/Gnas/Hspg2/Ift80/Inppl1/Mef2d/Mmp16/Nab2/Pex7/Runx2/Sik3/Smpd3	15	34	0.441176470588235
BP	GO:0009112	nucleobase metabolic process	15/5163	34/29008	0.000336729002230456	0.0012277181922975	0.000574687417521677	Aprt/Cad/Cmpk1/Ctps/Ctps2/Gart/Mapk1/Mtor/Nt5c2/Prps1/Prps1l3/Shmt1/Shmt2/Tet2/Umps	15	34	0.441176470588235
BP	GO:0036075	replacement ossification	15/5163	34/29008	0.000336729002230456	0.0012277181922975	0.000574687417521677	Alpl/Cbs/Ext1/Foxc1/Gnas/Hspg2/Ift80/Inppl1/Mef2d/Mmp16/Nab2/Pex7/Runx2/Sik3/Smpd3	15	34	0.441176470588235
BP	GO:0044772	mitotic cell cycle phase transition	179/5163	406/29008	4.22600739573198e-35	9.26078517237128e-33	4.33491720520456e-33	Abcb1b/Acvr1/Acvr1b/Akt1/Anapc1/Anapc15/Anapc5/Ankrd17/Anp32b/App/Appl1/Arpp19/Atm/Aurkb/Babam1/Babam2/Bach1/Blm/Brca1/Brd4/Brd7/Brsk2/Cacul1/Calm1/Calm2/Calm3/Camk2a/Camk2d/Camk2g/Ccnb1/Ccne2/Ccnf/Ccng1/Ccni/Ccny/Cdc14a/Cdc16/Cdc23/Cdc25b/Cdc27/Cdc6/Cdc7/Cdc73/Cdk17/Cdk2ap2/Cdk4/Cdk5rap3/Cdkn1b/Cdt1/Cenpe/Cenpf/Cep192/Chek1/Chek2/Chmp2a/Chmp7/Cit/Cks1b/Cks2/Clasp1/Clasp2/Cradd/Crebbp/Crlf3/Ctdp1…	179	406	0.440886699507389
BP	GO:0035304	regulation of protein dephosphorylation	41/5163	93/29008	3.75643380733069e-09	3.63350636919126e-08	1.70082222855348e-08	Ankle2/Arpp19/Bod1l/Calm1/Calm2/Calm3/Camta1/Cnep1r1/Csnk2b/Ensa/Gnai2/Hsp90b1/Htt/Igbp1/Ikbkb/Magi2/Mastl/Mprip/Nsmf/Pawr/Ppp1r11/Ppp1r12a/Ppp1r15b/Ppp1r2/Ppp1r8/Ppp1r9b/Ppp2ca/Ppp2r2b/Ppp6r1/Ppp6r2/Ppp6r3/Ptbp1/Ptpa/Rock1/Rock2/Sppl3/Swap70/Tiprl/Tsc1/Vcan/Ywhae	41	93	0.440860215053763
BP	GO:1903364	positive regulation of cellular protein catabolic process	63/5163	143/29008	2.89947993778898e-13	5.53339189328798e-12	2.59014708525104e-12	Akt1/Amer1/Arih1/Atg7/Aurka/Bag6/Bcap31/Cd81/Cdc20/Cop1/Csnk1e/Dab2ip/Det1/Dvl1/Ecscr/Faf1/Fam122a/Fbxl5/Fbxo22/Fbxw7/Fzr1/Gclc/Gsk3b/Herpud1/Hspa1b/Ldlr/Lrp1/Mapk9/Mdm2/Msn/Nub1/Nupr1/Pias1/Prickle1/Psen1/Psen2/Pten/Ptk2/Rack1/Rbx1/Rdx/Rnf139/Rnf14/Rnf185/Rnf19a/Rnf19b/Rnf217/Rnft2/Smurf1/Socs5/Stub1/Sumo1/Sumo2/Sumo3/Tmem259/Trib2/Trib3/Ubqln2/Usp5/Vcp/Vps35/Xbp1/Zyg11b	63	143	0.440559440559441
BP	GO:0000086	G2/M transition of mitotic cell cycle	59/5163	134/29008	1.67535732107536e-12	2.80920732861053e-11	1.31497286192445e-11	Abcb1b/App/Arpp19/Atm/Babam1/Babam2/Bach1/Blm/Brca1/Brd4/Brsk2/Calm1/Calm2/Calm3/Camk2d/Ccnb1/Ccng1/Ccny/Cdc25b/Cdc6/Cdc7/Cdk4/Cdk5rap3/Cenpf/Chek1/Chek2/Dtl/Fam122a/Fbxl17/Fbxl6/Foxo4/Fzr1/Hspa2/Ints3/Kif14/Lats1/Lmnb1/Mastl/Nabp1/Nabp2/Nae1/Pbx1/Pinx1/Rab11a/Rad21/Rad51b/Rad51c/Rcc2/Rnaseh2b/Sin3a/Skp2/Taok1/Taok2/Taok3/Ticrr/Uimc1/Usp47/Wnt10b/Zfyve19	59	134	0.440298507462687
BP	GO:1905897	regulation of response to endoplasmic reticulum stress	33/5163	75/29008	1.2850350953179e-07	9.64155611658233e-07	4.51315376793435e-07	App/Atf6/Bag6/Bcap31/Bfar/Bok/Eif2ak3/Erp29/Grina/Herpud1/Hyou1/Ikbkg/Lpcat3/Manf/Nfe2l1/Nupr1/Opa1/Park7/Ptpn1/Ptpn2/Rnf185/Rnft2/Sirt1/Spop/Syvn1/Tmbim6/Tmem259/Txndc12/Ubqln2/Usp14/Usp19/Wfs1/Xbp1	33	75	0.44
BP	GO:0044818	mitotic G2/M transition checkpoint	22/5163	50/29008	1.56252162970226e-05	7.84346363093039e-05	3.67147761331886e-05	Atm/Babam1/Babam2/Blm/Brca1/Ccng1/Cdc6/Cdk5rap3/Chek1/Dtl/Fam122a/Foxo4/Fzr1/Ints3/Nabp1/Nabp2/Nae1/Taok1/Taok2/Taok3/Ticrr/Uimc1	22	50	0.44
BP	GO:1902743	regulation of lamellipodium organization	22/5163	50/29008	1.56252162970226e-05	7.84346363093039e-05	3.67147761331886e-05	Abi2/Actr2/Actr3/Akirin1/Aqp1/Arpc2/Brk1/Capzb/Cdc42/Cfl1/Coro1b/Coro1c/Fer/Fscn1/Hdac4/Mtor/Nckap1/Plce1/Rac1/Slit2/Twf1/Wasf2	22	50	0.44
BP	GO:0006783	heme biosynthetic process	11/5163	25/29008	0.00213776775660018	0.00610584903064907	0.00285811078895429	Abcb7/Cox15/Cpox/Fech/Hmbs/Ppox/Slc11a2/Slc25a39/Slc6a9/Snx3/Urod	11	25	0.44
BP	GO:0014808	release of sequestered calcium ion into cytosol by sarcoplasmic reticulum	11/5163	25/29008	0.00213776775660018	0.00610584903064907	0.00285811078895429	Ank2/Calm1/Calm2/Calm3/Camk2d/Casq1/Chd7/Nol3/Ryr1/Ryr2/Slc8a1	11	25	0.44
BP	GO:0046037	GMP metabolic process	11/5163	25/29008	0.00213776775660018	0.00610584903064907	0.00285811078895429	Adsl/Ampd3/Aprt/Atic/Gart/Gmps/Impdh1/Impdh2/Nt5c2/Paics/Pfas	11	25	0.44
BP	GO:0051291	protein heterooligomerization	11/5163	25/29008	0.00213776775660018	0.00610584903064907	0.00285811078895429	Cpsf6/Cpsf7/Farsb/Grin1/Mat2a/Nudt21/Pkd2/Rom1/Rrm2/Syt1/Tmem120a	11	25	0.44
BP	GO:0051457	maintenance of protein location in nucleus	11/5163	25/29008	0.00213776775660018	0.00610584903064907	0.00285811078895429	Arl2bp/Grk2/Hdac3/Hnrnpu/Morc3/Park7/Skp1/Sun1/Supt7l/Syne1/Taf8	11	25	0.44
BP	GO:0070841	inclusion body assembly	11/5163	25/29008	0.00213776775660018	0.00610584903064907	0.00285811078895429	Bag5/Cdc34/Dnajb1/Dnajb6/Hsf1/Hspa2/Psap/Psmc5/Psmc6/Sacs/Vcp	11	25	0.44
BP	GO:0006986	response to unfolded protein	51/5163	116/29008	5.60869305205651e-11	7.3189413441107e-10	3.4259519215631e-10	Amfr/Atf4/Atf6/Bag3/Bfar/Bok/Cdk5rap3/Chac1/Creb3l2/Dab2ip/Daxx/Ddit3/Derl2/Dnajb9/Edem1/Edem3/Eif2ak3/Eif2s1/Ep300/Ero1a/Erp44/Herpud1/Hsf1/Hspa1b/Hspa2/Hspa4l/Hspa5/Hspa8/Hspa9/Hspd1/Hsph1/Manf/Mfn2/Nfe2l2/Parp16/Ptpn1/Ptpn2/Qrich1/Serp1/Stc2/Stub1/Syvn1/Tmbim6/Tmed2/Ube2j2/Ubxn4/Upf2/Vapb/Wfs1/Xbp1/Yod1	51	116	0.439655172413793
BP	GO:1903052	positive regulation of proteolysis involved in cellular protein catabolic process	54/5163	123/29008	1.65494856366271e-11	2.33529595263581e-10	1.09313782966563e-10	Akt1/Arih1/Atg7/Aurka/Bag6/Bcap31/Cdc20/Cop1/Csnk1e/Dab2ip/Det1/Dvl1/Ecscr/Fam122a/Fbxo22/Fbxw7/Fzr1/Gclc/Gsk3b/Herpud1/Hspa1b/Mapk9/Mdm2/Nub1/Nupr1/Pias1/Prickle1/Psen1/Psen2/Pten/Ptk2/Rack1/Rbx1/Rnf139/Rnf14/Rnf185/Rnf19a/Rnf19b/Rnf217/Rnft2/Smurf1/Socs5/Stub1/Sumo1/Sumo2/Sumo3/Tmem259/Trib2/Trib3/Ubqln2/Usp5/Vcp/Xbp1/Zyg11b	54	123	0.439024390243902
BP	GO:0032386	regulation of intracellular transport	147/5163	335/29008	8.76955391865353e-29	9.60870950914537e-27	4.49777847080125e-27	Actr3/Akap8l/Akt2/Angpt1/Anp32b/Anxa2/Arf1/Arpc2/Asph/Atp13a2/B3gat3/Bag3/Bag4/Bcap31/Bnip3l/Borcs5/Brca1/Bves/Cabp1/Cacnb3/Camk1/Camk4/Capn10/Cd81/Cdc42/Cep290/Chp1/Cpsf6/Cryab/Ctdspl2/Dbn1/Dennd10/Derl2/Dhx9/Dnajc13/Ect2/Edem1/Ehd1/Ehd2/Epm2a/Erlec1/Fbxw7/Fis1/Flna/Fyn/Gcc2/Gdi1/Nupl1/Gper1/Gsk3b/Hdac3/Hpca/Hras/Insig1/Ipo5/Iws1/Jup/Kcnb1/Khdrbs1/Kif20b/Kif3a/Kif5b/Lamp1/Ldlrap1/Map1b/Map2k1/Ma…	147	335	0.438805970149254
BP	GO:0031113	regulation of microtubule polymerization	25/5163	57/29008	4.49573758018403e-06	2.51500108468922e-05	1.17725670882136e-05	Capzb/Cdkn1b/Ckap5/Clasp2/Clip1/Dctn1/Drg1/Fes/Gba2/Git1/Inpp5j/Map1b/Mapre1/Mapre3/Mapt/Nav3/Pak1/Rac1/Rps3/Slain1/Slain2/Stmn1/Tbcd/Togaram1/Tubb4a	25	57	0.43859649122807
BP	GO:0072698	protein localization to microtubule cytoskeleton	25/5163	57/29008	4.49573758018403e-06	2.51500108468922e-05	1.17725670882136e-05	Abhd17b/Abhd17c/Aurka/Cep192/Cep63/Cep83/Dctn2/Diaph1/Dvl1/Gas2l1/Gsk3b/Hnrnpu/Hook3/Htt/Kif20b/Mapre1/Mapre2/Mapre3/Mid2/Nedd1/Nsfl1c/Snx10/Spag5/Ttbk2/Ttk	25	57	0.43859649122807
BP	GO:0060997	dendritic spine morphogenesis	32/5163	73/29008	2.20387231795223e-07	1.59335706263782e-06	7.45840748522004e-07	Abi2/Actr2/Actr3/Adam10/Cdc42/Cfl1/Cux2/Dbn1/Dbnl/Dhx36/Dip2a/Dlg4/Dtnbp1/Dvl1/Kalrn/Kif1a/Lrp8/Lzts3/Marcks/Mfn1/Mfn2/Opa1/Ppfia2/Pten/Septin7/Sipa1l1/Srcin1/Stau2/Tanc2/Ube3a/Wasl/Zfp365	32	73	0.438356164383562
BP	GO:0009135	purine nucleoside diphosphate metabolic process	46/5163	105/29008	5.55747447115662e-10	6.15291816449483e-09	2.88014356418276e-09	Actn3/Ak2/Aldoa/Aldoc/Ampd3/App/Dhtkd1/Eif6/Eno1/Eno1b/Eno2/Eno3/Entpd5/Ep300/Foxk2/Gale/Galk1/Gapdh/Git1/Gpi1/Hdac4/Hif1a/Hkdc1/Insr/Jmjd8/Khk/Mtch2/Myc/Ncor1/Nudt18/Nupr1/Ogdh/Ogt/P2rx7/Pfkfb2/Pfkl/Pfkm/Pfkp/Pgam1/Pgk1/Pkm/Prkaa1/Prkag2/Psen1/Tpi1/Zbtb20	46	105	0.438095238095238
BP	GO:0009179	purine ribonucleoside diphosphate metabolic process	46/5163	105/29008	5.55747447115662e-10	6.15291816449483e-09	2.88014356418276e-09	Actn3/Ak2/Aldoa/Aldoc/Ampd3/App/Dhtkd1/Eif6/Eno1/Eno1b/Eno2/Eno3/Entpd5/Ep300/Foxk2/Gale/Galk1/Gapdh/Git1/Gpi1/Hdac4/Hif1a/Hkdc1/Insr/Jmjd8/Khk/Mtch2/Myc/Ncor1/Nudt18/Nupr1/Ogdh/Ogt/P2rx7/Pfkfb2/Pfkl/Pfkm/Pfkp/Pgam1/Pgk1/Pkm/Prkaa1/Prkag2/Psen1/Tpi1/Zbtb20	46	105	0.438095238095238
BP	GO:0007163	establishment or maintenance of cell polarity	99/5163	226/29008	8.7973828576961e-20	3.6069269716554e-18	1.68838057425122e-18	Actb/Actr2/Actr3/Aqp1/Arf4/Arf6/Arfgef1/Arhgap35/Arhgef2/Brsk2/Cdc42/Cep290/Cfl1/Ckap5/Clasp1/Clasp2/Crb1/Crk/Crkl/Ctnna1/Cyrib/Cyth1/Cyth3/Dctn1/Dlg1/Dlg2/Dock2/Dock7/Dst/Exoc4/Fbxw11/Frmd4a/Frmd4b/Fscn1/Gata3/Gbf1/Golph3/Gsk3b/Hes1/Hes5/Hey1/Htt/Igf1r/Ilk/Itgb1/Kif20b/Kif2c/Kif3a/Krit1/Lims1/Lin7c/Llgl1/Llgl2/Lmna/Macf1/Mad2l1/Map1b/Map4/Mark2/Msn/Myh9/Myo9a/Myo9b/Nckap1/Ndc80/Ndel1/Nphp3/Nsfl1…	99	226	0.438053097345133
BP	GO:0016197	endosomal transport	99/5163	226/29008	8.7973828576961e-20	3.6069269716554e-18	1.68838057425122e-18	4932438A13Rik/Acap2/Als2/Ankfy1/Ankrd50/Ap1s1/Ap1s2/Ap3b1/Arf6/Arl1/Arl8b/Bves/Ccdc93/Cdc42/Chmp1a/Chmp2a/Chmp3/Chmp6/Chmp7/Clec16a/Cltc/Coro1c/Dctn1/Dennd10/Dennd1b/Dennd5a/Dpy30/Ehd1/Ehd2/Ehd3/Ehd4/Entr1/Eps15/Evi5/Gbf1/Gcc2/Gga3/Grip1/Htt/Itsn1/Leprotl1/Lmtk2/Lyst/Mcoln1/Micall2/Nsg2/Picalm/Pikfyve/Plekhj1/Rab10/Rab11a/Rab13/Rab14/Rab35/Rab6a/Rab6b/Rab7/Rab8a/Rab9/Reps1/Ric1/Rnf126/Scrib/Snap2…	99	226	0.438053097345133
BP	GO:0070646	protein modification by small protein removal	60/5163	137/29008	1.44298466483306e-12	2.46509880242314e-11	1.15389775405156e-11	Asxl1/Atxn7/Atxn7l3/Babam1/Cops2/Cops3/Cops4/Cops6/Cops7a/Cops7b/Eif3f/Eny2/Gm5136/Gps1/Hint1/Itch/Mindy1/Mindy2/Mysm1/Otud5/Park7/Psmd14/Sart3/Senp2/Senp3/Senp5/Senp6/Shmt2/Stambpl1/Taf10/Tank/Tnip1/Tor1a/Uchl1/Uchl5/Uimc1/Usp10/Usp12/Usp14/Usp19/Usp24/Usp27x/Usp3/Usp30/Usp33/Usp34/Usp36/Usp37/Usp39/Usp4/Usp44/Usp45/Usp47/Usp5/Usp7/Usp9x/Vcp/Vcpip1/Yod1/Zranb1	60	137	0.437956204379562
BP	GO:0007059	chromosome segregation	148/5163	338/29008	7.53127495952567e-29	8.39671094171678e-27	3.93044931405717e-27	Actr2/Actr3/Akap8/Akap8l/Anapc1/Anapc15/Anapc5/Arl8a/Arl8b/Atm/Aurkb/Bag6/Banf1/Becn1/Brca1/Brca2/Brd4/Brip1/Ccnb1/Ccne2/Cdc16/Cdc20/Cdc23/Cdc27/Cdc42/Cdc6/Cdca8/Cdt1/Cenpe/Cenpf/Cep192/Cep63/Chmp1a/Chmp2a/Chmp6/Chmp7/Ciao1/Ciao2b/Cit/Cpeb1/Csnk2a1/Csnk2a2/Ctcf/Cul3/Dctn2/Ddx11/Ddx3x/Dscc1/Dync1li1/Ect2/Eml4/Ercc4/Fancd2/Fancm/Fbxw7/Gen1/Hdac8/Hjurp/Hnrnpu/Incenp/Ino80/Kif14/Kif22/Kif23/Kif2c/Knl…	148	338	0.437869822485207
BP	GO:0051100	negative regulation of binding	74/5163	169/29008	3.78478635082655e-15	9.39543642949325e-14	4.39794663957065e-14	Actb/Adam15/Akt1/Arhgap28/Aurka/Aurkb/Btaf1/C9orf72/Camk1/Carm1/Ckmt1/Crmp1/Crtac1/Ctsz/Ddit3/Dhrs7b/Dkk1/Dtnbp1/Dvl1/Dysf/E2f1/Eif4a3/Ercc4/Fbh1/Fbxw7/Gemin2/Gper1/Gsk3b/Habp4/Hand2/Hdac2/Hey1/Hnrnpk/Id2/Ilrun/Kdm1a/Lef1/Mad2l2/Mapk3/Mepce/Myc/Nfib/Park7/Pex19/Ppp1r2/Ppp3ca/Psen1/Psen2/Psme3ip1/Rack1/Rest/Rock1/Rsf1/Senp2/Sin3a/Sirt1/Sri/Stub1/Styx/Sumo1/Tdg/Tmbim6/Tmc8/Tnks/Ttbk1/Ttbk2/Usp33/Wa…	74	169	0.437869822485207
BP	GO:0048284	organelle fusion	63/5163	144/29008	4.26305174626247e-13	7.91954916784682e-12	3.70709279031598e-12	Adck1/Afg3l1/Afg3l2/Akt2/Ankfy1/Arl8b/Atp13a2/Bloc1s6/Bnip3/Chp1/Dysf/Eea1/Fis1/Gdap1/Gnai3/Gosr2/Grik5/Huwe1/Kif5b/Mff/Mfn1/Mfn2/Miga1/Miga2/Oma1/Opa1/Parl/Pcdhga3/Pikfyve/Pip4k2a/Rab13/Rab7/Rab8a/Rcc1l/Sec22b/Septin8/Snap23/Snap25/Snap47/Snapin/Spg11/Stoml2/Stx11/Stx16/Stx1b/Stx2/Stx5a/Stx7/Stx8/Syt1/Syt11/Syt7/Syt9/Tgfbrap1/Uso1/Usp30/Vamp1/Vamp4/Vcpip1/Vps8/Vti1b/Yipf4/Zdhhc6	63	144	0.4375
BP	GO:0051893	regulation of focal adhesion assembly	28/5163	64/29008	1.30052932210676e-06	8.10280768822398e-06	3.79287498893055e-06	Actg1/Cfl1/Clasp1/Clasp2/Coro1c/Dapk3/Dusp3/Efna5/Fermt2/Gpm6b/Iqgap1/Kdr/Ldb1/Lims1/Lrp1/Macf1/Map4k4/Nrp1/Pten/Ptk2/Ptpn11/Ptpra/Rac1/Rcc2/Rock1/Slk/Tsc1/Vegfa	28	64	0.4375
BP	GO:0090109	regulation of cell-substrate junction assembly	28/5163	64/29008	1.30052932210676e-06	8.10280768822398e-06	3.79287498893055e-06	Actg1/Cfl1/Clasp1/Clasp2/Coro1c/Dapk3/Dusp3/Efna5/Fermt2/Gpm6b/Iqgap1/Kdr/Ldb1/Lims1/Lrp1/Macf1/Map4k4/Nrp1/Pten/Ptk2/Ptpn11/Ptpra/Rac1/Rcc2/Rock1/Slk/Tsc1/Vegfa	28	64	0.4375
BP	GO:0021904	dorsal/ventral neural tube patterning	14/5163	32/29008	0.000586963163717487	0.00196014235702818	0.000917530713646385	Fkbp8/Foxa1/Gorab/Kif3a/Mks1/Prkaca/Psen1/Psen2/Ptch1/Rab23/Rnf220/Sufu/Tbc1d32/Traf3ip1	14	32	0.4375
BP	GO:0060148	positive regulation of posttranscriptional gene silencing	14/5163	32/29008	0.000586963163717487	0.00196014235702818	0.000917530713646385	Ago2/Ddx5/Ddx6/Dhx9/Eif4e2/Eif4g1/Fxr1/Map2k1/Map2k2/Nr2f1/Pum1/Pum2/Tial1/Trp53	14	32	0.4375
BP	GO:1902253	regulation of intrinsic apoptotic signaling pathway by p53 class mediator	14/5163	32/29008	0.000586963163717487	0.00196014235702818	0.000917530713646385	Armc10/Cep63/Hnrnpk/Kdm1a/Marchf7/Mdm2/Mdm4/Rpl26/Rps7/Sirt1/Steap3/Trp53/Trp73/Zfp385a	14	32	0.4375
BP	GO:0003413	chondrocyte differentiation involved in endochondral bone morphogenesis	7/5163	16/29008	0.0143786356302711	0.0315587040826893	0.0147724374073759	Anxa6/Atf2/Ift80/Ihh/Serpinh1/Smpd3/Sox9	7	16	0.4375
BP	GO:0019184	nonribosomal peptide biosynthetic process	7/5163	16/29008	0.0143786356302711	0.0315587040826893	0.0147724374073759	Eif2ak3/Gclc/Gclm/Gss/Hagh/Nfe2l2/Slc7a11	7	16	0.4375
BP	GO:0023035	CD40 signaling pathway	7/5163	16/29008	0.0143786356302711	0.0315587040826893	0.0147724374073759	Fanca/Fancd2/Itga5/Itgb1/Phb/Phb2/Traf3ip2	7	16	0.4375
BP	GO:0031000	response to caffeine	7/5163	16/29008	0.0143786356302711	0.0315587040826893	0.0147724374073759	Adora2a/Irs1/Prkaa1/Ryr1/Ryr2/Selenon/Slc8a1	7	16	0.4375
BP	GO:0032688	negative regulation of interferon-beta production	7/5163	16/29008	0.0143786356302711	0.0315587040826893	0.0147724374073759	Cactin/Crebbp/Nlrx1/Rel/Traf3ip1/Traip/Yy1	7	16	0.4375
BP	GO:0042921	glucocorticoid receptor signaling pathway	7/5163	16/29008	0.0143786356302711	0.0315587040826893	0.0147724374073759	Arid1a/Arntl/Clock/Ncoa2/Nedd4/Phb/Ppp5c	7	16	0.4375
BP	GO:0051151	negative regulation of smooth muscle cell differentiation	7/5163	16/29008	0.0143786356302711	0.0315587040826893	0.0147724374073759	Ankrd17/Dnmt1/Foxo4/Med28/Nfatc1/Nfatc3/Pdcd4	7	16	0.4375
BP	GO:0061548	ganglion development	7/5163	16/29008	0.0143786356302711	0.0315587040826893	0.0147724374073759	Dicer1/Fzd3/Insm1/Nrp1/Nrp2/Phox2b/Tubb3	7	16	0.4375
BP	GO:0062099	negative regulation of programmed necrotic cell death	7/5163	16/29008	0.0143786356302711	0.0315587040826893	0.0147724374073759	Birc2/Bok/Map3k7/Nupr1/Peli1/Slc25a4/Ybx3	7	16	0.4375
BP	GO:0071295	cellular response to vitamin	7/5163	16/29008	0.0143786356302711	0.0315587040826893	0.0147724374073759	Fes/Folr1/Med1/Ndor1/Pdia3/Snw1/Vdr	7	16	0.4375
BP	GO:0072673	lamellipodium morphogenesis	7/5163	16/29008	0.0143786356302711	0.0315587040826893	0.0147724374073759	Abi1/Coro1b/Coro1c/Myo9b/Snx2/Wasf1/Wasf2	7	16	0.4375
BP	GO:0090051	negative regulation of cell migration involved in sprouting angiogenesis	7/5163	16/29008	0.0143786356302711	0.0315587040826893	0.0147724374073759	Hdac5/Map2k5/Notch1/Pik3r2/Rhoa/Spred1/Stard13	7	16	0.4375
BP	GO:0090128	regulation of synapse maturation	7/5163	16/29008	0.0143786356302711	0.0315587040826893	0.0147724374073759	Adgrl1/Cdc20/Dab2ip/Hnrnpk/Neurl1a/Nrxn1/Ywhaz	7	16	0.4375
BP	GO:1902001	fatty acid transmembrane transport	7/5163	16/29008	0.0143786356302711	0.0315587040826893	0.0147724374073759	Abcd1/Abcd3/Acsl1/Akt1/Akt2/Irs2/Slc2a1	7	16	0.4375
BP	GO:1902287	semaphorin-plexin signaling pathway involved in axon guidance	7/5163	16/29008	0.0143786356302711	0.0315587040826893	0.0147724374073759	Ece1/Nrp1/Plxna1/Plxna3/Plxna4/Plxnb2/Plxnc1	7	16	0.4375
BP	GO:2000232	regulation of rRNA processing	7/5163	16/29008	0.0143786356302711	0.0315587040826893	0.0147724374073759	Bud23/Dimt1/Heatr1/Ncl/Sirt7/Usp36/Wdr43	7	16	0.4375
BP	GO:0007051	spindle organization	80/5163	183/29008	3.3081282367857e-16	9.42742374205071e-15	4.41291970599782e-15	Aaas/Aspm/Aurka/Aurkb/Ccdc61/Ccnb1/Cdc20/Cenpe/Cep192/Chd3/Chek2/Chmp1a/Chmp2a/Ckap5/Clasp1/Clasp2/Cltc/Dctn1/Dctn2/Dicer1/Dlg1/Drg1/Flna/Golga2/Haus3/Hdac3/Hnrnpu/Hspa1b/Incenp/Ino80/Kif11/Kif23/Kif2a/Kif4/Kpnb1/Limk2/Map4/Map9/Mapre1/Mapre2/Mapre3/Mlh1/Mybl2/Myh9/Mzt1/Ncor1/Ndc80/Nudc/Ppp2r1a/Ptpa/Rab11a/Ranbp1/Rcc1/Rhoa/Rnf4/Rps3/Sac3d1/Senp6/Smc1a/Smc3/Spag5/Spice1/Stag1/Stag2/Stmn1/Tacc3/Tnk…	80	183	0.437158469945355
BP	GO:0044770	cell cycle phase transition	215/5163	492/29008	3.25175078532759e-41	1.37765841605046e-38	6.44873524163914e-39	Abcb1b/Acvr1/Acvr1b/Akap8/Akap8l/Akt1/Anapc1/Anapc15/Anapc5/Ankrd17/Anp32b/Apbb1/Apbb2/App/Appl1/Arpp19/Atf2/Atf5/Atm/Atp2b4/Atr/Aurka/Aurkb/Babam1/Babam2/Bach1/Blm/Brca1/Brd4/Brd7/Brsk2/Cacul1/Calm1/Calm2/Calm3/Camk2a/Camk2d/Camk2g/Ccar2/Ccnb1/Ccne2/Ccnf/Ccng1/Ccni/Ccny/Cdc14a/Cdc16/Cdc23/Cdc25b/Cdc27/Cdc6/Cdc7/Cdc73/Cdk17/Cdk2ap2/Cdk4/Cdk5rap3/Cdkn1b/Cdt1/Cenpe/Cenpf/Cep192/Chek1/Chek2/Chmp2a/C…	215	492	0.436991869918699
BP	GO:0006612	protein targeting to membrane	52/5163	119/29008	4.82326810205591e-11	6.39913753414724e-10	2.99539735334798e-10	Actr3/Akt2/Arl6ip1/Arpc2/Cacnb1/Cacnb3/Cacng2/Exoc4/Fis1/Folr1/Fyn/Gdi1/Get3/Hpca/Hras/Hspa5/Kcnb1/Macf1/Mff/Myo1c/Naca/Oga/Ogt/Pak1/Pard3/Pex16/Pex19/Pex3/Pex5/Pikfyve/Prnp/Rab3ip/Sec61a2/Sec61b/Sec61g/Sec62/Sec63/Srp54a/Srp54c/Srp68/Srp72/Srp9/Srpr/Ssr3/Stom/Zdhhc2/Zdhhc20/Zdhhc24/Zdhhc4/Zdhhc6/Zdhhc9/Zfand2b	52	119	0.436974789915966
BP	GO:0007052	mitotic spindle organization	52/5163	119/29008	4.82326810205591e-11	6.39913753414724e-10	2.99539735334798e-10	Aaas/Aurka/Aurkb/Ccdc61/Ccnb1/Cdc20/Cenpe/Cep192/Chek2/Chmp1a/Chmp2a/Ckap5/Clasp1/Clasp2/Cltc/Dctn1/Dctn2/Drg1/Flna/Golga2/Hnrnpu/Hspa1b/Kif11/Kif23/Kif2a/Kif4/Kpnb1/Map4/Map9/Mybl2/Mzt1/Ndc80/Nudc/Ptpa/Rab11a/Rcc1/Rhoa/Smc1a/Smc3/Spice1/Stag1/Stag2/Stmn1/Tacc3/Togaram1/Tpr/Tpx2/Tubg1/Tubg2/Vcp/Wdr62/Zfp207	52	119	0.436974789915966
BP	GO:0017156	calcium-ion regulated exocytosis	31/5163	71/29008	3.77810074285453e-07	2.62116050445858e-06	1.22694928744046e-06	Arf1/Arhgap17/Arl8b/Cacna1a/Cacna1g/Cacna1h/Cacna1i/Cadps/Cdk5r2/Gnai2/Kcnb1/Myh9/Notch1/P2rx7/Ppp3cb/Rab3gap1/Rap1b/Rest/Rims2/Scamp5/Sdf4/Snap25/Snapin/Stx1b/Syt1/Syt11/Syt6/Syt7/Syt9/Unc13a/Unc13d	31	71	0.436619718309859
BP	GO:0097193	intrinsic apoptotic signaling pathway	134/5163	307/29008	4.36371873876789e-26	3.74749088984729e-24	1.75417768929702e-24	Aen/Aifm1/Akt1/Aldh2/Armc10/Atf2/Atf4/Atm/Bag5/Bag6/Bcap31/Bcl2l11/Bclaf1/Becn1/Bnip3/Bok/Brca1/Brca2/Brsk2/Ccar2/Cdip1/Cebpb/Cep63/Chac1/Chek2/Dab2ip/Dapk2/Ddit3/Ddx3x/Ddx5/Dnaja1/Dyrk2/E2f1/Eif2ak3/Eno1/Eno1b/Ep300/Ero1a/Erp29/Fbh1/Fbxw7/Fignl1/Fis1/Flcn/Fnip2/Gpx1/Grina/Gsdme/Gsk3b/Hdac1/Hdac2/Hells/Herpud1/Hif1a/Hint1/Hipk1/Hipk2/Hnrnpk/Hras/Hsph1/Hyou1/Ikbke/Ikbkg/Itpr1/Ivns1abp/Kdm1a/Map2k1…	134	307	0.436482084690554
BP	GO:0010506	regulation of autophagy	113/5163	259/29008	3.35200907520991e-22	1.73187135552512e-20	8.1067844643074e-21	Akt1/Ambra1/Atf6/Atg7/Atm/Atp13a2/Atp6v0a1/Bag3/Bcl2l11/Becn1/Bnip3/Bnip3l/Bok/C9orf72/Clec16a/Ctsa/Cttn/Ddit3/Depdc5/Eif4g1/Eif4g2/Elapor1/Epm2a/Ercc4/Fbxw7/Flcn/Foxk2/Foxo1/Foxo3/Gata4/Gnai3/Gpr137/Gsk3b/Herc1/Hif1a/Hmgb1/Htt/Ikbkg/Kdm4a/Kdr/Keap1/Larp1/Lrsam1/Map2k1/Map3k7/Mapk3/Mapt/Mcl1/Mfsd8/Mid2/Mt3/Mtdh/Mtmr3/Mtor/Nampt/Npc1/Nprl2/Nupr1/Ormdl3/Pafah1b2/Parl/Phf23/Pik3c2a/Pik3r2/Pip4k2a/Po…	113	259	0.436293436293436
BP	GO:0046034	ATP metabolic process	113/5163	259/29008	3.35200907520991e-22	1.73187135552512e-20	8.1067844643074e-21	1700066M21Rik/Abcd1/Actn3/Ak2/Aldoa/Aldoc/Ampd3/App/Atp5a1/Atp5b/Atp5g1/Atp5g2/Atp5g3/Atp5j/Atp5o/Atp5pb/Atp6v1b2/Ccnb1/Chchd2/Clpx/Coq7/Coq9/Cox5a/Cox5b/Cox7a2l/Cox7c/Cyc1/Dhtkd1/Dld/Dmac2l/Dnajc15/Eif6/Eno1/Eno1b/Eno2/Eno3/Entpd5/Ep300/Fis1/Flcn/Foxk2/Gale/Galk1/Gapdh/Git1/Gpi1/Hdac4/Hif1a/Hkdc1/Hspa8/Insr/Jmjd8/Khk/Map2k1/COX1/CYTB/ND1/ND2/ND4/ND5/Mtch2/Myc/Myh3/Myh6/Ncor1/Ndufa10/Ndufa12/Nduf…	113	259	0.436293436293436
BP	GO:0010508	positive regulation of autophagy	58/5163	133/29008	4.19787009488801e-12	6.60333278539933e-11	3.09097990832556e-11	Ambra1/Atf6/Atg7/Bag3/Bcl2l11/Becn1/Bnip3/Bnip3l/C9orf72/Clec16a/Ddit3/Elapor1/Epm2a/Flcn/Foxo1/Foxo3/Gnai3/Gsk3b/Hif1a/Hmgb1/Htt/Ikbkg/Kdr/Larp1/Lrsam1/Map2k1/Map3k7/Mapk3/Mid2/Mtdh/Nprl2/Ormdl3/Pafah1b2/Pik3c2a/Pip4k2a/Prkaa1/Rab3gap1/Rab3gap2/Ripk2/Rock1/Sirt1/Slc25a4/Slc25a5/Smcr8/Stk11/Tbk1/Tmem59/Tpcn1/Trim27/Trim8/Trp53inp1/Tsc1/Tsc2/Ulk1/Vdac1/Vps13d/Wac/Xbp1	58	133	0.43609022556391
BP	GO:0010921	regulation of phosphatase activity	37/5163	85/29008	3.21862356393456e-08	2.65296404005241e-07	1.24183632898888e-07	Bag4/Bod1l/Calm1/Calm2/Calm3/Cdk5rap3/Chp1/Csnk2b/Epm2a/Gnai2/Hsp90b1/Htt/Ikbkb/Magi2/Mastl/Mprip/Pawr/Ppargc1b/Ppp1r11/Ppp1r12a/Ppp1r15b/Ppp1r2/Ppp1r9b/Ppp2ca/Ppp2r2b/Ppp6r1/Ppp6r2/Ppp6r3/Ptpa/Rock1/Rock2/Rpl5/Sema4d/Tgfb2/Tiprl/Tsc1/Vcan	37	85	0.435294117647059
BP	GO:0048145	regulation of fibroblast proliferation	47/5163	108/29008	4.76676476877012e-10	5.39827779113588e-09	2.52690099594186e-09	Anxa2/Aqp1/Brpf1/C1ql4/Ccnb1/Cdc6/Cdc73/Cdk4/Dab2ip/Dach1/Ddr2/Dhx9/E2f1/Esr1/Fbln1/Fbrs/Fn1/Fndc3b/Fosl2/Fth1/Grk2/Itgb3/Med25/Med31/Morc3/Myc/Ndufs4/Nf1/Ngfr/Nras/Nupr1/Pawr/Pdgfra/Pex2/Prkdc/Rasa1/Rnaseh2b/Rps3a1/Sod2/Tgif1/Trim32/Trp53/Trp53inp1/Tsc2/Wapl/Zmiz1/Zmpste24	47	108	0.435185185185185
BP	GO:0006470	protein dephosphorylation	104/5163	239/29008	1.91349131184233e-20	8.56354738504087e-19	4.0085444382998e-19	Ankle2/Arpp19/Bod1l/Btrc/Calm1/Calm2/Calm3/Camta1/Cdc14a/Cdc25b/Cnep1r1/Csnk2b/Ctdnep1/Ctdp1/Ctdsp2/Ctdspl2/Dusp1/Dusp10/Dusp12/Dusp3/Dusp6/Dusp7/Dusp8/Ensa/Epm2a/Eya3/Fbxw11/Gnai2/Hsp90b1/Htt/Igbp1/Ikbkb/Ilkap/Magi2/Mastl/Mprip/Mtmr3/Nsmf/Pawr/Pgam5/Ppm1a/Ppm1e/Ppm1h/Ppm1j/Ppp1cb/Ppp1cc/Ppp1r11/Ppp1r12a/Ppp1r15b/Ppp1r2/Ppp1r8/Ppp1r9b/Ppp2ca/Ppp2cb/Ppp2r1a/Ppp2r2a/Ppp2r2b/Ppp2r2c/Ppp2r5b/Ppp2r5e/…	104	239	0.435146443514644
BP	GO:1903828	negative regulation of cellular protein localization	57/5163	131/29008	7.15541682332809e-12	1.06931863441168e-10	5.00541548030544e-11	Abhd17b/Abhd17c/Angpt1/Ankrd13a/Ap2m1/App/Arf6/Astn2/Bag3/Bag4/Cabp1/Cdt1/Chp1/Cltc/Csk/Ctnna1/Derl2/Dnaja1/Erlec1/Flcn/Gdi1/Gopc/Gpm6b/Gsk3b/Hdac3/Hectd1/Hsph1/Ilrun/Inpp5e/Insig1/Lats1/Lztfl1/Macroh2a1/Maged1/Mapt/Nf1/Nol3/Nsfl1c/Ogt/Os9/Park7/Picalm/Ppp2ca/Rab23/Rhoq/Rock2/Siah3/Sin3a/Sirt1/Sumo1/Terf1/Tmem59/Ttbk2/Ube2g2/Ufm1/Vps35/Yod1	57	131	0.435114503816794
BP	GO:0097581	lamellipodium organization	40/5163	92/29008	9.42772425312052e-09	8.57127147762245e-08	4.01216003905107e-08	Abi1/Abi2/Ablim1/Ablim2/Actr2/Actr3/Akirin1/Aqp1/Arhgef4/Arpc2/Brk1/Capzb/Ccdc88a/Cdc42/Cfl1/Coro1b/Coro1c/Cttn/Fer/Fgd4/Fscn1/Golph3/Hdac4/Itgb1/Mtor/Myo9b/Nckap1/Nup85/Parvb/Plce1/Pxn/Rac1/Slit2/Snx2/Spata13/Spef1/Srgap2/Twf1/Wasf1/Wasf2	40	92	0.434782608695652
BP	GO:1900182	positive regulation of protein localization to nucleus	40/5163	92/29008	9.42772425312052e-09	8.57127147762245e-08	4.01216003905107e-08	Akt1/Bag3/Brca1/Cdk5rap3/Ect2/Eif2ak3/Fermt2/Flna/Fyn/Glis2/Gper1/Hdac3/Hnrnpm/Ipo5/Jup/Kat7/Lamtor5/Limk2/Mapk1/Mepce/Ngfr/Ogt/Ormdl3/Park7/Parp1/Pik3r2/Pinx1/Psen1/Ran/Rbm22/Stk11/Tesk1/Tgfb2/Tpr/Trim28/Trim8/Ubr5/Wwtr1/Xbp1/Zpr1	40	92	0.434782608695652
BP	GO:0150116	regulation of cell-substrate junction organization	30/5163	69/29008	6.47380730658632e-07	4.29447238344009e-06	2.0102163991224e-06	Actg1/Arf6/Cfl1/Clasp1/Clasp2/Coro1c/Dapk3/Dusp3/Efna5/Fermt2/Gpm6b/Iqgap1/Kdr/Ldb1/Lims1/Lrp1/Macf1/Map4k4/Mapre2/Nrp1/Pten/Ptk2/Ptpn11/Ptpra/Rac1/Rcc2/Rock1/Slk/Tsc1/Vegfa	30	69	0.434782608695652
BP	GO:2000142	regulation of DNA-templated transcription, initiation	20/5163	46/29008	4.6531561887304e-05	0.000208145479260178	9.74316326786638e-05	Atf7ip/Bclaf1/Cand1/Dhx36/Esr1/Hmgb1/Med1/Med12/Med14/Med16/Med17/Myc/Paxip1/Psmc6/Sub1/Taf6/Thra/Trp53/Wnt10b/Zfp451	20	46	0.434782608695652
BP	GO:0000305	response to oxygen radical	10/5163	23/29008	0.00376488512110283	0.00994424145661201	0.00465483893434685	Dhfr/Fbln5/Mt3/Nfe2l2/Nos3/Parp1/Prdx2/Sod1/Sod2/Ucp2	10	23	0.434782608695652
BP	GO:0006353	DNA-templated transcription, termination	10/5163	23/29008	0.00376488512110283	0.00994424145661201	0.00465483893434685	Cavin1/Dhx9/Maz/Pcf11/Polr1h/Polr2a/Scaf8/Ttf2/Xrn2/Zmpste24	10	23	0.434782608695652
BP	GO:0010880	regulation of release of sequestered calcium ion into cytosol by sarcoplasmic reticulum	10/5163	23/29008	0.00376488512110283	0.00994424145661201	0.00465483893434685	Ank2/Calm1/Calm2/Calm3/Camk2d/Casq1/Chd7/Nol3/Ryr2/Slc8a1	10	23	0.434782608695652
BP	GO:0031065	positive regulation of histone deacetylation	10/5163	23/29008	0.00376488512110283	0.00994424145661201	0.00465483893434685	Akap8/Akap8l/BC004004/Ncor1/Nipbl/Sap30bp/Srebf1/Trp53/Vegfa/Zbtb7b	10	23	0.434782608695652
BP	GO:0032288	myelin assembly	10/5163	23/29008	0.00376488512110283	0.00994424145661201	0.00465483893434685	Ckap5/Cntnap1/Dicer1/Fig4/Gnpat/Ilk/Mtmr2/Pals1/Pikfyve/Tenm4	10	23	0.434782608695652
BP	GO:1902307	positive regulation of sodium ion transmembrane transport	10/5163	23/29008	0.00376488512110283	0.00994424145661201	0.00465483893434685	Arf1/Atp1b3/Chp1/Gper1/Kif5b/Nos1/Slc9a1/Wnk1/Wnk2/Wnk4	10	23	0.434782608695652
BP	GO:1902992	negative regulation of amyloid precursor protein catabolic process	10/5163	23/29008	0.00376488512110283	0.00994424145661201	0.00465483893434685	Bin1/Gga3/Olfm1/Picalm/Prnp/Rock1/Rtn2/Rtn3/Rtn4/Tmed10	10	23	0.434782608695652
BP	GO:1903428	positive regulation of reactive oxygen species biosynthetic process	10/5163	23/29008	0.00376488512110283	0.00994424145661201	0.00465483893434685	Clcn3/Foxo3/Grin1/Hdac4/Mfn2/Ogt/Park7/Slc5a3/Sod2/Zfp13	10	23	0.434782608695652
BP	GO:0072331	signal transduction by p53 class mediator	63/5163	145/29008	6.23451951510325e-13	1.13851642294486e-11	5.329326119081e-12	Aen/Armc10/Atm/Atr/Bag6/Bok/Brca2/Cdip1/Cdk5rap3/Cep63/Chek2/Cradd/Ddx5/Dyrk2/E2f1/E2f7/Ep300/Foxo3/Hexim1/Hint1/Hipk1/Hipk2/Hnrnpk/Kdm1a/Kmt5a/Marchf7/Mdm2/Mdm4/Nop2/Nupr1/Pak1ip1/Paxip1/Pdk2/Perp/Rpf2/Rpl23/Rpl26/Rpl37/Rpl37rt/Rpl5/Rps15/Rps20/Rps27l/Rps7/Rrp8/Rrs1/Senp2/Shisa5/Sirt1/Smyd2/Snw1/Sox4/Spred1/Spred2/Steap3/Stk11/Tmem109/Trp53/Trp53bp2/Trp73/Usp10/Zfp385a/Zmpste24	63	145	0.43448275862069
BP	GO:0046822	regulation of nucleocytoplasmic transport	56/5163	129/29008	1.21911891834041e-11	1.76480654352011e-10	8.26095207584219e-11	Akap8l/Angpt1/Anp32b/Bag3/Brca1/Cabp1/Camk1/Camk4/Chp1/Cpsf6/Ctdspl2/Dhx9/Ect2/Epm2a/Flna/Nupl1/Gper1/Gsk3b/Hdac3/Ipo5/Iws1/Jup/Khdrbs1/Mapk1/Mdm2/Nedd4/Nf1/Nup153/Nup214/Park7/Pik3r2/Ppm1a/Ppp1cc/Ppp1r12a/Ppp2ca/Prkaca/Psen1/Ptpn11/Rab23/Ran/Rbm22/Setd2/Sirt7/Sumo1/Supt6/Thoc2/Thoc5/Tpr/Trim28/Ubr5/Ufm1/Uhmk1/Xbp1/Xpo1/Ywhae/Zpr1	56	129	0.434108527131783
BP	GO:0046785	microtubule polymerization	36/5163	83/29008	5.50025818488545e-08	4.37473601563793e-07	2.0477873171051e-07	Capzb/Cdkn1b/Cep192/Ckap5/Clasp1/Clasp2/Clip1/Dctn1/Drg1/Fes/Gba2/Git1/Hdgfl3/Inpp5j/Map1b/Mapre1/Mapre3/Mapt/Mzt1/Nav3/Ndel1/Pak1/Rac1/Rps3/Slain1/Slain2/Stmn1/Tbcd/Togaram1/Tppp3/Tpx2/Tubb4a/Tubg1/Tubg2/Tubgcp3/Tubgcp6	36	83	0.433734939759036
BP	GO:0120034	positive regulation of plasma membrane bounded cell projection assembly	49/5163	113/29008	2.39184857813549e-10	2.86796183283981e-09	1.34247548794655e-09	Abi2/Actr2/Actr3/Akirin1/Anln/Aqp1/Arap1/Arhgap35/Arpc2/Atmin/Brk1/Ccdc88a/Ccp110/Cdc42/Cdc42ep4/Cfl1/Crocc/Def8/Dpysl3/Dynll1/Dzip1/Entr1/Fam98a/Fnbp1l/Fscn1/Fuz/Hdac4/Hras/Htt/Kctd17/Mien1/Mtor/Nckap1/Ndel1/Neurl1a/Nrp1/P2rx7/Pfn1/Plce1/Plppr5/Pqbp1/Rac1/Rhoq/Septin7/Tapt1/Tgfbr1/Ttbk2/Wasf2/Wasl	49	113	0.433628318584071
BP	GO:0045665	negative regulation of neuron differentiation	39/5163	90/29008	1.60948522864733e-08	1.39503488694249e-07	6.53007344486229e-08	Apbb1/App/Aspm/Bex1/Calr/Casz1/Cit/Cntn2/Ddx6/Dll1/Dtx1/Eif4e/Foxo3/Gsk3b/Hes1/Hes5/Hey1/Hoxa2/Id2/Itgb1/Jag1/Lsm1/Med1/Meis1/Mib1/Notch1/Pax6/Pbx1/Phox2b/Prpf19/Ptbp1/Rest/Rhoa/Rtn4/Six3/Sox8/Sox9/Trp73/Ttc3	39	90	0.433333333333333
BP	GO:0006929	substrate-dependent cell migration	13/5163	30/29008	0.00102353500112388	0.00319164128171847	0.00149398786900268	Abl2/Atp5b/Cttn/Epha8/Fbln1/Fgfr1/Fn1/Myh10/Nrp1/Shtn1/Slit2/Stk4/Ston1	13	30	0.433333333333333
BP	GO:0034508	centromere complex assembly	13/5163	30/29008	0.00102353500112388	0.00319164128171847	0.00149398786900268	Cenpe/Cenpi/Cenpo/Dicer1/H3f3a/H3f3b/Hells/Hjurp/Kntc1/Nasp/Rnf4/Senp6/Trappc12	13	30	0.433333333333333
BP	GO:0043153	entrainment of circadian clock by photoperiod	13/5163	30/29008	0.00102353500112388	0.00319164128171847	0.00149398786900268	Bhlhe40/Crtc1/Fbxl17/Fbxl6/Id2/Mta1/Nr2f6/Per3/Ppp1cb/Ppp1cc/Rbm4b/Sik1/Trp53	13	30	0.433333333333333
BP	GO:0046039	GTP metabolic process	13/5163	30/29008	0.00102353500112388	0.00319164128171847	0.00149398786900268	Ampd3/Efl1/Entpd7/Gnai3/Gtpbp1/Impdh1/Impdh2/Mfn1/Opa1/Rab23/Ran/Rhoa/Rhoq	13	30	0.433333333333333
BP	GO:0071353	cellular response to interleukin-4	13/5163	30/29008	0.00102353500112388	0.00319164128171847	0.00149398786900268	Cdk4/Fasn/Gata3/Hspa5/Impdh2/Keap1/Lef1/Ptpn2/Rpl3/Rplp0/Rps2/Stat6/Xbp1	13	30	0.433333333333333
BP	GO:1901185	negative regulation of ERBB signaling pathway	13/5163	30/29008	0.00102353500112388	0.00319164128171847	0.00149398786900268	Cblb/Chmp6/Dab2ip/Dusp3/Mvp/Psen1/Psen2/Ptpn2/Rab7/Rnf126/Snx5/Socs5/Tsg101	13	30	0.433333333333333
BP	GO:1903829	positive regulation of cellular protein localization	120/5163	277/29008	3.63176791670137e-23	2.13702639913308e-21	1.0003290577581e-21	Abhd17b/Abhd17c/Actr3/Akt1/Akt2/Ap2b1/Arf6/Arpc2/Atp2b4/Atp2c1/Bag3/Brca1/Cacnb3/Cacng2/Ccdc88a/Cct3/Cct4/Cct6a/Cct7/Cct8/Cd81/Cdk5rap3/Cdt1/Cfl1/Clasp2/Cnst/Crocc/Dkc1/Dlg1/Dlg4/Ect2/Eif2ak3/Entr1/Epb41l2/Fbxw7/Fermt2/Fis1/Flna/Fyn/Gas8/Glis2/Gnl3/Gpd1l/Gper1/Gsk3b/Hdac3/Hnrnpk/Hnrnpm/Hpca/Hras/Ipo5/Iqgap1/Itgb1/Jup/Kat7/Kcnb1/Kif5b/Lamtor5/Limk2/Lrig2/Lrp1/Mapk1/Mapt/Mepce/Mff/Mgat3/Msn/Myo1c/M…	120	277	0.433212996389892
BP	GO:0001838	embryonic epithelial tube formation	68/5163	157/29008	9.25590937470401e-14	1.87927489061482e-12	8.7967714454056e-13	Abl2/Arhgap35/Arid1a/Bcl10/Brd2/Brpf1/Cc2d2a/Cecr2/Cfl1/Cited2/Cluap1/Coq7/Dvl1/Enah/Folr1/Fuz/Fzd3/Gata3/Gatad2a/Glmn/Hectd1/Hes5/Hif1a/Ipmk/Kdm2b/Kdm6a/Kif20b/Lmo4/Lrp6/Luzp1/Map3k7/Med12/Mib1/Mks1/Mthfd1/Mthfr/Nckap1/Nup50/Opa1/Pax3/Pfn1/Plxnb2/Prickle1/Prkaca/Ptch1/Ptk7/Rab23/Rara/Rock2/Rps7/Scrib/Sec24b/Setd2/Shroom3/Sox4/Sox8/Sox9/Specc1l/Stk4/Sufu/Tgfb2/Tgif1/Tmed2/Traf6/Tsc1/Tsc2/Zeb2/Zic5	68	157	0.43312101910828
BP	GO:0007224	smoothened signaling pathway	68/5163	157/29008	9.25590937470401e-14	1.87927489061482e-12	8.7967714454056e-13	2700049A03Rik/Arl3/Cc2d2a/Cdon/Cibar1/Cluap1/Ctnna1/Dhh/Dync2h1/Dyrk2/Dzip1/Evc/Ext1/Fbxl17/Fgfr3/Fkbp8/Foxa1/Fuz/Gas8/Glis2/Gorab/Herc4/Hes1/Hes5/Hipk1/Hipk2/Ift46/Ift80/Ift81/Ihh/Intu/Kctd6/Kif3a/Map3k10/Megf8/Mgrn1/Mks1/Mosmo/Ndst1/Nsdhl/Pax6/Pdcl/Prkaca/Ptch1/Ptch2/Ptpdc1/Rab23/Rack1/Ro60/Rora/Runx2/Scube1/Shox2/Ssna1/Sufu/Tbc1d32/Tctn3/Traf3ip1/Ttbk2/Ttc21b/Ttc26/Txndc15/Uchl5/Ulk3/Vcp/Wdr11…	68	157	0.43312101910828
BP	GO:0009267	cellular response to starvation	71/5163	164/29008	2.73386885754811e-14	5.92960293164445e-13	2.77561106212717e-13	Asns/Atf2/Atf4/Atg4b/Atg5/Atg7/Becn1/Brsk2/Cartpt/Clec16a/Comt/Cpeb4/Depdc5/Dnajc15/Eif2ak3/Eif2s1/Elapor1/Fads1/Fbxo22/Flcn/Fnip1/Foxo1/Foxo3/Gabarapl1/Gabarapl2/Gas2l1/Glul/Hnrnpl/Hspa5/Impact/Lamp2/Lars/Map1lc3a/Mapk1/Mapk3/Mars1/Mios/Mtmr3/Mtor/Nfe2l2/Nprl2/Nprl3/Pik3c2a/Prkaa1/Prkag1/Prkag2/Ripor1/Rptor/Rragc/Rragd/Rrp8/Seh1l/Sik1/Sik2/Sirt1/Slc2a1/Slc38a3/Srebf1/Srebf2/Stk24/Szt2/Tnrc6a/Trp…	71	164	0.432926829268293
BP	GO:0007346	regulation of mitotic cell cycle	200/5163	462/29008	1.07873007905613e-37	3.42766482620086e-35	1.6044690544277e-35	Akt1/Anapc15/Anapc5/Angel2/Ankrd17/Anp32b/App/Appl1/Asns/Atf2/Atm/Aurkb/Babam1/Babam2/Blm/Brca1/Brca2/Brd4/Brd7/Brinp2/Btg1/Btg2/Btg3/Camk2d/Ccnb1/Ccng1/Cdc14a/Cdc16/Cdc23/Cdc25b/Cdc27/Cdc42/Cdc6/Cdc7/Cdc73/Cdk10/Cdk11b/Cdk2ap2/Cdk4/Cdk5rap3/Cdkn1b/Cdt1/Cenpe/Cenpf/Cep192/Chek1/Chek2/Cks1b/Cks2/Cradd/Crebbp/Ctdsp2/Cul3/Cul4a/Cul4b/Cul9/Dapk3/Dbf4/Dcun1d3/Ddb1/Ddx3x/Dlg1/Dtl/Dusp3/Dync1li1/E2f1/E2…	200	462	0.432900432900433
BP	GO:0034660	ncRNA metabolic process	196/5163	453/29008	6.3785941421195e-37	1.68899857388206e-34	7.90609958141653e-35	Aars/Aars2/Adar/Adat1/Ago2/Ago3/Asz1/Bcdin3d/Bms1/Brix1/Bud23/Bysl/Cdkal1/Chd7/Ctu2/Dars/Dars2/Ddx1/Ddx17/Ddx18/Ddx21/Ddx27/Ddx3x/Ddx47/Ddx52/Ddx56/Dhx37/Dicer1/Dimt1/Dis3/Dkc1/Dph3/Drosha/Dtwd2/Dus3l/Eif6/Elac2/Elp1/Elp2/Elp3/Elp5/Eprs/Eri1/Eri3/Esf1/Exosc1/Exosc4/Exosc5/Exosc8/Fam207a/Fars2/Farsb/Frg1/Gar1/Gars/Grsf1/Hars2/Heatr1/Helb/Helq/Hnrnpa2b1/Hras/Imp3/Imp4/Ints1/Ints10/Ints14/Ints3/Ints…	196	453	0.432671081677704
BP	GO:0010948	negative regulation of cell cycle process	122/5163	282/29008	1.82039662642701e-23	1.09137929820223e-21	5.10868010554393e-22	Anapc15/Apbb1/Apbb2/Atf2/Atf5/Atm/Atr/Aurka/Aurkb/Babam1/Babam2/Blm/Brca1/Brd4/Brd7/Ccar2/Ccnb1/Ccnf/Ccng1/Ccp110/Cdc6/Cdc73/Cdk2ap2/Cdk5rap3/Cdt1/Cenpe/Cep192/Chek1/Chek2/Chmp2a/Clock/Cradd/Ctdsp2/Cul4a/Dab2ip/Dcun1d3/Ddx39b/Dlg1/Dna2/Dot1l/Dtl/Dync1li1/E2f1/E2f7/E2f8/Eef1aknmt/Esr1/Ezh2/Fam122a/Fancd2/Fem1b/Fgfr3/Foxo4/Fzr1/Gen1/Gigyf2/Gper1/Hinfp/Hsf1/Ints3/Ints7/Kntc1/Macroh2a1/Mad1l1/Mad2l1/…	122	282	0.432624113475177
BP	GO:0021987	cerebral cortex development	48/5163	111/29008	4.0748352905494e-10	4.6491163862552e-09	2.1762230995167e-09	Adgrg1/Aspm/Atg7/Bbs1/Bbs2/Btbd3/Ccdc85c/Cdk5r2/Cdon/Celf1/Crk/Crkl/Dab2ip/Dicer1/Fgfr1/Fut10/Grin1/Gsk3b/Hif1a/Hnrnpk/Kif14/Lrp6/Lrp8/Mboat7/Nars/Ndel1/Nf1/Nr2f1/Pals1/Pax6/Pex5/Psen1/Rac1/Rhoa/Rnf7/Rtn4/Slit2/Srgap2/Sun1/Syne2/Tacc3/Tra2b/Trappc9/Tsc1/Wdr62/Ywhae/Zbtb18/Zmiz1	48	111	0.432432432432432
BP	GO:0048144	fibroblast proliferation	48/5163	111/29008	4.0748352905494e-10	4.6491163862552e-09	2.1762230995167e-09	Anxa2/Aqp1/Brpf1/C1ql4/Ccnb1/Cdc6/Cdc73/Cdk4/Dab2ip/Dach1/Ddr2/Dhx9/E2f1/Esr1/Fbln1/Fbrs/Fn1/Fndc3b/Fosl2/Fth1/Grk2/Itgb3/Med25/Med31/Morc3/Myc/Ndufs4/Nf1/Ngfr/Nras/Nupr1/Pawr/Pdgfra/Pex2/Prkdc/Rasa1/Rnaseh2b/Rps3a1/Sod2/Sp2/Tgif1/Trim32/Trp53/Trp53inp1/Tsc2/Wapl/Zmiz1/Zmpste24	48	111	0.432432432432432
BP	GO:1902369	negative regulation of RNA catabolic process	32/5163	74/29008	3.22207188659987e-07	2.25758179044566e-06	1.05676030308492e-06	Angel2/Dhx36/Dhx9/Dicer1/Dkc1/E2f1/Elavl4/Fus/Hnrnpd/Hnrnpu/Ikbke/Larp1/Larp4b/Lrpprc/Mtor/Myd88/Nbas/Noct/Qk/Srsf1/Syncrip/Taf15/Tent4a/Tent4b/Tent5a/Tob1/Traf2/Traf3ip2/Trdmt1/Vegfa/Ybx1/Ybx2	32	74	0.432432432432432
BP	GO:0007095	mitotic G2 DNA damage checkpoint signaling	16/5163	37/29008	0.000284525473571943	0.00105926150237241	0.000495833865701175	Atm/Babam1/Babam2/Blm/Brca1/Ccng1/Cdk5rap3/Chek1/Dtl/Foxo4/Fzr1/Taok1/Taok2/Taok3/Ticrr/Uimc1	16	37	0.432432432432432
BP	GO:0010923	negative regulation of phosphatase activity	16/5163	37/29008	0.000284525473571943	0.00105926150237241	0.000495833865701175	Bag4/Bod1l/Chp1/Epm2a/Gnai2/Ikbkb/Mastl/Mprip/Ppp1r11/Ppp1r9b/Ptpa/Rock1/Rock2/Sema4d/Tgfb2/Tiprl	16	37	0.432432432432432
BP	GO:0046329	negative regulation of JNK cascade	16/5163	37/29008	0.000284525473571943	0.00105926150237241	0.000495833865701175	Aida/Akt1/Cdc42se1/Dnaja1/Dusp10/Dusp3/Fktn/Gps2/Hdac3/Itch/Mapk8ip1/Men1/Ncor1/Taok3/Trp73/Zmynd11	16	37	0.432432432432432
BP	GO:0048846	axon extension involved in axon guidance	16/5163	37/29008	0.000284525473571943	0.00105926150237241	0.000495833865701175	Bmpr2/Megf8/Nrp1/Nrp2/Plxna3/Plxna4/Sema4b/Sema4d/Sema4g/Sema5a/Sema6c/Sema6d/Slit1/Slit2/Slit3/Vegfa	16	37	0.432432432432432
BP	GO:0090313	regulation of protein targeting to membrane	16/5163	37/29008	0.000284525473571943	0.00105926150237241	0.000495833865701175	Actr3/Akt2/Arpc2/Cacnb3/Fis1/Fyn/Gdi1/Hpca/Hras/Kcnb1/Mff/Myo1c/Ogt/Pak1/Prnp/Stom	16	37	0.432432432432432
BP	GO:1902284	neuron projection extension involved in neuron projection guidance	16/5163	37/29008	0.000284525473571943	0.00105926150237241	0.000495833865701175	Bmpr2/Megf8/Nrp1/Nrp2/Plxna3/Plxna4/Sema4b/Sema4d/Sema4g/Sema5a/Sema6c/Sema6d/Slit1/Slit2/Slit3/Vegfa	16	37	0.432432432432432
BP	GO:0007030	Golgi organization	57/5163	132/29008	1.04187369917762e-11	1.53495083379589e-10	7.18501148090136e-11	Arfgef1/Arhgap21/Arl1/Atp8b2/Bag5/Blzf1/Cdc42/Clasp1/Clasp2/Cltc/Cog4/Dym/Dync2h1/Ehd3/Gbf1/Gcc2/Golga2/Golph3/Golph3l/Hace1/Htt/Huwe1/Lman1/Lman2l/Map2k1/Map2k2/Mapk1/Mapk3/Nploc4/Nsfl1c/Pi4k2a/Rab1a/Rab2a/Sec16a/Sec22b/Stx16/Stx18/Stx5a/Surf4/Syne1/Tango2/Tmed1/Tmed10/Tmed2/Tmed3/Tmed7/Trappc11/Trappc12/Ubxn2a/Uso1/Vamp4/Vcpip1/Vps51/Vrk1/Vti1b/Yipf4/Ywhaz	57	132	0.431818181818182
BP	GO:0046839	phospholipid dephosphorylation	19/5163	44/29008	8.02620067717736e-05	0.000336232731070944	0.000157388496087869	Fig4/Inpp5a/Inpp5b/Inpp5e/Inpp5j/Inppl1/Mtmr1/Mtmr11/Mtmr2/Mtmr3/Ocrl/Pip4p1/Plpp2/Plpp4/Plppr2/Plppr3/Plppr5/Pten/Sacm1l	19	44	0.431818181818182
BP	GO:0010660	regulation of muscle cell apoptotic process	41/5163	95/29008	8.04508513262166e-09	7.42381080245351e-08	3.47504067708536e-08	Ambra1/Arrb1/Atf4/Bag3/Bnip3/Camk2a/Camk2d/Capn1/Dicer1/Dnmt1/Eif5a/Fbxo32/Gapdh/Gata4/Grk2/Gsk3b/Hand2/Hmgcr/Hsf1/Hspa8/Igf1r/Ilk/Lrp6/Ltk/Map2k4/Mfn2/Naca/Nfe2l2/Nol3/Nupr1/Pcmt1/Pdcd4/Ppp1r10/Pten/Qk/Sirt1/Slc25a4/Smad4/Sod2/Stk4/Trp53	41	95	0.431578947368421
BP	GO:1901879	regulation of protein depolymerization	41/5163	95/29008	8.04508513262166e-09	7.42381080245351e-08	3.47504067708536e-08	Add1/Add3/Arhgef2/Arpc2/Asph/Atxn7/Capza1/Capza2/Capzb/Cfl1/Cfl2/Ckap2/Clasp1/Clasp2/Dstn/Dysf/Eml4/Gas2l1/Hdgfl3/Katnb1/Map1b/Map1s/Mid1ip1/Mphosph8/Mtpn/Nav3/Pik3ca/Rdx/Sema5a/Specc1l/Spef1/Sptan1/Sptb/Sptbn1/Swap70/Taok1/Tmod2/Tpm1/Tpx2/Ttbk2/Twf1	41	95	0.431578947368421
BP	GO:0008038	neuron recognition	22/5163	51/29008	2.28762269449105e-05	0.000111145582748399	5.20265711784299e-05	Amigo1/App/Arhgap35/Bsg/Casp6/Celsr3/Cnr1/Cntn2/Cntnap2/Crtac1/Ext1/Gap43/L1cam/Megf8/Nexn/Nptn/Nrcam/Nrp1/Prtg/Rtn4/Sema5a/Ywhaz	22	51	0.431372549019608
BP	GO:0008089	anterograde axonal transport	22/5163	51/29008	2.28762269449105e-05	0.000111145582748399	5.20265711784299e-05	Ap3b1/Ap3b2/Ap3m2/Ap3s2/Arl8a/Arl8b/Bloc1s6/Borcs5/Dlg2/Dtnbp1/Kif1a/Kif1b/Kif1c/Kif3a/Kif5a/Kif5b/Snapin/Sod1/Spg7/Sybu/Trak1/Trim46	22	51	0.431372549019608
BP	GO:0090316	positive regulation of intracellular protein transport	62/5163	144/29008	1.54185988311129e-12	2.60598924392878e-11	1.21984771267427e-11	Actr3/Akt2/Anp32b/Arpc2/Asph/B3gat3/Bag3/Bcap31/Brca1/Cacnb3/Camk1/Camk4/Cd81/Cdc42/Cep290/Ctdspl2/Ect2/Edem1/Fbxw7/Fis1/Flna/Fyn/Gper1/Gsk3b/Hdac3/Hpca/Hras/Ipo5/Jup/Kcnb1/Kif20b/Kif3a/Kif5b/Mapk1/Mdm2/Mff/Myo1c/Oaz1/Oaz2/Pak1/Pik3r2/Ppm1a/Prkaa1/Prkaca/Prnp/Psen1/Ran/Rbm22/Ripor1/Rufy3/Sar1a/Sar1b/Stom/Tmem30a/Tpr/Trim28/Ubr5/Xbp1/Ywhae/Zdhhc2/Zfand1/Zpr1	62	144	0.430555555555556
BP	GO:0006094	gluconeogenesis	34/5163	79/29008	1.60358474803837e-07	1.18359826640927e-06	5.54035148597888e-07	Acadm/Arpp19/Atf4/Crtc2/Ddb1/Eno2/Ep300/Fam3a/Foxo1/G6pc3/Gapdh/Gpd2/Gpi1/Hif1a/Maea/Ogt/Pck2/Pdk2/Pgk1/Ppp4r3a/Ppp4r3b/Ptpn2/Ranbp2/Sik1/Sirt1/Sirt7/Slc35b4/Slc39a14/Stk11/Supt20/Tpi1/Usp7/Wdr5/Zfp692	34	79	0.430379746835443
BP	GO:0006302	double-strand break repair	105/5163	244/29008	3.45916117186977e-20	1.5056828251529e-18	7.04800971283631e-19	Actr2/Actr5/Apbb1/Aptx/Arid2/Atm/Babam1/Babam2/Blm/Brca1/Brca2/Brip1/Cdc45/Cdc7/Chek1/Chek2/Dclre1b/Ddx1/Dna2/Ercc4/Ercc5/Eya3/Fan1/Fancd2/Fancm/Fbh1/Fh1/Fignl1/Fus/Gen1/Gm5136/H2ax/Helb/Helq/Hpf1/Hsf1/Iffo1/Ino80/Kdm1a/Klhl15/Kmt5b/Lig3/Mad2l2/Mcm3/Mcm5/Mcm6/Mcm9/Mgmt/Mlh1/Mms22l/Morf4l1/Mta1/Nabp1/Nabp2/Nhej1/Nipbl/Nsmce2/Nucks1/Ogg1/Palb2/Parp1/Parp2/Parpbp/Pnkp/Pola1/Polm/Polq/Ppp4r2/Prdm9/Pr…	105	244	0.430327868852459
BP	GO:0035418	protein localization to synapse	37/5163	86/29008	4.68305211873825e-08	3.76242682864495e-07	1.76116911139188e-07	Abhd17b/Adam10/Cacng2/Cacng3/Cacng7/Camk2a/Clstn3/Dlg1/Dlg2/Dlg4/Git1/Gphn/Grin1/Grip1/Gsk3b/Homer1/Hras/Kalrn/Kif5a/Kif5b/Magi2/Map2k1/Mapk10/Mapt/Nrxn1/Nrxn2/Prkcz/Rab11a/Rab8a/Scrib/Snap23/Snap25/Snap47/Stx1b/Tnik/Vps35/Zdhhc2	37	86	0.430232558139535
BP	GO:0051170	import into nucleus	77/5163	179/29008	3.4607212927014e-15	8.62466031965389e-14	4.03715103123804e-14	Adar/Agap3/Akt1/Angpt1/Appl1/Arntl/Atf2/Bag3/Brca1/Cabp1/Cfl1/Chp1/Cse1l/Ddx5/Ect2/Epm2a/Fam53b/Flna/Nupl1/Gper1/Hdac3/Heatr3/Hspa8/Ipo5/Ipo7/Jup/Kpna1/Kpna2/Kpna6/Kpnb1/Lmna/Mapk1/Mbtps1/Med1/Nf1/Nfkbia/Notch1/Nup107/Nup153/Nup155/Nup188/Nup214/Nup50/Nup85/Nup88/Nup98/Nutf2/Nxt1/Phb2/Phip/Pik3r2/Pom121/Ppp2ca/Ppp3ca/Prickle1/Prkag1/Psen1/Rab18/Rab23/Ran/Ranbp2/Ranbp6/Rbm22/Six3/Sumo1/Tnpo1/Tnpo2…	77	179	0.430167597765363
BP	GO:0032388	positive regulation of intracellular transport	80/5163	186/29008	1.02207103147828e-15	2.76394102342318e-14	1.29378397982424e-14	Actr3/Akt2/Anp32b/Anxa2/Arf1/Arpc2/Asph/B3gat3/Bag3/Bcap31/Borcs5/Brca1/Cacnb3/Camk1/Camk4/Capn10/Cd81/Cdc42/Cep290/Cpsf6/Ctdspl2/Dhx9/Ect2/Edem1/Ehd1/Ehd2/Fbxw7/Fis1/Flna/Fyn/Gper1/Gsk3b/Hdac3/Hpca/Hras/Ipo5/Jup/Kcnb1/Khdrbs1/Kif20b/Kif3a/Kif5b/Ldlrap1/Mapk1/Mdm2/Mff/Msn/Mtmr2/Myo1c/Nedd4/Oaz1/Oaz2/Pak1/Pik3r2/Ppm1a/Prkaa1/Prkaca/Prnp/Psen1/Ran/Rbm22/Rdx/Ripor1/Rufy3/Sar1a/Sar1b/Spag5/Stk11/Stom…	80	186	0.43010752688172
BP	GO:0010657	muscle cell apoptotic process	43/5163	100/29008	4.02008599217388e-09	3.87672935967603e-08	1.8146734308575e-08	Ambra1/Arrb1/Atf4/Bag3/Bnip3/Camk2a/Camk2d/Capn1/Dicer1/Dnmt1/Eif5a/Fbxo32/Gapdh/Gata4/Gnb1/Grk2/Gsk3b/Hand2/Hmgcr/Hsf1/Hspa8/Igf1r/Ilk/Lrp6/Ltk/Map2k4/Mfn2/Naca/Nfe2l2/Nol3/Nupr1/Pcmt1/Pdcd4/Ppp1r10/Pten/Qk/Rps6ka2/Sirt1/Slc25a4/Smad4/Sod2/Stk4/Trp53	43	100	0.43
BP	GO:1902600	proton transmembrane transport	43/5163	100/29008	4.02008599217388e-09	3.87672935967603e-08	1.8146734308575e-08	Atp1a1/Atp1a3/Atp5a1/Atp5b/Atp5g1/Atp5g2/Atp5g3/Atp5j/Atp5o/Atp5pb/Atp6ap1/Atp6v0a1/Atp6v0a2/Atp6v0c/Atp6v0e/Atp6v1b2/Atp6v1c1/Atp6v1e1/Atp6v1g1/Atp6v1h/Chp1/Clcn3/Cox15/COX1/CYTB/ND4/ND5/Myo5a/Ndufa4/Ndufs7/Nnt/Park7/Phb2/Sco1/Slc11a2/Slc25a4/Slc36a1/Slc9a1/Slc9a3r1/Slc9a6/Sphk2/Stoml2/Taco1	43	100	0.43
BP	GO:0043414	macromolecule methylation	135/5163	314/29008	1.67678177896891e-25	1.36614720581377e-23	6.39485196675594e-24	Arid4b/Ash1l/Ash2l/Asz1/Atf7ip/Baz2a/Bcdin3d/Bcor/Bmi1/Brca1/Brd4/Btg1/Btg2/Bud23/Carm1/Cmtr2/Crebbp/Ctcf/Cxxc1/Dimt1/Dnmt1/Dnmt3a/Dnmt3b/Dot1l/Dpy30/Eef1akmt2/Ehmt1/Etf1/Ezh2/Fam98a/Fam98b/Fh1/Gata3/Gnas/Gsk3b/Gspt1/H1f2/H1f3/H1f4/H1f5/Hdac2/Hells/Hemk1/Icmt/Iws1/Jarid2/Kdm1a/Kdm3a/Kdm4a/Kdm4b/Kmt2a/Kmt2b/Kmt2d/Kmt2e/Kmt5a/Kmt5b/L3mbtl2/Lmna/Macroh2a1/Men1/Mepce/Mettl1/Mettl22/Mettl3/Mettl5/Mett…	135	314	0.429936305732484
BP	GO:0045732	positive regulation of protein catabolic process	95/5163	221/29008	2.29194755312189e-18	8.1827678090391e-17	3.83030383508129e-17	Adam9/Akt1/Amer1/App/Arel1/Arih1/Atg4b/Atg7/Aurka/Bag6/Bcap31/Cblb/Cd81/Cdc20/Cop1/Csnk1e/Csnk2a1/Cul4a/Cul4b/Dab2ip/Ddb1/Det1/Dtl/Dvl1/Ecscr/Faf1/Fam122a/Fbxl5/Fbxo22/Fbxw7/Foxo1/Fzr1/Gclc/Gga3/Gsk3b/Hace1/Herpud1/Hspa1b/Huwe1/Itch/Ldlr/Lpcat1/Lrp1/Mapk9/Mdm2/Msn/Mylip/Nedd4/Nsf/Nub1/Nupr1/Oaz1/Oaz2/Pias1/Prickle1/Psen1/Psen2/Pten/Ptk2/Rab7/Rack1/Rbx1/Rdx/Rhbdd3/Rnf139/Rnf14/Rnf185/Rnf19a/Rnf19b…	95	221	0.429864253393665
BP	GO:1901988	negative regulation of cell cycle phase transition	104/5163	242/29008	5.8799485115692e-20	2.4746405821869e-18	1.15836420311569e-18	Anapc15/Apbb1/Apbb2/Atf2/Atf5/Atm/Atr/Aurka/Aurkb/Babam1/Babam2/Blm/Brca1/Brd4/Brd7/Ccar2/Ccnb1/Ccng1/Cdc6/Cdc73/Cdk2ap2/Cdk5rap3/Cdt1/Cenpe/Cep192/Chek1/Chek2/Clock/Cradd/Ctdsp2/Cul4a/Dcun1d3/Ddx39b/Dlg1/Dna2/Dot1l/Dtl/Dync1li1/E2f1/E2f7/Eef1aknmt/Ezh2/Fam122a/Fancd2/Fem1b/Foxo4/Fzr1/Gen1/Gigyf2/Hinfp/Hsf1/Ints3/Ints7/Kntc1/Macroh2a1/Mad1l1/Mad2l1/Mdm2/Men1/Myo16/Nabp1/Nabp2/Nae1/Ndc80/Nek1/Pcid…	104	242	0.429752066115702
BP	GO:0061387	regulation of extent of cell growth	55/5163	128/29008	3.01209078067486e-11	4.10769032428943e-10	1.92278485344187e-10	Actr3/Atp5g1/Bmpr2/Cdkl3/Cdkl5/Clasp2/Cttn/Dbn1/Dbnl/Dip2b/Dpysl2/Efna5/Epha7/Fn1/Gdi1/Gsk3b/Ilk/Islr2/Ist1/L1cam/Lrp1/Macf1/Map1b/Map3k13/Mapt/Megf8/Mt3/Ndel1/Nrp1/Olfm1/Pak1/Plxna3/Plxna4/Rab11a/Rnf6/Rpl4/Rtn4/Rufy3/Sema4b/Sema4d/Sema4g/Sema5a/Sema6c/Sema6d/Shtn1/Sin3a/Slit1/Slit2/Trim46/Trpv2/Ttl/Ulk1/Ulk2/Vegfa/Zfyve27	55	128	0.4296875
BP	GO:0048675	axon extension	61/5163	142/29008	2.61977239230026e-12	4.23629861401226e-11	1.9829856115282e-11	Actr3/Atp5g1/Bmpr2/C9orf72/Cdkl3/Cdkl5/Clasp2/Cttn/Dbn1/Dbnl/Dip2b/Dpysl2/Dvl1/Fn1/Gdi1/Gsk3b/Ilk/Islr2/Itgb1/L1cam/Lamb2/Lrp1/Macf1/Map1b/Map3k13/Mapt/Megf8/Mt3/Ndel1/Nrp1/Nrp2/Olfm1/Pak1/Plxna3/Plxna4/Rab11a/Rnf6/Rpl4/Rtn4/Rufy3/Sema4b/Sema4d/Sema4g/Sema5a/Sema6c/Sema6d/Shtn1/Sin3a/Slc9a6/Slit1/Slit2/Slit3/Spg11/Trim46/Trpv2/Ttl/Ulk1/Ulk2/Usp9x/Vegfa/Zfyve27	61	142	0.429577464788732
BP	GO:0042594	response to starvation	79/5163	184/29008	1.73579266495169e-15	4.55824891973883e-14	2.13368859119333e-14	Acadm/Asns/Atf2/Atf4/Atg4b/Atg5/Atg7/Becn1/Brsk2/Cartpt/Clec16a/Comt/Cpeb4/Ddit3/Depdc5/Dnajc15/Eif2ak1/Eif2ak3/Eif2s1/Elapor1/Fads1/Fbxo22/Flcn/Fnip1/Foxk2/Foxo1/Foxo3/Gabarapl1/Gabarapl2/Gas2l1/Glul/Hnrnpl/Hspa5/Impact/Lamp2/Larp1/Lars/Lrp11/Map1lc3a/Mapk1/Mapk3/Mars1/Mios/Mtmr3/Mtor/Nfe2l2/Nprl2/Nprl3/Pck2/Pik3c2a/Prkaa1/Prkag1/Prkag2/Ripor1/Rptor/Rragc/Rragd/Rrp8/Seh1l/Sik1/Sik2/Sirt1/Slc2a1/…	79	184	0.429347826086957
BP	GO:0045787	positive regulation of cell cycle	144/5163	336/29008	6.11437531969421e-27	5.63142828357343e-25	2.63603732318167e-25	Akt1/Anapc5/Ankrd17/Anp32b/App/Asns/Aurka/Aurkb/Azin1/BC004004/Bcl2l11/Becn1/Brca2/Brd4/Calr/Camk2d/Ccnb1/Ccny/Cdc14a/Cdc16/Cdc23/Cdc25b/Cdc27/Cdc42/Cdc6/Cdc7/Cdc73/Cdk4/Cdk5r2/Cdkn1b/Cdt1/Cenpe/Chek1/Chek2/Chmp3/Cit/Cited2/Crebbp/Cul3/Cul4a/Cul4b/Dbf4/Ddx39b/Ddx3x/Dtl/Dusp3/Dync1li1/E2f7/E2f8/Ect2/Eif4e/Eif4g1/Eif4g3/Ezh2/Fgfr1/Foxa1/Gata4/Gen1/Hes1/Hmgb1/Hnrnpu/Hsf1/Hspa2/Id2/Igf1r/Ino80/Insr/K…	144	336	0.428571428571429
BP	GO:0006606	protein import into nucleus	75/5163	175/29008	9.97722763030076e-15	2.33967828747459e-13	1.09518917394562e-13	Adar/Agap3/Akt1/Angpt1/Appl1/Arntl/Atf2/Bag3/Brca1/Cabp1/Cfl1/Chp1/Cse1l/Ddx5/Ect2/Epm2a/Fam53b/Flna/Nupl1/Gper1/Hdac3/Heatr3/Hspa8/Ipo5/Ipo7/Jup/Kpna1/Kpna2/Kpna6/Kpnb1/Lmna/Mapk1/Mbtps1/Med1/Nf1/Nfkbia/Notch1/Nup107/Nup153/Nup155/Nup188/Nup214/Nup50/Nup85/Nup88/Nup98/Nutf2/Nxt1/Phb2/Phip/Pik3r2/Pom121/Ppp2ca/Ppp3ca/Prickle1/Psen1/Rab23/Ran/Ranbp2/Ranbp6/Rbm22/Six3/Sumo1/Tnpo1/Tnpo2/Tnpo3/Tpr/Tr…	75	175	0.428571428571429
BP	GO:0022037	metencephalon development	54/5163	126/29008	5.11738699695874e-11	6.76112148974486e-10	3.16483984099035e-10	Aars/Abl2/Arcn1/Atf2/Atg7/Atxn2/B4galt2/Cacna1a/Cbs/Cdk5r2/Cend1/Cntnap2/Crk/Crkl/Dll1/Ezh2/Foxc1/Fzd4/Gabrb3/Gnpat/Grin1/Herc1/Hspa5/Igf1r/Kif14/Ldb1/Lhx1/Lrp6/Map2k1/Myh10/Neurod1/Nfix/Nr2c2/Nrxn1/Ogdh/Pfdn1/Phox2a/Psap/Ptpn11/Rere/Rora/Scrib/Sdf4/Sec24b/Sez6l2/Slc4a7/Trp53/Ttbk2/Ttc21b/Ulk1/Uqcrq/Usp9x/Zbtb18/Zfp365	54	126	0.428571428571429
[truncated: 1,805 more rows]
